# Supplementary material for: Evidence linking microRNA suppression of essential prosurvival genes with hippocampal cell death after traumatic brain injury
Source: Sci Rep. 2017 Jul 27;7:6645. doi: 10.1038/s41598-017-06341-6 (PMC5532254; doi:10.1038/s41598-017-06341-6)
Supplement: Supplementary file 2 — Table S1 [file 41598_2017_6341_MOESM2_ESM.xls]

## Sheet: Surviving neurons
Supplementary Table 1 miRNA gene targets in surviving, Fluoro-Jade-negative neurons
Gene	mRNA Probe ID	Fold Change (gene)	Predicted regulation by TBI-altered miRNAs	Number of regulatory TBI-altered miRNAs	Upregulated TBI-altered miRNAs	Number of upregulated miRNAs	Down- regulated TBI-altered miRNAs	Number Down-regulated miRNAs	Gene Ontology (GO)	Function	Gene Card Link	Pubmed Link for pro-survival/ regenerative and/or pro-death roles	DOI	miRNA Probe ID	miRNA Symbol	Fold Change (miRNA)	Source	Confidence	Pathway
ACER3 (alkaline ceramidase 3)	A_44_P605618	-3.145	146b, 15b, 18a, 19a, 181c, 758	6	146b, 15b, 18a, 19a	4	181c, 758	2	positive regulation of cell proliferation	hydrolyzes phytoceramide into phytosphinogosine and free fatty acid	Gene Card	PubMed	10.1074/jbc.M109.063586	A_26_P00002469	miR-146a/miR-146b/miR-146b-5p	1.268	TargetScan Human	High (predicted)
ACTC1 (actin, alpha, cardiac muscle 1)	A_44_P524566	-3.448	146b, 92a, 15b, 181c	4	146b, 92a, 15b	3	181c	1	negative regulation of apoptotic process	involved in various types of cell motility and ubiquitously expressed in all eukaryotic cells	Gene Card	Pubmed		A_26_P00002469	miR-146a/miR-146b/miR-146b-5p	1.268	TargetScan Human	Moderate (predicted)	Actin Cytoskeleton Signaling,Agrin Interactions at Neuromuscular Junction,Calcium Signaling,Caveolar-mediated Endocytosis Signaling,Cellular Effects of Sildenafil (Viagra),Clathrin-mediated Endocytosis Signaling,Crosstalk between Dendritic Cells and Natural Killer Cells,FAK Signaling
ARSB (arylsulfatase B)	A_44_P259931	-2.198	146b, 181c	2	146b	1	181c	1	central nervous system development	hydrolyzes sulfate groups of N-Acetyl-D-galactosamine	Gene Card	Pubmed		A_26_P00002469	miR-146a/miR-146b/miR-146b-5p	1.268	TargetScan Human	Moderate (predicted)	Androgen and Estrogen Metabolism,Glycosaminoglycan Degradation,Sphingolipid Metabolism
C16orf72 (chromosome 16 open reading frame 72)	A_44_P240088	-1.517	146b, 15b, 92a, 18a, 17-5p	5	146b, 15b, 92a, 18a, 17-5p	5	No common miRs found.	0	-	unknown	Gene Card	Pubmed		A_26_P00002469	miR-146a/miR-146b/miR-146b-5p	1.268	TargetScan Human	Moderate (predicted)
CASK (calcium/calmodulin-dependent serine protein kinase (MAGUK family))	A_44_P225566	-1.555	146b, 15b, 92a, 19a, 181c, 18a, 365, 758	8	146b, 15b, 92a, 19a, 18a, 365	6	181c, 758	2	negative regulation of keratinocyte proliferation;neurexin family protein binding	scaffold protein located at synapses in brain, mutations associated with FG syndrome 4, mental retardation and microcephaly with pontine and cerebellar hypoplasia	Gene Card	Pubmed	10.1016/j.cell.2008.02.036	A_26_P00002469	miR-146a/miR-146b/miR-146b-5p	1.268	TargetScan Human	High (predicted)	Purine Metabolism,Tight Junction Signaling
CASP2 (caspase 2, apoptosis-related cysteine peptidase (neural precursor cell expressed, developmentally down-regulated 2))	A_44_P1019923	-2.326	146b, 17-5p, 18a	3	146b, 17-5p, 18a	3	No common miRs found.	0	neural retina development;apoptotic process;brain development;programmed cell death;ectopic germ cell programmed cell death;regulation of apoptotic process;positive regulation of apoptotic process;positive regulation of neuron apoptotic process;cysteine-type endopeptidase activity involved in apoptotic process;apoptotic signaling pathway;extrinsic apoptotic signaling pathway in absence of ligand;…	stress-induced cell death pathways, cell cycle maintenance, and the suppression of tumorigenesis	Gene Card	Pubmed		A_26_P00002469	miR-146a/miR-146b/miR-146b-5p	1.268	TargetScan Human	Moderate (predicted)	Apoptosis Signaling,Death Receptor Signaling,Endothelin-1 Signaling,Huntington's Disease Signaling,Sphingosine-1-phosphate Signaling,TNFR1 Signaling
CDH10 (cadherin 10, type 2 (T2-cadherin))	A_44_P839743	-1.751	146b, 92a, 758	3	146b, 92a	2	758	1	-	determine specificity of protein's homophilic cell adhesion activity, predominantly expressed in brain and involved in synaptic adhesions, axon outgrowth and guidance	Gene Card	PubMed	10.1002/cne.10424	A_26_P00002469	miR-146a/miR-146b/miR-146b-5p	1.268	TargetScan Human	Moderate (predicted)	GŒ±12/13 Signaling
CEP290 (centrosomal protein 290kDa)	A_44_P117194	-3.731	146b	1	146b	1	No common miRs found.	0	retina development in camera-type eye;	required for tissue-specific ciliogenesis and may regulate ciliary membrane composition	Gene Card	PubMed	10.1186/2046-2530-1-22	A_26_P00002469	miR-146a/miR-146b/miR-146b-5p	1.268	TargetScan Human	Moderate (predicted)
CLASP2 (cytoplasmic linker associated protein 2)	A_44_P451565	-1.639	146b, 18a, 758	3	146b, 18a	2	758	1	cell migration	promotes stabilization of microtubules, involved in nucleation of noncentrosomal microtubules originating from TGN	Gene Card	PubMed	10.4161/bioa.22335	A_26_P00002469	miR-146a/miR-146b/miR-146b-5p	1.268	TargetScan Human	High (predicted)
CSE1L (CSE1 chromosome segregation 1-like (yeast))	A_44_P555594	-2.755	146b, 19a	2	146b, 19a	2	No common miRs found.	0	importin-alpha export receptor activity	Mediates importin-alpha re-export from the nucleus to the cytoplasm after import substrates (cargos) have been released into the nucleoplasm; role in apoptosis and cell proliferation	Gene Card	PubMed	10.7314/APJCP.2013.14.2.1017	A_26_P00002469	miR-146a/miR-146b/miR-146b-5p	1.268	TargetScan Human	Moderate (predicted)	RAN Signaling
CUL4B (cullin 4B)	A_44_P368208	-2.165	146b, 19a, 379	3	146b, 19a	2	379	1	-	E3 ubiquitin ligase and catalyzes for polyubiquitination of specific protein substrates in the cell	Gene Card	PubMed	10.1186/1471-2202-13-112	A_26_P00002469	miR-146a/miR-146b/miR-146b-5p	1.268	TargetScan Human	Moderate (predicted)
DLGAP1 (discs large (Drosophila) homolog-associated protein 1)	A_43_P12348	-1.58	146b, 181c, 17-5p, 365, 15b	5	146b, 17-5p, 365, 15b	4	181c	1	cell-cell signaling;protein localization to synapse	part of postsynaptic scaffold in neuronal cells	Gene Card	PubMed	10.1016/j.psychres.2012.08.014	A_26_P00002469	miR-146a/miR-146b/miR-146b-5p	1.268	TargetScan Human	High (predicted)
EIF4G2 (eukaryotic translation initiation factor 4 gamma, 2)	A_44_P760892	-2.062	146b, 15b, 92a, 17-5p, 19a, 379	6	146b, 15b, 92a, 17-5p, 19a	5	379	1	-	repressor of translation, role in switch from cap-dependent to IRES-mediated translation during mitosis, apoptosis, and viral infection	Gene Card	Pubmed	10.1073/pnas.1203853109	A_26_P00002469	miR-146a/miR-146b/miR-146b-5p	1.268	TargetScan Human	High (predicted)	EIF2 Signaling,Regulation of eIF4 and p70S6K Signaling,mTOR Signaling
EXOC5 (exocyst complex component 5)	A_44_P188596	-3.413	146b, 181c, 19a, 15b, 17-5p, 92a, 379, 758	8	146b, 19a, 15b, 17-5p, 92a	5	181c, 379, 758	3	-	essential for targeting exocytic vesicles to specific docking sites on plasma membrane	Gene Card	PubMed	10.1091/mbc.11.12.4259	A_26_P00002469	miR-146a/miR-146b/miR-146b-5p	1.268	TargetScan Human	Moderate (predicted)	Cdc42 Signaling
FBXO3 (F-box protein 3)	A_44_P209821	-2.392	146b	1	146b	1	No common miRs found.	0	-	function in phosphorylation-dependent ubiquitination	Gene Card	PubMed		A_26_P00002469	miR-146a/miR-146b/miR-146b-5p	1.268	TargetScan Human	Moderate (predicted)
FER (fer (fps/fes related) tyrosine kinase)	A_44_P1032305	-8.065	146b	1	146b	1	No common miRs found.	0	cell proliferation;regulation of fibroblast migration;positive regulation of cell migration	regulates cell-cell adhesion and mediates signaling from cell surface to cytoskeleton	Gene Card	PubMed	10.4049/jimmunol.1200322	A_26_P00002469	miR-146a/miR-146b/miR-146b-5p	1.268	TargetScan Human	Moderate (predicted)	Germ Cell-Sertoli Cell Junction Signaling,Leukocyte Extravasation Signaling
FNBP4 (formin binding protein 4)	A_44_P302313	-1.845	146b, 181c, 92a, 17-5p	4	146b, 92a, 17-5p	3	181c	1	-	modulates BMP signaling	Gene Card	PubMed		A_26_P00002469	miR-146a/miR-146b/miR-146b-5p	1.268	TargetScan Human	Moderate (predicted)
GABPA (GA binding protein transcription factor, alpha subunit 60 kDa)	A_44_P359190	-3.289	146b, 15b, 18a, 365, 19a	5	146b, 15b, 18a, 365, 19a	5	No common miRs found.	0	in utero embryonic development	DNA binding subunit, involved in activation of cytochrome oxidase expression and nuclear control of mitochondrial function	Gene Card	PubMed	10.1182/blood-2010-07-298802	A_26_P00002469	miR-146a/miR-146b/miR-146b-5p	1.268	TargetScan Human	Moderate (predicted)	Agrin Interactions at Neuromuscular Junction
GCC2 (GRIP and coiled-coil domain containing 2)	A_43_P14433	-1.848	146b, 15b, 181c, 17-5p, 19a, 18a	6	146b, 15b, 17-5p, 19a, 18a	5	181c	1	-	regulates vesicular transport between endosomes and Golgi	Gene Card	PubMed		A_26_P00002469	miR-146a/miR-146b/miR-146b-5p	1.268	TargetScan Human	Moderate (predicted)
HELZ (helicase with zinc finger)	A_43_P17065	-4.785	146b, 15b, 19a, 18a, 379	5	146b, 15b, 19a, 18a	4	379	1	-	May act as a helicase that plays a role in RNA metabolism in multiple tissues and organs within the developing embryo	Gene Card	PubMed		A_26_P00002469	miR-146a/miR-146b/miR-146b-5p	1.268	TargetScan Human	Moderate (predicted)
IL36B (interleukin 36, beta)	A_43_P23392	-5.464	146b, 92a	2	146b, 92a	2	No common miRs found.	0	-	stimulates production of interleukin-6 and interleukin-8 in synovial fibroblasts, articular chondrocytes and mature adipocytes	Gene Card	PubMed	10.1074/jbc.M111.267922	A_26_P00002469	miR-146a/miR-146b/miR-146b-5p	1.268	Ingenuity Expert Findings	Experimentally Observed	Acute Phase Response Signaling,Altered T Cell and B Cell Signaling in Rheumatoid Arthritis,Atherosclerosis Signaling,Cholecystokinin/Gastrin-mediated Signaling,Communication between Innate and Adaptive Immune Cells,Dendritic Cell Maturation,FXR/RXR Activation,Graft-versus-Host Disease Signaling
IMPACT (impact RWD domain protein)	A_44_P512642	-4.63	146b	1	146b	1	No common miRs found.	0	-	translational regulator that ensures constant high levels of translation under amino acid starvation	Gene Card	PubMed		A_26_P00002469	miR-146a/miR-146b/miR-146b-5p	1.268	TargetScan Human	Moderate (predicted)
KLHL24 (kelch-like 24 (Drosophila))	A_44_P664360	-11.962	146b, 365, 92a, 17-5p, 181c	5	146b, 365, 92a, 17-5p	4	181c	1	-	reduces kainate receptor-mediated currents in hippocampal neurons. Inhibits transcriptional efficiency of viral immediate-early genes.	Gene Card	PubMed	10.1007/s11427-013-4458-4	A_26_P00002469	miR-146a/miR-146b/miR-146b-5p	1.268	TargetScan Human	Moderate (predicted)
LIN7C (lin-7 homolog C (C. elegans))	A_44_P849334	-2.358	146b, 365, 181c, 379	4	146b, 365	2	181c, 379	2	neurotransmitter secretion	role in establishing and maintaining asymmetric distribution of channels and receptors at plasma membrane of polarized cells, function in localizing synaptic vesicles at synapses	Gene Card	PubMed		A_26_P00002469	miR-146a/miR-146b/miR-146b-5p	1.268	TargetScan Human	Moderate (predicted)
MMP16 (matrix metallopeptidase 16 (membrane-inserted))	A_42_P552640	-1.764	146b, 92a, 18a, 15b, 758	5	146b, 92a, 18a, 15b	4	758	1	chondrocyte proliferation;bone development	Activates MMP2 by cleavage. Involved in the breakdown of extracellular matrix in normal physiological processes such as embryonic development, reproduction, and tissue remodeling, also in disease processes such as arthritis and metastasis.	Gene Card	PubMed		A_26_P00002469	miR-146a/miR-146b/miR-146b-5p	1.268	TargetScan Human,miRecords	Experimentally Observed,High (predicted)	Bladder Cancer Signaling,Colorectal Cancer Metastasis Signaling,HIF1Œ± Signaling,Leukocyte Extravasation Signaling
MPHOSPH6 (M-phase phosphoprotein 6)	A_44_P352031	-5.495	146b	1	146b	1	No common miRs found.	0	-	Involved in the 3-processing of the 7S pre-RNA to the mature 5.8S rRNA and may play a role in recruiting the RNA exosome complex to pre-rRNA	Gene Card	PubMed		A_26_P00002469	miR-146a/miR-146b/miR-146b-5p	1.268	TargetScan Human	Moderate (predicted)
MTA2 (metastasis associated 1 family, member 2)	A_42_P788749	-2.049	146b	1	146b	1	No common miRs found.	0	-	involved in regulation of gene expression as repressor and activator	Gene Card	PubMed	10.1007/s11523-012-0215-z	A_26_P00002469	miR-146a/miR-146b/miR-146b-5p	1.268	TargetScan Human	Moderate (predicted)	DNA Methylation and Transcriptional Repression Signaling
NAV2 (neuron navigator 2)	A_42_P659682	-3.69	146b, 17-5p	2	146b, 17-5p	2	No common miRs found.	0	nervous system development;optic nerve development;glossopharyngeal nerve development;vagus nerve development	role in cellular growth and migration	Gene Card	PubMed	10.1016/j.ydbio.2011.03.008	A_26_P00002469	miR-146a/miR-146b/miR-146b-5p	1.268	TargetScan Human	Moderate (predicted)
PGM2L1 (phosphoglucomutase 2-like 1)	A_44_P438362	-2.732	146b, 17-5p, 19a, 15b, 92a, 181c, 758	7	146b, 17-5p, 19a, 15b, 92a	5	181c, 758	2	-	glucose 1,6-bisphosphate synthase	Gene Card	PubMed	10.1074/jbc.M805224200	A_26_P00002469	miR-146a/miR-146b/miR-146b-5p	1.268	TargetScan Human	Moderate (predicted)	Galactose Metabolism,Glycolysis/Gluconeogenesis,Pentose Phosphate Pathway,Starch and Sucrose Metabolism
PHYHIPL (phytanoyl-CoA 2-hydroxylase interacting protein-like)	A_44_P342908	-1.585	146b, 17-5p, 758	3	146b, 17-5p	2	758	1	-	role in development of central system	Gene Card	PubMed		A_26_P00002469	miR-146a/miR-146b/miR-146b-5p	1.268	TargetScan Human	Moderate (predicted)
PPM1K (protein phosphatase Mg2+/Mn2+ dependent, 1K)	A_44_P975779	-2.801	146b, 17-5p	2	146b, 17-5p	2	No common miRs found.	0	-	essential for cell survival and development, key role in regulation of mitochondrial permeability transition pore	Gene Card	PubMed		A_26_P00002469	miR-146a/miR-146b/miR-146b-5p	1.268	TargetScan Human	High (predicted)
RCHY1 (ng finger and CHY zinc finger domain containing 1, E3 ubiquitin protein ligase)	A_44_P1025750	-86.207	146b,	1	146b,	1	No common miRs found.	0	-	mediates E3-dependent ubiquitination and proteasomal degradation of target proteins	Gene Card	PubMed	10.1038/nsmb.1521	A_26_P00002469	miR-146a/miR-146b/miR-146b-5p	1.268	TargetScan Human	Moderate (predicted)
REEP5 (receptor accessory protein 5)	A_44_P941342	-5.747	146b, 17-5p, 181c	3	146b, 17-5p	2	181c	1	-	promote functional cell surface expression of olfactory receptors	Gene Card	PubMed		A_26_P00002469	miR-146a/miR-146b/miR-146b-5p	1.268	TargetScan Human	High (predicted)
RPL34 (ribosomal protein L34)	A_44_P1031524	-4.808	146b,	1	146b,	1	No common miRs found.	0	-	encodes ribosomal protein that is component of 60S subunit	Gene Card	PubMed		A_26_P00002469	miR-146a/miR-146b/miR-146b-5p	1.268	TargetScan Human	High (predicted)	EIF2 Signaling
SDCBP (syndecan binding protein (syntenin)	A_43_P13971	-1.513	146b, 17-5p	2	146b, 17-5p	2	No common miRs found.	0	neurexin family protein binding;neurexin family protein binding	Affect cytoskeletal-membrane organization, cell adhesion, protein trafficking, and the activation of transcription factors.	Gene Card	PubMed		A_26_P00002469	miR-146a/miR-146b/miR-146b-5p	1.268	TargetScan Human	Moderate (predicted)	Axonal Guidance Signaling,Ephrin Receptor Signaling
SLC38A2 (solute carrier family 38, member 2)	A_44_P139232	-2.227	146b, 92a, 365, 181c, 19a, 379	6	146b, 92a, 365, 19a	4	181c, 379	2	-	Sodium-dependent amino acid transporter	Gene Card	PubMed	10.1016/j.mam.2012.07.012	A_26_P00002469	miR-146a/miR-146b/miR-146b-5p	1.268	TargetScan Human	Moderate (predicted)
SLC6A15 (solute carrier family 6 (neutral amino acid transporter), member 15)	A_44_P119007	-2.786	146b, 92a, 758	3	146b, 92a	2	758	1	neurotransmitter:sodium symporter activity	role in neuronal amino acid transport, associated with major depression	Gene Card	PubMed	10.1017/S1461145712000223	A_26_P00002469	miR-146a/miR-146b/miR-146b-5p	1.268	TargetScan Human	Moderate (predicted)
SLC9A6 (solute carrier family 9, subfamily A (NHE6, Cation Proton Antiporter 6), Member 6)	A_44_P498259	-2.882	146b, 15b, 19a, 181c, 17-5p	5	146b, 15b, 19a, 17-5p	4	181c	1	-	Early and recycling endosomes and may be involved in regulating endosomal pH and volume. Contributes to calcium homeostasis	Gene Card	PubMed	10.1093/brain/awr250	A_26_P00002469	miR-146a/miR-146b/miR-146b-5p	1.268	TargetScan Human	Moderate (predicted)
SPOP (speckle-type POZ protein)	A_44_P179719	-3.125	146b, 365	2	146b, 365	2	No common miRs found.	0	positive regulation of intrinsic apoptotic signaling pathway in response to endoplasmic reticulum stress;positive regulation of type B pancreatic cell apoptotic process	Modulate the transcriptional repression activities of death-associated protein 6 (DAXX)	Gene Card	PubMed		A_26_P00002469	miR-146a/miR-146b/miR-146b-5p	1.268	TargetScan Human	Moderate (predicted)
SRP72 (signal recognition particle 72kDa)	A_44_P554862	-1.988	146b, 365, 15b, 17-5p	4	146b, 365, 15b, 17-5p	4	No common miRs found.	0	-	Mediates the targeting of secretory proteins to the endoplasmic reticulum.	Gene Card	PubMed	10.4161/rna.5.2.6042	A_26_P00002469	miR-146a/miR-146b/miR-146b-5p	1.268	TargetScan Human	High (predicted)
TMX1 (Thioredoxin-Related transmembrane protein 1)	A_43_P16672	-3.021	146b, 18a, 92a, 19a, 181c	5	146b, 18a, 92a, 19a	4	181c	1	negative regulation of apoptotic process	Participate in various redox reaction through the reversible oxidation of its active center dithiol to a disulfide and catalyzes dithiol-disulfate exchange reactions.	Gene Card	PubMed		A_26_P00002469	miR-146a/miR-146b/miR-146b-5p	1.268	TargetScan Human	Moderate (predicted)
UBR5 (ubiquitin protein ligase E3 component N-recognin 5)	A_44_P168132	-2.427	146b, 18a, 17-5p	3	146b, 18a, 17-5p	3	No common miRs found.	0	-	role in regulation of cell proliferation and differentiation	Gene Card	PubMed	10.4161/cc.11.4.19154	A_26_P00002469	miR-146a/miR-146b/miR-146b-5p	1.268	TargetScan Human	Moderate (predicted)
WDR47 (WD repeat domain 47)	A_44_P158262	-1.919	146b, 19a, 15b	3	146b, 19a, 15b	3	No common miRs found.	0	-		Gene Card			A_26_P00002469	miR-146a/miR-146b/miR-146b-5p	1.268	TargetScan Human	High (predicted)
YAP1 (Yes-Associated Protein 1)	A_44_P299214	-2.967	146b, 15b, 18a, 181c	4	146b, 15b, 18a	3	181c	1	cell proliferation;positive regulation of cell proliferation;regulation of keratinocyte proliferation;notochord development;regulation of cell proliferation;paraxial mesoderm development;lateral mesoderm development;regulation of stem cell proliferation;negative regulation of extrinsic apoptotic signaling pathway	binds to the SH3 domain of the Yes proto-oncogene product	Gene Card	PubMed		A_26_P00002469	miR-146a/miR-146b/miR-146b-5p	1.268	TargetScan Human	Moderate (predicted)	14-3-3-mediated Signaling
ZC3H14 (zinc finger CCCH-type containing 14)	A_44_P487081	-3.096	146b, 17-5p, 758	3	146b, 17-5p	2	758	1	-	Influence gene expression by regulating mRNA stability, nuclear export, and translation.	Gene Card	PubMed	10.1016/j.gene.2009.02.022	A_26_P00002469	miR-146a/miR-146b/miR-146b-5p	1.268	TargetScan Human	Moderate (predicted)
ZDHHC13 (Zinc finger, CDDC-type containing 13)	A_44_P250476	-2.217	146b, 365	2	146b, 365	2	No common miRs found.	0	-	Palmitoyltransferase for HD and GAD2, and mediates Mg(2+) transport	Gene Card	PubMed		A_26_P00002469	miR-146a/miR-146b/miR-146b-5p	1.268	TargetScan Human	High (predicted)
ZFAND5 (zinc finger, AN1-type domain 5)	A_44_P1039184	-2.398	146b, 18a, 15b, 181c, 92a, 19a, 379, 758	8	146b, 18a, 15b, 92a, 19a	5	181c, 379, 758	3	in utero embryonic development;vasculature development;fibroblast migration;smooth muscle tissue development;face development	involved in protein degradation, anchors ubiquitinated proteins to the proteasome, plays role in regulation of NF-kapa-B activation and apoptosis, inhibits tumor necrosis factor, overexpression sensitizes cells to TNF-induced apoptosis	Gene Card	PubMed		A_26_P00002469	miR-146a/miR-146b/miR-146b-5p	1.268	TargetScan Human	Moderate (predicted)
ZHX1 (Zinc finger and homeoboxes 1)	A_44_P177019	-2.203	146b, 15b, 92a	3	146b, 15b, 92a	3	No common miRs found.	0	-	Interacts with the A subunit of nuclear factor-Y (NF-YA)	Gene Card	PubMed	10.1002/jcb.24579	A_26_P00002469	miR-146a/miR-146b/miR-146b-5p	1.268	TargetScan Human	Moderate (predicted)
ZNF280D (zinc finger protein 280D)	A_44_P420793	-4.695	146b, 181c, 19a	3	146b, 19a	2	181c	1	-	Transcription factor	Gene Card	PubMed		A_26_P00002469	miR-146a/miR-146b/miR-146b-5p	1.268	TargetScan Human	Moderate (predicted)
ACSL4 (acyl-CoA synthetase long-chain family member 4)	A_42_P654061	-2.732	19a, 15b, 181c, 17-5p	4	19a, 15b, 17-5p	3	181c	1	neuron differentiation;dendritic spine development	lipid biosynthesis and fatty acid degradation	Gene Card	PubMed	10.1016/j.bbadis.2012.02.010	A_26_P00001191	miR-16/miR-497/miR-195 (includes others)	1.317	TargetScan Human	High (predicted)	Fatty Acid Metabolism,LPS/IL-1 Mediated Inhibition of RXR Function,Type II Diabetes Mellitus Signaling
AHCYL2 (S-adenosylhomocysteine hydrolase-like 2)	A_44_P848972	-1.536	15b, 17-5p	2	15b, 17-5p	2	No common miRs found.	0	-	involved in the conversion of S-adenosyl-L-homocysteine to L-homocysteine and adenosine	Gene Card	PubMed		A_26_P00001191	miR-16/miR-497/miR-195 (includes others)	1.317	TargetScan Human	High (predicted)	Methionine Metabolism,Selenoamino Acid Metabolism
APP (amyloid beta precursor protein)	A_44_P1054883	-1.656	15b, 17-5p	2	15b, 17-5p	2	No common miRs found.	0	skeletal system development;chondrocyte development;post-embryonic development	Functions as a cell surface receptor and performs physiological functions on the surface of neurons relevant to neurite growth, neuronal adhesion and axonogenesis. Involved in cell mobility and transcription regulation through protein-protein interactions.	Gene Card	PubMed		A_26_P00001191	miR-16/miR-497/miR-195 (includes others)	1.317	TargetScan Human	Moderate (predicted)	Amyloid Processing,Docosahexaenoic Acid (DHA) Signaling,Mitochondrial Dysfunction,Neuroprotective Role of THOP1 in Alzheimer's Disease,Reelin Signaling in Neurons
ARHGEF9 (Cdc42 guanine nucleotide exchange factor (GEF) 9)	A_44_P266580	-1.686	15b, 379	2	15b	1	379	1	-	Switches between the active DTP-bound state and inactive GDP-bound state to regulate CDC42 and other genes. Defects cause startle disease with epilepsy.	Gene Card	PubMed		A_26_P00001191	miR-16/miR-497/miR-195 (includes others)	1.317	TargetScan Human	High (predicted)	Breast Cancer Regulation by Stathmin1,Molecular Mechanisms of Cancer,Phospholipase C Signaling,Reelin Signaling in Neurons,Thrombin Signaling
ARMCX2 (armadillo repeat containing, X-linked 2)	A_42_P739079	-1.919	15b	1	15b	1	No common miRs found.	0	-	Involved in development, maintenance of tissue integrity, and tumorigenesis	Gene Card	PubMed		A_26_P00001191	miR-16/miR-497/miR-195 (includes others)	1.317	TargetScan Human	Moderate (predicted)
ARPP21 (cAMP-regulated phosphoprotein, 21kDa)	A_44_P411700	-2.933	15b, 17-5p	2	15b, 17-5p	2	No common miRs found.	0	-	Involved in regulating the effects of dopamine in the basal ganglia	Gene Card	PubMed		A_26_P00001191	miR-16/miR-497/miR-195 (includes others)	1.317	TargetScan Human	Moderate (predicted)
ASTN1 (astrotactin 1)	A_44_P482200	-2.809	181c, 92a, 15b, 18a, 17-5p, 379, 758	7	92a, 15b, 18a, 17-5p	4	181c, 379, 758	3	neuron migration;neuron cell-cell adhesion;cell migration	required for glial-guided migration of young postmitotic neuroblasts in cortical regions of developing brain, including hippocampus, cerebrum, cerebellum, and olfactory bulb	Gene Card	PubMed	10.1523/JNEUROSCI.0032-10.2010	A_26_P00001191	miR-16/miR-497/miR-195 (includes others)	1.317	TargetScan Human	Moderate (predicted)
BCAS1 (Breast carcinoma amplified sequence 1)	A_44_P295803	-1.845	15b, 17-5p	2	15b, 17-5p	2	No common miRs found.	0	-	Associated with more aggressive tumor phenotypes	Gene Card	PubMed		A_26_P00001191	miR-16/miR-497/miR-195 (includes others)	1.317	TargetScan Human	High (predicted)
BDNF (brain-derived neurotrophic factor)	A_44_P437896	-2.865	15b, 365, 92a, 758	4	15b, 365, 92a	3	758	1	ureteric bud development;neurotrophin TRKB receptor binding;nervous system development;negative regulation of neuroblast proliferation;neuron recognition;dendrite development;nerve development;neuron differentiation;negative regulation of apoptotic process;regulation of neuron apoptotic process;negative regulation of neuron apoptotic process;positive regulation of neuron differentiation;negative …	promotes survival and differentiation of selected neuronal populations of PNS and CNS, participates in axonal growth, pathfinding and the modulation of dendritic growth and morphology, major regulator of synaptic transmission and plasticity and adult synapses in many regions of CNS, contributes to long-term potentiation, long-term depression, certain short-term synaptic plasticity, and homeostati…	Gene Card	PubMed	10.1093/schbul/sbr070	A_26_P00001191	miR-16/miR-497/miR-195 (includes others)	1.317	TargetScan Human,miRecords	Experimentally Observed,High (predicted)	Axonal Guidance Signaling,CDK5 Signaling,Corticotropin Releasing Hormone Signaling,Human Embryonic Stem Cell Pluripotency,Huntington's Disease Signaling,Neuropathic Pain Signaling In Dorsal Horn Neurons,Neurotrophin/TRK Signaling,Thyroid Cancer Signaling
C16orf72 (chromosome 16 open reading frame 72)	A_44_P240088	-1.517	15b, 92a, 18a, 17-5p	4	15b, 92a, 18a, 17-5p	4	No common miRs found.	0	-	unknown	Gene Card	PubMed		A_26_P00001191	miR-16/miR-497/miR-195 (includes others)	1.317	TargetScan Human	High (predicted)
C9orf82 (caspase activity and apoptosis inhibitor 1)	A_44_P458281	-2.994	15b, 17-5p, 379	3	15b, 17-5p	2	379	1	-	anti-apoptotic protein that modulates caspase-10 dependent mitochondrial caspase-3/9 feedback amplification loop	Gene Card	PubMed		A_26_P00001191	miR-16/miR-497/miR-195 (includes others)	1.317	TargetScan Human	Moderate (predicted)
CA2 (carbonic anhydrase II)	A_42_P545943	-1.718	15b	1	15b	1	No common miRs found.	0	spermatid development;cell proliferation;developmental pigmentation	Catalyzes reversible hydration of carbon dioxide	Gene Card	PubMed	10.1021/bi301155z	A_26_P00001191	miR-16/miR-497/miR-195 (includes others)	1.317	TargetScan Human	Moderate (predicted)	Nitrogen Metabolism
CAPRIN1 (cell cycle associated protein 1)	A_44_P970555	-1.742	15b, 181c, 19a, 17-5p, 758	5	15b, 19a, 17-5p	3	181c, 758	2	-	may regulate transport and translation of mRNAs directing brain	Gene Card	PubMed	10.1128/MCB.02300-06	A_26_P00001191	miR-16/miR-497/miR-195 (includes others)	1.317	TargetScan Human,miRecords	Experimentally Observed,High (predicted)
CAPZA2 (capping protein (actin filament) muscle Z-line, alpha 2)	A_44_P354266	-1.789	15b, 181c, 379	3	15b	1	181c, 379	2	-	regulates growth of the actin filaments at barbed ends	Gene Card	PubMed	10.1074/jbc.M211509200	A_26_P00001191	miR-16/miR-497/miR-195 (includes others)	1.317	TargetScan Human	High (predicted)
CCDC64 (coiled-coil domain containing 64)	A_44_P104483	-6.803	15b, 181c	2	15b	1	181c	1	neuron projection development	regulator of neurite outgrowth	Gene Card	PubMed	10.1038/emboj.2010.51	A_26_P00001191	miR-16/miR-497/miR-195 (includes others)	1.317	TargetScan Human	High (predicted)
CCNT2 (cyclin T2)	A_44_P233147	-2.398	15b, 181c, 18a, 17-5p, 19a, 379	6	15b, 18a, 17-5p, 19a	4	181c, 379	2	-	facilitates transition from abortive production elongation by phosphorylating the CTD of the large subunit of RNA polymerase II	Gene Card	PubMed	10.1016/j.gene.2004.08.027	A_26_P00001191	miR-16/miR-497/miR-195 (includes others)	1.317	TargetScan Human	High (predicted)
CD47 (CD47 molecule)	A_43_P11971	-5.65	15b, 18a, 19a, 365, 17-5p	5	15b, 18a, 19a, 365, 17-5p	5	No common miRs found.	0	positive regulation of cell proliferation;cell migration	role in memory formation and synaptic plasticity in hippocampus	Gene Card	PubMed	10.1371/journal.pone.0045218	A_26_P00001191	miR-16/miR-497/miR-195 (includes others)	1.317	TargetScan Human	High (predicted)	Inhibition of Angiogenesis by TSP1
CDADC1 (cytidine and dCMP deaminase domain containing 1)	A_44_P881960	-1.618	15b	1	15b	1	No common miRs found.	0	-	Role in testicular development and spermatogenesis	Gene Card	PubMed		A_26_P00001191	miR-16/miR-497/miR-195 (includes others)	1.317	TargetScan Human	Moderate (predicted)
CDC42SE2 (CDC42 small effector 2)	A_44_P959960	-1.698	15b, 18a, 92a, 365, 17-5p	5	15b, 18a, 92a, 365, 17-5p	5	No common miRs found.	0	-	involved in organization of actin cytoskeleton, role in CDC42-mediated F-actin accumulation at immunological synapse	Gene Card	PubMed	10.1074/jbc.M500128200	A_26_P00001191	miR-16/miR-497/miR-195 (includes others)	1.317	TargetScan Human	High (predicted)
CHP (calcium binding protein P22)	A_44_P149182	-1.931	365, 15b, 19a, 92a, 379	5	365, 15b, 19a, 92a	4	379	1	-	unknown	Gene Card	PubMed		A_26_P00001191	miR-16/miR-497/miR-195 (includes others)	1.317	TargetScan Human	Moderate (predicted)	Axonal Guidance Signaling,CD28 Signaling in T Helper Cells,Calcium Signaling,Calcium-induced T Lymphocyte Apoptosis,Cardiac Hypertrophy Signaling,Clathrin-mediated Endocytosis Signaling,Glucocorticoid Receptor Signaling,IL-3 Signaling
CPSF6 (cleavage and polyadenylation specific factor 6, 68kDa)	A_44_P874636	-2.347	15b, 181c, 365, 92a, 17-5p, 758	6	15b, 365, 92a, 17-5p	4	181c, 758	2	-	Pre-RNA 3' processing	Gene Card	PubMed	10.1038/emboj.2012.251	A_26_P00001191	miR-16/miR-497/miR-195 (includes others)	1.317	TargetScan Human	Moderate (predicted)	Cleavage and Polyadenylation of Pre-mRNA,Tight Junction Signaling
CREBZF (CREB/ATF bZIP transcription factor)	A_44_P329784	-8.13	15b, 181c, 365, 19a, 758	5	15b, 365, 19a	3	181c, 758	2	-	activates transcription when bound to HCFC1, able to down-regulate expression of some cellular genes	Gene Card	PubMed		A_26_P00001191	miR-16/miR-497/miR-195 (includes others)	1.317	TargetScan Human	High (predicted)	Glucocorticoid Receptor Signaling
CUL2 (Cullin 2)	A_44_P336583	-2.551	15b	1	15b	1	No common miRs found.	0	-	Mediate the ubiquitination of target protein	Gene Card	PubMed	10.1016/j.jmb.2011.03.023	A_26_P00001191	miR-16/miR-497/miR-195 (includes others)	1.317	TargetScan Human	High (predicted)	HIF1Œ± Signaling,Protein Ubiquitination Pathway,Renal Cell Carcinoma Signaling
CUL3 (cullin 3)	A_44_P394910	-2.632	15b, 19a, 17-5p, 92a, 181c, 379, 758	7	15b, 19a, 17-5p, 92a	4	181c, 379, 758	3	in utero embryonic development;cell migration	role in the polyubiquitination	Gene Card	PubMed		A_26_P00001191	miR-16/miR-497/miR-195 (includes others)	1.317	TargetScan Human	Moderate (predicted)	NRF2-mediated Oxidative Stress Response,Xenobiotic Metabolism Signaling
DCUN1D1 (DCN1, defective in cullin neddylation 1, domain containing 1 (S. Cerevisiae) )	A_44_P223741	-7.634	15b, 181c, 19a, 758	4	15b, 19a	2	181c, 758	2	-	Part of an E3 ubiquitin ligase complex for neddylation. Promotes neddylation of cullin components of E3 cullin-RING ubiquitin ligase complexes.	Gene Card	PubMed	10.4143/crt.2012.44.1.57	A_26_P00001191	miR-16/miR-497/miR-195 (includes others)	1.317	TargetScan Human	Moderate (predicted)
DNAJA2 (DnaJ (Hsp40) homolog, subfamily A, member 2)	A_44_P521687	-1.767	19a, 15b, 17-5p, 181c	4	19a, 15b, 17-5p	3	181c	1	-	Regulates molecular chaperone activity by stimulation ATPase activity and works as a co-chaperone of Hsp70s in protein folding and mitochondrial protein import in vitro	Gene Card	PubMed	10.1074/jbc.M112.413278	A_26_P00001191	miR-16/miR-497/miR-195 (includes others)	1.317	TargetScan Human	High (predicted)	NRF2-mediated Oxidative Stress Response
EIF1AX (eukaryotic translation initiation factor 1A, X-linked)	A_44_P361931	-4.831	15b, 19a, 181c, 92a	4	15b, 19a, 92a	3	181c	1	-	Required for the binding of the 43S complex to the 5' end of capped RNA	Gene Card	PubMed		A_26_P00001191	miR-16/miR-497/miR-195 (includes others)	1.317	TargetScan Human	Moderate (predicted)	EIF2 Signaling,Regulation of eIF4 and p70S6K Signaling,VEGF Signaling
EIF2S2 (eukaryotic translation initiation factor 2, subunit 2 beta, 38kDa )	A_44_P285530	-2.242	15b	1	15b	1	No common miRs found.	0	in utero embryonic development;male germ cell proliferation;male gonad development	Catalyzes the exchange of GDP for GTP	Gene Card	PubMed	10.1016/j.bbrc.2008.07.022	A_26_P00001191	miR-16/miR-497/miR-195 (includes others)	1.317	TargetScan Human	Moderate (predicted)	EIF2 Signaling,Regulation of eIF4 and p70S6K Signaling,VEGF Signaling
EIF4E (Eukaryotic Translation Initiation Factor 4E)	A_44_P700084	-1.672	15b	1	15b	1	No common miRs found.	0	lung development	A component of the eukaryotic translation initiation factor 4F complex	Gene Card	PubMed	10.1128/MCB.01354-12	A_26_P00001191	miR-16/miR-497/miR-195 (includes others)	1.317	TarBase,TargetScan Human	Experimentally Observed,High (predicted)	Axonal Guidance Signaling,Cardiac Hypertrophy Signaling,EIF2 Signaling,ERK/MAPK Signaling,FLT3 Signaling in Hematopoietic Progenitor Cells,Insulin Receptor Signaling,PI3K/AKT Signaling,Regulation of eIF4 and p70S6K Signaling
EIF4G2 (eukaroytic translation initiation factor 4 gamma, 2)	A_44_P760892	-2.062	15b, 92a, 17-5p, 19a, 379	5	15b, 92a, 17-5p, 19a	4	379	1	-	General repressor of translation	Gene Card	PubMed	10.1073/pnas.1203853109	A_26_P00001191	miR-16/miR-497/miR-195 (includes others)	1.317	TargetScan Human	High (predicted)	EIF2 Signaling,Regulation of eIF4 and p70S6K Signaling,mTOR Signaling
EXOC5 (exocyst complex component 5)	A_44_P188596	-3.413	181c, 19a, 15b, 17-5p, 92a, 379, 758	7	19a, 15b, 17-5p, 92a	4	181c, 379, 758	3	-	essential for targeting exocytic vesicles to specific docking sites on plasma membrane	Gene Card	PubMed	10.1091/mbc.11.12.4259	A_26_P00001191	miR-16/miR-497/miR-195 (includes others)	1.317	TargetScan Human	High (predicted)	Cdc42 Signaling
FAM122B (family with sequence similarity 122B)	A_43_P10757	-3.46	15b, 17-5p, 181c	3	15b, 17-5p	2	181c	1	-	unknown	Gene Card			A_26_P00001191	miR-16/miR-497/miR-195 (includes others)	1.317	TargetScan Human	High (predicted)
FAM164A (family with sequence similarity 164, member A)	A_44_P704874	-2.222	92a, 15b	2	92a, 15b	2	No common miRs found.	0	-		Gene Card	PubMed		A_26_P00001191	miR-16/miR-497/miR-195 (includes others)	1.317	TargetScan Human	Moderate (predicted)
FAM179B (family with sequence similarity 179, member B)	A_44_P639763	-2.299	15b, 19a, 181c	3	15b, 19a	2	181c	1	-		Gene Card	PubMed		A_26_P00001191	miR-16/miR-497/miR-195 (includes others)	1.317	TargetScan Human	Moderate (predicted)
FAM54B (Family with sequence similarity 54, member B)	A_44_P121832	-9.346	15b, 181c	2	15b	1	181c	1	-		Gene Card			A_26_P00001191	miR-16/miR-497/miR-195 (includes others)	1.317	TargetScan Human	High (predicted)
FAT4 (FAT tumor Suppressor homolog 4 (Drosophila))	A_44_P190838	-3.69	15b, 17-5p	2	15b, 17-5p	2	No common miRs found.	0	heart development;muscle cell development	involved in tumor suppression and planar cell polarity; role in inhibition of YAP1-mediated neuroprogenitor cell proliferation and differentiation	Gene Card	PubMed		A_26_P00001191	miR-16/miR-497/miR-195 (includes others)	1.317	TargetScan Human	High (predicted)
FBXO33 (F-Box protein 33)	A_44_P451392	-5.78	15b, 181c, 92a, 758	4	15b, 92a	2	181c, 758	2	-	Mediates the ubiquitination and subsequent proteasomal degradation of target proteins	Gene Card	PubMed	10.1016/j.febslet.2006.06.023	A_26_P00001191	miR-16/miR-497/miR-195 (includes others)	1.317	TargetScan Human	High (predicted)
FGFR2 (fibroblast growth factor receptor 2)	A_43_P10225	-1.739	15b, 19a, 92a	3	15b, 19a, 92a	3	No common miRs found.	0	ureteric bud development; in utero embryonic development; positive regulation of mesenchymal cell proliferation; cell-cell signaling; neuromuscular junction development; positive regulation of cell proliferation; negative regulation of cell proliferation; post-embryonic development; orbitofrontal cortex development; ventricular zone neuroblast division; pyramidal neuron development; lung developm…	role in regulation of cell proliferation, differentiation, migration, and apoptosis	Gene Card	PubMed	10.1007/s12010-013-0315-y	A_26_P00001191	miR-16/miR-497/miR-195 (includes others)	1.317	TargetScan Human	Moderate (predicted)	FGF Signaling,Hepatic Fibrosis / Hepatic Stellate Cell Activation,Human Embryonic Stem Cell Pluripotency,NF-Œ∫B Signaling,PTEN Signaling
FKBP1A (FK506 Binding Protein 1A, 12kDa)	A_44_P538406	-1.6	15b, 181c, 92a	3	15b, 92a	2	181c	1	T cell proliferation	Play a role in immunoregulation and basic cellular processes involving protein folding and trafficking	Gene Card	PubMed	10.1242/dev.089920	A_26_P00001191	miR-16/miR-497/miR-195 (includes others)	1.317	TargetScan Human	High (predicted)	mTOR Signaling
GABARAPL1 (GABA(A) receptor-associated protein like 1)	A_44_P263836	-2.392	15b, 19a	2	15b, 19a	2	No common miRs found.	0	-	Increases cell- surface expression of kappa-type opioid receptor through facilitating anterograde intracellular trafficking of the receptor.	Gene Card	PubMed	10.1016/j.biochi.2011.11.006	A_26_P00001191	miR-16/miR-497/miR-195 (includes others)	1.317	TargetScan Human	High (predicted)
GABPA (GA binding protein transcription factor, alpha subunit 60 kDa)	A_44_P359190	-3.289	15b, 18a, 365, 19a	4	15b, 18a, 365, 19a	4	No common miRs found.	0	in utero embryonic development	Involved in activation of cytochrome oxidase expression and nuclear control of mitochondrial function	Gene Card	PubMed	10.1182/blood-2010-07-298802	A_26_P00001191	miR-16/miR-497/miR-195 (includes others)	1.317	TargetScan Human	High (predicted)	Agrin Interactions at Neuromuscular Junction
GCC2 (GRIP and coiled-coil domain containing 2)	A_43_P14433	-1.848	15b, 181c, 17-5p, 19a, 18a	5	15b, 17-5p, 19a, 18a	4	181c	1	-	Peripheral membrane protein localized to the trans-Golgi network	Gene Card	PubMed		A_26_P00001191	miR-16/miR-497/miR-195 (includes others)	1.317	TargetScan Human	High (predicted)
GLUD1 (glutamate dehydrogenase 1)	A_44_P155460	-2.304	15b, 17-5p	2	15b, 17-5p	2	No common miRs found.	0	-	important in regulating amino acid induced insulin secretion, mutations common cause congenital hyperinsulinism, may be involved in learning and memory reactions by increasing turnover of glutamate	Gene Card	PubMed	10.1371/journal.pone.0032969	A_26_P00001191	miR-16/miR-497/miR-195 (includes others)	1.317	TargetScan Human	High (predicted)	Arginine and Proline Metabolism,D-glutamine and D-glutamate Metabolism,Glutamate Metabolism,Nitrogen Metabolism,Urea Cycle and Metabolism of Amino Groups
GORASP2 (golgi reassembly stacking protein 2, 55kDa)	A_44_P420992	-2.558	15b, 18a	2	15b, 18a	2	No common miRs found.	0	-	stack Golgi cisternae during apoptosis or mitosis	Gene Card	PubMed		A_26_P00001191	miR-16/miR-497/miR-195 (includes others)	1.317	TargetScan Human	High (predicted)
GPRASP1 (G protein-coupled receptor assoiated sorting protein 1)	A_44_P459210	-3.968	15b	1	15b	1	No common miRs found.	0	-	May modulate lysomal sorting and functional down-regulation of a variety of G-protein coupled receptors; targets receptors for degradation in lysosomes	Gene Card	PubMed		A_26_P00001191	miR-16/miR-497/miR-195 (includes others)	1.317	TargetScan Human	Moderate (predicted)
GRB2 (growth factor receptor-bound protein 2)	A_44_P494112	-1.558	15b, 17-5p	2	15b, 17-5p	2	No common miRs found.	0	neurotrophin TRKA receptor binding	adapter protein that provides a critical link between cell surface growth factor receptors and the Ras signaling pathway	Gene Card	PubMed	10.1083/jcb.201204106	A_26_P00001191	miR-16/miR-497/miR-195 (includes others)	1.317	TargetScan Human	Moderate (predicted)	14-3-3-mediated Signaling,Actin Cytoskeleton Signaling,Acute Myeloid Leukemia Signaling,Acute Phase Response Signaling,Angiopoietin Signaling,Axonal Guidance Signaling,B Cell Receptor Signaling,BMP signaling pathway
GRM7 (glutamate receptor, metabotrophic 7)	A_43_P12487	-2.315	15b, 92a, 181c, 19a, 17-5p	5	15b, 92a, 19a, 17-5p	4	181c	1	synaptic transmission;neurological system process	receptor for glutamate, involved in most aspects of brain function and can be perturbed in many neuropathological conditions	Gene Card	PubMed	10.1017/S1461145709990356	A_26_P00001191	miR-16/miR-497/miR-195 (includes others)	1.317	TargetScan Human	High (predicted)	CREB Signaling in Neurons,G-Protein Coupled Receptor Signaling,Glutamate Receptor Signaling,Neuropathic Pain Signaling In Dorsal Horn Neurons,Synaptic Long Term Depression,Synaptic Long Term Potentiation,cAMP-mediated signaling
HACE1 (HECT domain and ankyrin repeat containing E3 ubiquitin protein ligase 1)	A_44_P202621	-11.574	No common miRs found.	0	No common miRs found.	0	No common miRs found.	0	regulation of cell migration	regulator of Golgi membrane dynamics during the cell cycle	Gene Card	PubMed	10.1038/ng.2387	A_26_P00001191	miR-16/miR-497/miR-195 (includes others)	1.317	miRecords	Experimentally Observed
HARS (histidyl-tRNA synthetase)	A_44_P499242	-2.695	19a, 17-5p	2	19a, 17-5p	2	No common miRs found.	0	-	Responsible for the synthesis of histidyl-transfer RNA, which is essential for the incorporation of histidine into proteins	Gene Card	PubMed	10.1002/humu.22210	A_26_P00001191	miR-16/miR-497/miR-195 (includes others)	1.317	TarBase	Experimentally Observed	Aminoacyl-tRNA Biosynthesis,Histidine Metabolism
HELZ (helicase with zinc finger)	A_43_P17065	-4.785	15b, 19a, 18a, 379	4	15b, 19a, 18a	3	379	1	-	alters conformation of RNA by unwinding double-stranded regions	Gene Card	PubMed		A_26_P00001191	miR-16/miR-497/miR-195 (includes others)	1.317	TargetScan Human	High (predicted)
HNRNPA2B1 (heterogeneous nuclear ribonucleoprotein A2/B1)	A_44_P505457	-1.536	15b, 758	2	15b	1	758	1	-	RNA binding proteins and are associated with pre-mRNAs in the nucleus and appear to influence pre-mRNA processing and other aspects of mRNA metabolism and transport.	Gene Card	PubMed	10.1152/ajpgi.00130.2012	A_26_P00001191	miR-16/miR-497/miR-195 (includes others)	1.317	TargetScan Human	High (predicted)	Systemic Lupus Erythematosus Signaling
HSP90B1 (heat shock protein 90kDa beta (Grp94), member 1)	A_43_P15719	-1.65	181c	1	No common miRs found.	0	181c	1	negative regulation of apoptotic process;negative regulation of apoptotic process	stabilizing and folding other proteins	Gene Card	PubMed	10.1016/j.brainresbull.2009.01.010	A_26_P00001191	miR-16/miR-497/miR-195 (includes others)	1.317	miRecords	Experimentally Observed	Aldosterone Signaling in Epithelial Cells,Aryl Hydrocarbon Receptor Signaling,Glucocorticoid Receptor Signaling,Hypoxia Signaling in the Cardiovascular System,Mitotic Roles of Polo-Like Kinase,Neuregulin Signaling,Nitric Oxide Signaling in the Cardiovascular System,PI3K/AKT Signaling
HSPA4L (heat shock 70kDa protein 4-like)	A_44_P1049055	-2.123	15b, 379	2	15b	1	379	1	-	possesses chaperone activity in vitro where it inhibits aggregation of citrate synthase	Gene Card	PubMed	10.1128/MCB.01332-06	A_26_P00001191	miR-16/miR-497/miR-195 (includes others)	1.317	TargetScan Human	High (predicted)	Aldosterone Signaling in Epithelial Cells,Protein Ubiquitination Pathway
HSPA8 (heat shock 70kDa protein 8)	A_44_P452492	-2.183	17-5p, 365, 15b	3	17-5p, 365, 15b	3	No common miRs found.	0	-	Chaperone and binds to nascent polypeptides to facilitate correct folding	Gene Card	PubMed		A_26_P00001191	miR-16/miR-497/miR-195 (includes others)	1.317	TargetScan Human	Moderate (predicted)	Aldosterone Signaling in Epithelial Cells,Clathrin-mediated Endocytosis Signaling,Glucocorticoid Receptor Signaling,Huntington's Disease Signaling,Protein Ubiquitination Pathway
IDH3A (isocitrate dehydrogenase 3 (NAD+) alpha)	A_44_P200274	-2.618	15b, 181c, 379, 758	4	15b	1	181c, 379, 758	3	-	Catalyzes the oxidative decarboxylation of isocitrate to 2-oxoglutarate	Gene Card	PubMed		A_26_P00001191	miR-16/miR-497/miR-195 (includes others)	1.317	TargetScan Human	High (predicted)	Citrate Cycle
IP6K1 (inositol hexakisphosphate kinase 1)	A_44_P402645	-1.821	15b, 17-5p, 758	3	15b, 17-5p	2	758	1	-	responsible for the conversion of inositol hexakisphosphate (InsP6) to diphosphoinositol pentakisphosphate	Gene Card	PubMed		A_26_P00001191	miR-16/miR-497/miR-195 (includes others)	1.317	TargetScan Human	High (predicted)
ITPR1 (inositol, 1,4,5-trisphosphate receptor, tyoe I)	A_44_P215056	-2.058	92a, 15b, 19a, 365	4	92a, 15b, 19a, 365	4	No common miRs found.	0	post-embryonic development;intrinsic apoptotic signaling pathway in response to endoplasmic reticulum stress;negative regulation of neuron death	mediates calcium release from ER, role in ER stress-induced apoptosis	Gene Card	PubMed	10.1186/1750-1172-7-67	A_26_P00001191	miR-16/miR-497/miR-195 (includes others)	1.317	TargetScan Human	Moderate (predicted)	Aldosterone Signaling in Epithelial Cells,Breast Cancer Regulation by Stathmin1,CCR3 Signaling in Eosinophils,CD28 Signaling in T Helper Cells,CREB Signaling in Neurons,CXCR4 Signaling,Calcium Signaling,Calcium-induced T Lymphocyte Apoptosis
IVNS1ABP (influenza virus NS1A binding protein)	A_44_P971500	-2.639	15b, 19a, 17-5p	3	15b, 19a, 17-5p	3	No common miRs found.	0	negative regulation of intrinsic apoptotic signaling pathway	role in cell division and organization of actin skeleton as stabilizer of actin filaments, protects cells from cell death induced by actin destabilization, protects neurons from dendritic spines and actin filaments damage, activates Erk signaling pathway when overexpressed, may be component of cellular splicing machinery with role in pre-mRNA splicing	Gene Card	PubMed		A_26_P00001191	miR-16/miR-497/miR-195 (includes others)	1.317	TargetScan Human	High (predicted)
KCNAB1 (Potassium voltage-gated channel, shaker-related subfamily, beta member 1)	A_43_P11905	-1.754	15b, 758	2	15b	1	758	1	-	regulating neurotransmitter release, heart rate, insulin secretion, neuronal excitability, epithelial electrolyte transport, smooth muscle contraction, and cell volume.	Gene Card	PubMed	10.1016/j.eplepsyres.2011.01.010	A_26_P00001191	miR-16/miR-497/miR-195 (includes others)	1.317	TargetScan Human	High (predicted)
LATS2 (LATS, large tumor suppressor, homolog 2 (Drosphila))	A_44_P122739	-1.876	92a, 15b, 181c	3	92a, 15b	2	181c	1	-	role in organ size control and tumor suppression by restricting proliferation and promoting apoptosis	Gene Card	PubMed		A_26_P00001191	miR-16/miR-497/miR-195 (includes others)	1.317	TargetScan Human	High (predicted)
LRRN3 (leucine rich repeat neuronal 3)	A_43_P12460	-2.688	15b	1	15b	1	No common miRs found.	0	-	cerebellum postnatal development	Gene Card	PubMed		A_26_P00001191	miR-16/miR-497/miR-195 (includes others)	1.317	TargetScan Human	Moderate (predicted)
MOBKL3 (MOB1, Mps One Binder kinase activator-like 3 (yeast))	A_44_P451458	-10.953	15b, 181c, 92a, 17-5p	4	15b, 92a, 17-5p	3	181c	1	-	may play role in membrane trafficking, specifically in membrane budding reactions	Gene Card	PubMed		A_26_P00001191	miR-16/miR-497/miR-195 (includes others)	1.317	TargetScan Human	High (predicted)
MYO5B (myosin VB)	A_44_P339558	-2.299	15b, 19a, 365, 181c, 17-5p, 758	6	15b, 19a, 365, 17-5p	4	181c, 758	2	-	Involved in plasma membrane recycling. Mutations are associated with microvillus inclusion disease.	Gene Card	PubMed		A_26_P00001191	miR-16/miR-497/miR-195 (includes others)	1.317	TargetScan Human	High (predicted)	Alanine and Aspartate Metabolism,Butanoate Metabolism,GABA Receptor Signaling,Glutamate Metabolism,Taurine and Hypotaurine Metabolism,Type I Diabetes Mellitus Signaling,Œ≤-alanine Metabolism
MYT1L (myelin transcription factor 1-like)	A_42_P732771	-1.901	15b, 17-5p, 19a, 92a, 758	5	15b, 17-5p, 19a, 92a	4	758	1	nervous system development	may function as a pan-neural transcription factor associated with neuronal differentiation , may play role in development of neurons and oligodendroglia in CNS	Gene Card	PubMed	10.1002/ajmg.a.34274	A_26_P00001191	miR-16/miR-497/miR-195 (includes others)	1.317	TargetScan Human	High (predicted)
NFS1 (NFS1 nitrogen fixation 1 homolog (S. cerevisiae))	A_44_P341204	-3.521	15b	1	15b	1	No common miRs found.	0	-	Required for function of many cellular enzymes	Gene Card	PubMed	10.1371/journal.pone.0060869	A_26_P00001191	miR-16/miR-497/miR-195 (includes others)	1.317	TargetScan Human	High (predicted)
NIM1 (NIM1)	A_42_P585995	-2.294	15b	1	15b	1	No common miRs found.	0	-	serine/threonine protein kinase activity	Gene Card	PubMed		A_26_P00001191	miR-16/miR-497/miR-195 (includes others)	1.317	TargetScan Human	Moderate (predicted)
NKD1 (Naked cuticle homolog 1 (drosophila))	A_42_P529711	-1.901	365, 15b, 18a, 181c, 92a, 758	6	365, 15b, 18a, 92a	4	181c, 758	2	-	negative regulator of Wnt	Gene Card	PubMed	10.1186/1471-2407-11-186	A_26_P00001191	miR-16/miR-497/miR-195 (includes others)	1.317	TargetScan Human	High (predicted)
OGT (o-linked n-acetylglucosamine (GlcNAc) Transferase)	A_44_P956272	-2.475	15b, 181c	2	15b	1	181c	1	apoptotic process	Catalyzes the addition of a single N-acetylglucosamine in o-glycosidic linkage to serine or threonine residue	Gene Card	PubMed	10.1073/pnas.1300065110	A_26_P00001191	miR-16/miR-497/miR-195 (includes others)	1.317	TargetScan Human	High (predicted)
PAK7 (P21 Protein (Cdc42/Rac)-Activated Kinase 7)	A_44_P671986	-3.436	17-5p, 19a, 15b, 181c, 758	5	17-5p, 19a, 15b	3	181c, 758	2	apoptotic process;negative regulation of apoptotic process;negative regulation of extrinsic apoptotic signaling pathway	plays a role in a variety of different signaling pathways including cytoskeleton regulation, cell migration, proliferation or cell survival; Promotes cell survival by phosphorylating the BCL2 antagonist of cell death BAD; promotes neurite outgrowth, and may play a role in neurite development	Gene Card	PubMed		A_26_P00001191	miR-16/miR-497/miR-195 (includes others)	1.317	TargetScan Human	High (predicted)	Actin Cytoskeleton Signaling,Agrin Interactions at Neuromuscular Junction,Angiopoietin Signaling,Axonal Guidance Signaling,CCR3 Signaling in Eosinophils,CXCR4 Signaling,ERK/MAPK Signaling,Ephrin Receptor Signaling
PCDH9 (protocadherin 9)	A_44_P148569	-3.61	15b, 92a	2	15b, 92a	2	No common miRs found.	0	forebrain development	Mediate cell adhesion in neural tissue in the presence of calcium and may be involved in signaling at neuronal synaptic junctions.	Gene Card	PubMed	10.1016/j.neuroscience.2012.09.006	A_26_P00001191	miR-16/miR-497/miR-195 (includes others)	1.317	TargetScan Human	High (predicted)
PCM1 (pericentriolar material 1)	A_44_P188857	-3.891	15b, 18a, 17-5p	3	15b, 18a, 17-5p	3	No common miRs found.	0	interkinetic nuclear migration;negative regulation of neurogenesis;neuronal stem cell maintenance	role in localization of several centrosomal proteins and for anchoring microtubules to the centrosome	Gene Card	PubMed	10.1002/dneu.22055	A_26_P00001191	miR-16/miR-497/miR-195 (includes others)	1.317	TargetScan Human	High (predicted)
PDCD6IP (programmed cell death 6 interactiong protein)	A_44_P122547	-2.967	181c, 15b, 92a, 18a	4	15b, 92a, 18a	3	181c	1	apoptotic process	role in regulation of both apoptosis and cell proliferation	Gene Card	PubMed	10.1021/pr1005718	A_26_P00001191	miR-16/miR-497/miR-195 (includes others)	1.317	TargetScan Human,miRecords	Experimentally Observed,High (predicted)	14-3-3-mediated Signaling,Mechanisms of Viral Exit from Host Cells
PDP1 (pyruvate dehyrogenase phosphatase catalytic subunit 1)	A_43_P14919	-3.311	365, 15b	2	365, 15b	2	No common miRs found.	0	-	Catalyzes phosphorylation of serine residue of E1 to inactivate the E1 component and inhibit the complex	Gene Card	PubMed		A_26_P00001191	miR-16/miR-497/miR-195 (includes others)	1.317	TargetScan Human	Moderate (predicted)
PGM2L1 (phosphoglucomutase 2-like 1)	A_44_P438362	-2.732	17-5p, 19a, 15b, 92a, 181c, 758	6	17-5p, 19a, 15b, 92a	4	181c, 758	2	-	glucose 1,6-bisphosphate synthase	Gene Card	PubMed	10.1074/jbc.M805224200	A_26_P00001191	miR-16/miR-497/miR-195 (includes others)	1.317	TargetScan Human	High (predicted)	Galactose Metabolism,Glycolysis/Gluconeogenesis,Pentose Phosphate Pathway,Starch and Sucrose Metabolism
PNISR (Pnn-interacting serine/arginine-rich protein)	A_44_P164199	-4.545	181c, 15b	2	15b	1	181c	1	-	component of the pre-mRNA splicing machinery	Gene Card	PubMed		A_26_P00001191	miR-16/miR-497/miR-195 (includes others)	1.317	TargetScan Human	Moderate (predicted)
PPP1R2 (Protein phosphatase 1, regulatory (inhibitor) subunit 2)	A_44_P415400	-3.268	15b, 181c, 758	3	15b	1	181c, 758	2	-	Inhibitor of protein-phosphatase 1	Gene Card	PubMed		A_26_P00001191	miR-16/miR-497/miR-195 (includes others)	1.317	TargetScan Human	Moderate (predicted)
PPP3CB (protein phosphatase 3, catalyzes subunit, beta isozyme)	A_44_P303533	-3.401	15b	1	15b	1	No common miRs found.	0	heart development	Calcium-dependent, calmodulin-stimulated protein phosphatase.	Gene Card	PubMed		A_26_P00001191	miR-16/miR-497/miR-195 (includes others)	1.317	TargetScan Human	Moderate (predicted)	Axonal Guidance Signaling,B Cell Receptor Signaling,CD28 Signaling in T Helper Cells,Calcium Signaling,Calcium-induced T Lymphocyte Apoptosis,Cardiac Hypertrophy Signaling,Clathrin-mediated Endocytosis Signaling,GM-CSF Signaling
PRKAR2A (protein kinase, cAMP-dependent, regulatory, type II, alpha)	A_44_P551186	-2.123	15b, 365	2	15b, 365	2	No common miRs found.	0	-	regulates protein transport from endosomes to Golgi apparatus and endoplasmic reticulum	Gene Card	PubMed		A_26_P00001191	miR-16/miR-497/miR-195 (includes others)	1.317	TargetScan Human	High (predicted)	AMPK Signaling,Amyloid Processing,Androgen Signaling,Axonal Guidance Signaling,BMP signaling pathway,Breast Cancer Regulation by Stathmin1,CDK5 Signaling,CREB Signaling in Neurons
PSMD7 (Proteasome (prosome, macropain) 26S subunit, non-ATPase, 7)	A_44_P362723	-1.77	15b	1	15b	1	No common miRs found.	0	-	Acts as a regulatory subunit of the 26S proteasome which is involved in the ATP-dependent degradation of ubiquitinated proteins	Gene Card	PubMed	10.1371/journal.pone.0050548	A_26_P00001191	miR-16/miR-497/miR-195 (includes others)	1.317	TargetScan Human	High (predicted)	Protein Ubiquitination Pathway
PTPN4 (protein tryosine phosphatase, non-receptor type 4 (megakaryocyte))	A_44_P884698	-4.032	17-5p, 15b	2	17-5p, 15b	2	No common miRs found.	0	-	regulate cell growth, differentiation, mitotic cycle, and oncogenic transformation; role in signaling downstream of glutamate receptors	Gene Card	PubMed		A_26_P00001191	miR-16/miR-497/miR-195 (includes others)	1.317	TargetScan Human	Moderate (predicted)
PURA (purine-rich element binding protein A)	A_44_P521264	-2.02	15b, 17-5p, 92a, 758	4	15b, 17-5p, 92a	3	758	1	nervous system development;positive regulation of cell proliferation	implicated in the control of DNA replication and transcription, a single-stranded DNA-binding protein	Gene Card	PubMed		A_26_P00001191	miR-16/miR-497/miR-195 (includes others)	1.317	TarBase,TargetScan Human	Experimentally Observed,High (predicted)
RAB10 (RAB10, member RAS oncogene family)	A_44_P242773	-1.515	15b, 17-5p, 365	3	15b, 17-5p, 365	3	No common miRs found.	0	establishment of neuroblast polarity	involved in axonogenesis	Gene Card	PubMed	10.4161/cib.23779	A_26_P00001191	miR-16/miR-497/miR-195 (includes others)	1.317	TargetScan Human	High (predicted)
RAB40B (RAB40B, member RAS oncogene family)	A_42_P727022	-1.637	15b, 181c	2	15b	1	181c	1	-	cytoskeleton organization and biogenesis and a mitochondrial modulator.	Gene Card	PubMed	10.1186/gb-2009-10-8-r87	A_26_P00001191	miR-16/miR-497/miR-195 (includes others)	1.317	TargetScan Human	High (predicted)
RASSF5 (Ras association (RalGDS/AF-6) domain family member 5)	A_44_P442802	-6.024	15b, 19a	2	15b, 19a	2	No common miRs found.	0	apoptotic process;negative regulation of cell proliferation	functions as a tumor suppressor and is inactivated in a variety of cancers	Gene Card	PubMed	10.1038/cddis.2013.91	A_26_P00001191	miR-16/miR-497/miR-195 (includes others)	1.317	TargetScan Human	High (predicted)	Axonal Guidance Signaling,Leukocyte Extravasation Signaling,Non-Small Cell Lung Cancer Signaling
RIC8A (resistance to inhibitors of cholinesterase 8 homolog A (C.Elegans))	A_44_P370328	-5.319	15b	1	15b	1	No common miRs found.	0	in utero embryonic development;vasculature development;cell migration involved in gastrulation	Regulation of microtubule pulling force during mitotic movement of chromosomes by stimulating G(i)-alpha protein	Gene Card	PubMed	10.1371/journal.pone.0032216	A_26_P00001191	miR-16/miR-497/miR-195 (includes others)	1.317	TargetScan Human	High (predicted)
RPS6KA3 (ribosomal protein S6 kinase, 90kDa, polypeptide 3)	A_44_P450314	-2.387	15b, 181c, 17-5p, 18a, 365, 758	6	15b, 17-5p, 18a, 365	4	181c, 758	2	cysteine-type endopeptidase inhibitor activity involved in apoptotic process;negative regulation of cysteine-type endopeptidase activity involved in apoptotic process	Implicated in controlling cell growth and differentiation	Gene Card	PubMed	10.1016/j.ejmg.2012.11.007	A_26_P00001191	miR-16/miR-497/miR-195 (includes others)	1.317	TargetScan Human	High (predicted)	CNTF Signaling,ERK5 Signaling,FLT3 Signaling in Hematopoietic Progenitor Cells,Growth Hormone Signaling,Melanocyte Development and Pigmentation Signaling,Phospholipase C Signaling,Role of IL-17F in Allergic Inflammatory Airway Diseases,Role of Tissue Factor in Cancer
SCN1A (sodium channel, voltage gated, type I, alpha subunit)	A_42_P508442	-2.874	15b, 17-5p, 758	3	15b, 17-5p	2	758	1	neuronal action potential;neuromuscular process controlling posture	essential for generation and propagation of action potentials mainly in nerve and muscle	Gene Card	PubMed		A_26_P00001191	miR-16/miR-497/miR-195 (includes others)	1.317	TargetScan Human	High (predicted)
SCOC (short coiled-coil protein)	A_44_P362541	-4.444	15b, 181c	2	15b	1	181c	1	-	positive regulator of amino acid starvation-induced autophagy	Gene Card	PubMed	10.4161/auto.21043	A_26_P00001191	miR-16/miR-497/miR-195 (includes others)	1.317	TargetScan Human	High (predicted)
SEMA6D (sema domain, transmembrane domain (TM), and cytoplasmic domain, (semaphorin) 6D)	A_44_P622243	-3.876	18a, 15b, 92a, 19a, 181c	5	18a, 15b, 92a, 19a	4	181c	1	multicellular organismal development;positive regulation of smooth muscle cell migration;negative regulation of smooth muscle cell migration;ventricular system development	implicated as inhibitors or chemorepellents in axon pathfinding in axon pathfinding, fasciculation and branching, and target selection	Gene Card	PubMed	10.1016/S0925-4773(99)00125-2	A_26_P00001191	miR-16/miR-497/miR-195 (includes others)	1.317	TargetScan Human	High (predicted)	Axonal Guidance Signaling
SIDT1 (SID1 transmembrane family, member 1)	A_44_P1004392	-2.128	15b, 18a, 17-5p, 758	4	15b, 18a, 17-5p	3	758	1	-	RNA transmembrane transporter activity	Gene Card	PubMed		A_26_P00001191	miR-16/miR-497/miR-195 (includes others)	1.317	TargetScan Human	High (predicted)
SLC7A1 (solute carrier family 7 (cationic amino acid transporter, y+ system), member 1)	A_44_P474101	-1.976	15b, 92a, 365, 181c, 18a	5	15b, 92a, 365, 18a	4	181c	1	-	High-affinity, low capacity permease and may be an ecotropic retroviral leukemia receptor	Gene Card	PubMed	10.1007/s00424-003-1086-z	A_26_P00001191	miR-16/miR-497/miR-195 (includes others)	1.317	TarBase,TargetScan Human	Experimentally Observed,Moderate (predicted)	Nitric Oxide Signaling in the Cardiovascular System
SLC9A6 (solute carrier family 9 (sodium/hydrogen exchanger), member 6)	A_44_P498259	-2.882	15b, 19a, 181c, 17-5p	4	15b, 19a, 17-5p	3	181c	1	-	may be involved in regulating endosomal pH and volume, defects associated with X-linked syndromic mental retardation	Gene Card	PubMed	10.1093/brain/awr250	A_26_P00001191	miR-16/miR-497/miR-195 (includes others)	1.317	TargetScan Human	High (predicted)
SNRNP48 (small nuclear ribonucleoprotein 48kDa (U11/U12))	A_44_P1023480	-21.692	15b, 365, 181c, 17-5p, 379, 758	6	15b, 365, 17-5p	3	181c, 379, 758	3	-	Involved in U12-type 5' splice site recognition	Gene Card	PubMed		A_26_P00001191	miR-16/miR-497/miR-195 (includes others)	1.317	TargetScan Human	High (predicted)	Systemic Lupus Erythematosus Signaling
SNX16 (sorting nexin 16)	A_44_P376741	-3.968	15b, 17-5p	2	15b, 17-5p	2	No common miRs found.	0	-	Involved in intracellular trafficking	Gene Card	PubMed	10.1083/jcb.201009052	A_26_P00001191	miR-16/miR-497/miR-195 (includes others)	1.317	TargetScan Human	High (predicted)
SRP72 (signal recognition particle 72kDa)	A_44_P554862	-1.988	365, 15b, 17-5p	3	365, 15b, 17-5p	3	No common miRs found.	0	-	Mediates the targeting of secretory proteins to the endoplasmic reticulum	Gene Card	PubMed	10.4161/rna.5.2.6042	A_26_P00001191	miR-16/miR-497/miR-195 (includes others)	1.317	TargetScan Human	High (predicted)
SRPR (signal recognition particle receptor ('docking protein'))	A_44_P324042	-3.731	92a, 15b	2	92a, 15b	2	No common miRs found.	0	-	Ensures, in conjunction with the signal recognition particle, the correct targeting of the nascent secretory proteins to the endoplasmic reticulum membrane system	Gene Card	PubMed		A_26_P00001191	miR-16/miR-497/miR-195 (includes others)	1.317	TarBase,TargetScan Human	Experimentally Observed,High (predicted)
STK38 (serine/threonine kinase 38)	A_44_P367438	-3.289	17-5p, 15b, 19a, 365	4	17-5p, 15b, 19a, 365	4	No common miRs found.	0	-	Negative regulator of MAP3K1/2 signaling.	Gene Card	PubMed	10.1038/sj.onc.1210828	A_26_P00001191	miR-16/miR-497/miR-195 (includes others)	1.317	TargetScan Human	Moderate (predicted)
STRADB (STE20-related kinase adaptor beta)	A_44_P712441	-1.98	15b	1	15b	1	No common miRs found.	0	negative regulation of apoptotic process;negative regulation of extrinsic apoptotic signaling pathway in absence of ligand	Involved in the activation of serine/threonine kinase 11, a master kinase that regulates cell polarity and energy-generating metabolism; interact with the X chromosome-linked inhibitor of apoptosis protein, and this interaction enhances the anti-apoptotic activity of this protein via the JNK1 signal transduction pathway	Gene Card	PubMed		A_26_P00001191	miR-16/miR-497/miR-195 (includes others)	1.317	TargetScan Human	High (predicted)
SUPT16H (suppressor of Ty 16 homolog (S. cerevisiae))	A_44_P651053	-56.818	15b, 92a	2	15b, 92a	2	No common miRs found.	0	-	interacts specifically with histones H2A/H2B to effect nucleosome disassembly and transcription elongation	Gene Card	PubMed	10.4161/cc.10.20.17769	A_26_P00001191	miR-16/miR-497/miR-195 (includes others)	1.317	TargetScan Human	High (predicted)
SYT4 (synaptotagmin IV)	A_44_P318080	-2.778	15b, 92a, 181c, 758	4	15b, 92a	2	181c, 758	2	neurotransmitter secretion	involved in Ca(2+)-dependent exocytosis of secretory vesicles	Gene Card	PubMed	10.1016/j.neuron.2013.01.013	A_26_P00001191	miR-16/miR-497/miR-195 (includes others)	1.317	TargetScan Human	High (predicted)
TMEM55A (transmembrane protein 55A)	A_42_P641870	-4.63	15b, 758	2	15b	1	758	1	-	Catalyzes the hydrolysis of the 4-posistion phosphate of phosphatidylinositol 4,5-bisphosphate	Gene Card			A_26_P00001191	miR-16/miR-497/miR-195 (includes others)	1.317	TargetScan Human	High (predicted)
TMEM87B (transmembrane protein 87B)	A_43_P14989	-3.367	181c, 15b, 92a	3	15b, 92a	2	181c	1	-	possible role in cardiac development	Gene Card	PubMed		A_26_P00001191	miR-16/miR-497/miR-195 (includes others)	1.317	TargetScan Human	High (predicted)
TNFAIP1 (tumor necrosis factor, alpha-induced protein 1 (endothelial))	A_44_P575991	-1.873	365, 15b, 17-5p, 181c	4	365, 15b, 17-5p	3	181c	1	embryo development;cell migration	participate in inflammation-associated angiogenesis	Gene Card	PubMed	10.1007/s11033-009-9588-1	A_26_P00001191	miR-16/miR-497/miR-195 (includes others)	1.317	TargetScan Human	High (predicted)
TSPAN5 (tetraspanin 5)	A_44_P973562	-7.353	15b, 365, 181c, 17-5p	4	15b, 365, 17-5p	3	181c	1	cell proliferation	role in regulation of cell development, activation, growth and motility	Gene Card	PubMed	10.1016/j.gep.2012.08.001	A_26_P00001191	miR-16/miR-497/miR-195 (includes others)	1.317	TargetScan Human	High (predicted)	Integrin Signaling
UBE2K (ubiquitin-conjugating enzyme E2K)	A_44_P542785	-1.59	15b, 19a, 181c, 92a	4	15b, 19a, 92a	3	181c	1	intrinsic apoptotic signaling pathway in response to endoplasmic reticulum stress	role in aggregate formation and suppression of apoptosis	Gene Card	PubMed	10.1016/j.febslet.2011.11.002	A_26_P00001191	miR-16/miR-497/miR-195 (includes others)	1.317	TargetScan Human	Moderate (predicted)	NRF2-mediated Oxidative Stress Response
USP15 (ubiquitin specific peptidase 15)	A_44_P225493	-3.205	15b, 181c, 758	3	15b	1	181c, 758	2	-	role in ubiquitin-dependent processes, transforming growth factor beta signaling	Gene Card	PubMed	10.1038/ncb2534	A_26_P00001191	miR-16/miR-497/miR-195 (includes others)	1.317	TargetScan Human	High (predicted)	Protein Ubiquitination Pathway
USP25 (ubiquitin specific peptidase 25)	A_44_P839176	-6.623	15b, 92a, 17-5p, 758	4	15b, 92a, 17-5p	3	758	1	-	involved in regulation of intracellular protein breakdown, cell cycle regulation, and stress response	Gene Card	PubMed	10.1371/journal.pone.0036542	A_26_P00001191	miR-16/miR-497/miR-195 (includes others)	1.317	TargetScan Human	High (predicted)	Protein Ubiquitination Pathway
USP9X (ubiquitin specific peptidase 9, X-linked)	A_44_P502527	-1.608	15b, 17-5p, 19a, 181c, 758	5	15b, 17-5p, 19a	3	181c, 758	2	-	Cleaves the ubiquitin moiety from ubiquitin-fused precursors and ubiquitinylated proteins	Gene Card	PubMed	10.1073/pnas.1221925110	A_26_P00001191	miR-16/miR-497/miR-195 (includes others)	1.317	TargetScan Human	High (predicted)	Clathrin-mediated Endocytosis Signaling,Protein Ubiquitination Pathway
UTP15 (UTP15, U3 small nucleolar ribonucleoprotein, homolog (S. Cerevisiae))	A_44_P612277	-2.268	18a, 379	2	18a	1	379	1	-	Involved in nucleolar processing of pre-18S ribosomal RNA	Gene Card	PubMed		A_26_P00001191	miR-16/miR-497/miR-195 (includes others)	1.317	TarBase	Experimentally Observed
VCL (vinculin)	A_42_P811423	-2.532	15b, 92a, 17-5p	3	15b, 92a, 17-5p	3	No common miRs found.	0	regulation of cell migration;regulation of cell migration	one of several interacting proteins involved in anchoring F-actin to the membrane	Gene Card	PubMed	10.1016/j.bpj.2013.02.021	A_26_P00001191	miR-16/miR-497/miR-195 (includes others)	1.317	TargetScan Human	High (predicted)	Actin Cytoskeleton Signaling,FAK Signaling,Integrin Signaling,Leukocyte Extravasation Signaling,Tight Junction Signaling,VEGF Signaling
WDR47 (WD repeat domain 47)	A_44_P158262	-1.919	19a, 15b	2	19a, 15b	2	No common miRs found.	0	-		Gene Card			A_26_P00001191	miR-16/miR-497/miR-195 (includes others)	1.317	TargetScan Human	High (predicted)
WIPF3 (WAS/WASL interacting protein family, member 3)	A_44_P278387	-1.98	19a, 758	2	19a	1	758	1	multicellular organismal development	Regulator od cytoskeleton organization	Gene Card	PubMed		A_26_P00001191	miR-16/miR-497/miR-195 (includes others)	1.317	TargetScan Human	Moderate (predicted)
XPO4 (exportin 4)	A_44_P459362	-2.439	365, 15b, 92a, 17-5p, 758	5	365, 15b, 92a, 17-5p	4	758	1	-	mediates transport of proteins and other cargo between the nuclear and cytoplasmic compartments	Gene Card	PubMed		A_26_P00001191	miR-16/miR-497/miR-195 (includes others)	1.317	TargetScan Human	High (predicted)
YAP1 (Yes-Associated Protein 1)	A_44_P299214	-2.967	15b, 18a, 181c	3	15b, 18a	2	181c	1	cell proliferation;positive regulation of cell proliferation;regulation of keratinocyte proliferation;notochord development;regulation of cell proliferation;paraxial mesoderm development;lateral mesoderm development;regulation of stem cell proliferation;negative regulation of extrinsic apoptotic signaling pathway	Regulatory and signaling molecules in yeast, nematode, and mammals and may be in protein-protein interaction	Gene Card	PubMed		A_26_P00001191	miR-16/miR-497/miR-195 (includes others)	1.317	TargetScan Human	High (predicted)	14-3-3-mediated Signaling
ZHX1 (zinc fingers and homeoboxes 1)	A_44_P177019	-2.203	15b, 92a	2	15b, 92a	2	No common miRs found.	0	-	Nuclear homodimeric transcriptional repressor that interacts with the A subunit of nuclear factor-Y (NF-YA)	Gene Card	PubMed	10.1002/jcb.24579	A_26_P00001191	miR-16/miR-497/miR-195 (includes others)	1.317	TargetScan Human	Moderate (predicted)
ZNF317 (Zinc finger protein 317)	A_44_P992489	-1.513	18a, 15b	2	18a, 15b	2	No common miRs found.	0	-	May be a transcription factor and may play a role in erythroid maturation and lymphoid proliferation	Gene Card	PubMed		A_26_P00001191	miR-16/miR-497/miR-195 (includes others)	1.317	TargetScan Human	Moderate (predicted)
ZNF367 (zinc finger)	A_44_P220827	-2.525	18a, 17-5p, 15b, 19a	4	18a, 17-5p, 15b, 19a	4	No common miRs found.	0	-	Transcriptional activator	Gene Card	PubMed		A_26_P00001191	miR-16/miR-497/miR-195 (includes others)	1.317	TargetScan Human	High (predicted)
ACSL1 (acyl-CoA synthetase long-chain family member 1)	A_44_P172489	2.353	181c, 19a, 15b, 17-5p	4	19a, 15b, 17-5p	3	181c	1	-	role in lipid biosynthesis and fatty acid degradation	Gene Card	PubMed	10.1371/journal.pone.0045087	A_26_P00001405	miR-181a/miR-181b/miR-181d (includes others)	-1.285	TargetScan Human	High (predicted)	Fatty Acid Metabolism,Glycolysis/Gluconeogenesis,LPS/IL-1 Mediated Inhibition of RXR Function,Propanoate Metabolism,Pyruvate Metabolism,Type II Diabetes Mellitus Signaling
ACTN2 (actinin, alpha 2)	A_43_P19706	3.019	92a, 181c	2	92a	1	181c	1	-	Involved in binding actin to the membrane	Gene Card	PubMed	10.1016/j.biocel.2010.09.024	A_26_P00001405	miR-181a/miR-181b/miR-181d (includes others)	-1.285	TargetScan Human	Moderate (predicted)	Actin Cytoskeleton Signaling,Germ Cell-Sertoli Cell Junction Signaling,ILK Signaling,Integrin Signaling,Leukocyte Extravasation Signaling,VEGF Signaling
ADAMTSL1 (ADAMTS-like 1)	A_44_P555719	4.948	92a, 181c, 17-5p, 15b, 758	5	92a, 17-5p, 15b	3	181c, 758	2	-	May have important function in the extracellular matrix	Gene Card	PubMed	10.1074/jbc.M109665200	A_26_P00001405	miR-181a/miR-181b/miR-181d (includes others)	-1.285	TargetScan Human	High (predicted)
ADO (2-aminoethanethiol (cysteamine) dioxygenase)	A_44_P323879	3.791	181c, 92a, 17-5p, 758	4	92a, 17-5p	2	181c, 758	2	-	Includes cysteine dioxygenase and cysteamine which adds 2 oxygen atoms to free cysteine	Gene Card	PubMed	10.1074/jbc.M703089200	A_26_P00001405	miR-181a/miR-181b/miR-181d (includes others)	-1.285	TargetScan Human	High (predicted)
AGK (acylgycerol kinase)	A_44_P265163	8.446	15b, 365, 181c, 17-5p, 379	5	15b, 365, 17-5p	3	181c, 379	2	-	catalyzes the formation of phosphatidic and lysophosphatidic	Gene Card	PubMed	10.1016/j.ymgme.2012.11.282	A_26_P00001405	miR-181a/miR-181b/miR-181d (includes others)	-1.285	TargetScan Human	Moderate (predicted)	Sphingolipid Metabolism
AIM1L (absent in melanoma 1-like )	A_44_P501761	5.351	181c	1	No common miRs found.	0	181c	1	-		Gene Card			A_26_P00001405	miR-181a/miR-181b/miR-181d (includes others)	-1.285	TargetScan Human	Moderate (predicted)
ARHGEF7 (Rho guanine nucleotide exchange factor (GEF) 7)	A_44_P555498	6.94	181c, 17-5p, 15b	3	17-5p, 15b	2	181c	1	positive regulation of apoptotic process;positive regulation of apoptotic process;positive regulation of apoptotic process;astrocyte cell migration	Involved in many fundamental role in numerous cellular processes triggered by extracellular stimuli that work through G protein coupled receptor, recruits Rac1 to membrane ruffles and to focal adhesions	Gene Card	PubMed	10.1083/jcb.201204107	A_26_P00001405	miR-181a/miR-181b/miR-181d (includes others)	-1.285	TargetScan Human	High (predicted)	Actin Cytoskeleton Signaling,Agrin Interactions at Neuromuscular Junction,Axonal Guidance Signaling,Breast Cancer Regulation by Stathmin1,FAK Signaling,Integrin Signaling,Molecular Mechanisms of Cancer,PAK Signaling
ARL2BP (ADP-ribosylation factor-like 2 binding protein)	A_44_P329577	2.248	92a, 181c	2	92a	1	181c	1	-	Binds to ARL2, role in nuclear translocation, retention, and transcriptional activity of STAT3	Gene Card	PubMed		A_26_P00001405	miR-181a/miR-181b/miR-181d (includes others)	-1.285	TargetScan Human	Moderate (predicted)
ARL6IP5 (ADP-ribosylation -like factor 6 interacting protein 5)	A_42_P704370	2.033	15b, 181c, 19a	3	15b, 19a	2	181c	1	-	regulation of cell differentiation, involved in membrane traffic	Gene Card	PubMed	10.1074/jbc.M701008200	A_26_P00001405	miR-181a/miR-181b/miR-181d (includes others)	-1.285	TargetScan Human	Moderate (predicted)
ARRDC4 (arrestin domain containing 4)	A_44_P466033	4.571	19a, 181c, 15b, 92a, 758	5	19a, 15b, 92a	3	181c, 758	2	-		Gene Card	PubMed		A_26_P00001405	miR-181a/miR-181b/miR-181d (includes others)	-1.285	TargetScan Human	Moderate (predicted)
ATMIN (ATM interactor)	A_44_P1000560	3.533	17-5p, 181c, 92a, 19a, 379	5	17-5p, 92a, 19a	3	181c, 379	2	-	crucial role in cell survival and RAD51 foci formation in response to methylating DNA damage, role in stabilizing ATM	Gene Card	PubMed	10.1016/j.ccr.2011.03.022	A_26_P00001405	miR-181a/miR-181b/miR-181d (includes others)	-1.285	TargetScan Human	High (predicted)
ATP2B2 (ATPase, Ca++ transporting, plasma membrane 2)	A_44_P113157	5.134	19a, 181c, 15b, 17-5p, 758	5	19a, 15b, 17-5p	3	181c, 758	2	neural retina development;brain development;cerebellum development;neuron differentiation;regulation of synaptic plasticity;inner ear development;synapse organization;neuromuscular process controlling balance;cochlea development	roll in intracellular calcium homeostasis	Gene Card	PubMed	10.1093/cvr/cvq077	A_26_P00001405	miR-181a/miR-181b/miR-181d (includes others)	-1.285	TargetScan Human	High (predicted)	Calcium Signaling
BAIAP2 (BAI1-associated protein 2)	A_43_P13057	1.905	15b, 758	2	15b	1	758	1	dendrite development;regulation of synaptic plasticity	Insulin receptor tyrosine kinase substrate and suggests a role for insulin in the central nervous system.	Gene Card	PubMed	10.1242/jcs.106484	A_26_P00001405	miR-181a/miR-181b/miR-181d (includes others)	-1.285	TargetScan Human	High (predicted)	Actin Cytoskeleton Signaling,Axonal Guidance Signaling,Cdc42 Signaling,Rac Signaling,Regulation of Actin-based Motility by Rho,RhoA Signaling
BAZ2A (bromodomain adjacent to zinc finger domain, 2A)	A_43_P18517	2.329	15b, 181c, 92a	3	15b, 92a	2	181c	1	-	Mediates silencing of a fraction of rDNA, and targets chromatin modifying enzymes	Gene Card	PubMed	10.1038/emboj.2010.17	A_26_P00001405	miR-181a/miR-181b/miR-181d (includes others)	-1.285	TargetScan Human	High (predicted)
BBS9 (bardet-biedl syndrome 9)	A_44_P324034	5.133	18a, 181c, 17-5p	3	18a, 17-5p	2	181c	1	-	Involved in parathyroid hormone action in bones.	Gene Card	PubMed	10.1086/498323	A_26_P00001405	miR-181a/miR-181b/miR-181d (includes others)	-1.285	TargetScan Human	Moderate (predicted)
BRD1 (bromodomain containing 1)	A_44_P363824	3.754	181c, 15b	2	15b	1	181c	1	-	The encoded protein is a component of the MOZ/MORF acetyltransferase complex and can stimulate acetylation of histones H3 and H4, thereby potentially playing a role in gene activation.	Gene Card	PubMed		A_26_P00001405	miR-181a/miR-181b/miR-181d (includes others)	-1.285	TargetScan Human	High (predicted)
C1orf50 (chromosome 1 open reading frame 50)	A_44_P111170	2.62	181c, 758	2	No common miRs found.	0	181c, 758	2	-	may play role in human embryonic stem cell growth or differentiation	Gene Card	PubMed		A_26_P00001405	miR-181a/miR-181b/miR-181d (includes others)	-1.285	TargetScan Human	High (predicted)
CALR (calreticulin)	A_44_P179622	2.49	181c	1	No common miRs found.	0	181c	1	positive regulation of cell proliferation;negative regulation of neuron differentiation	transcriptional regulation	Gene Card	PubMed	10.1007/s12013-012-9350-5	A_26_P00001405	miR-181a/miR-181b/miR-181d (includes others)	-1.285	TargetScan Human	High (predicted)	Androgen Signaling,Antigen Presentation Pathway,Calcium Signaling,Lipid Antigen Presentation by CD1
CARM1 (coactivator-associated arginine methyltransferase 1)	A_44_P325337	3.75	15b, 181c, 758	3	15b	1	181c, 758	2	regulation of growth plate cartilage chondrocyte proliferation;positive regulation of cell proliferation	catalyze the transfer of a methyl group from S-adenosyl-L-methionine to the side chain nitrogens of arginine residues within proteins to form methylated arginine derivatives and S-adenosyl-L-homocysteine.	Gene Card	PubMed	10.4161/cc.10.9.15379	A_26_P00001405	miR-181a/miR-181b/miR-181d (includes others)	-1.285	TargetScan Human	High (predicted)	Estrogen Receptor Signaling,RAR Activation
CCDC6 (coiled-coil domain containing 6)	A_44_P213237	5.651	15b, 19a, 92a, 365, 181c, 17-5p	6	15b, 19a, 92a, 365, 17-5p	5	181c	1	-	tumor suppressor, associated with thyroid papillary carcinoma	Gene Card	PubMed	10.1016/j.canlet.2007.12.018	A_26_P00001405	miR-181a/miR-181b/miR-181d (includes others)	-1.285	TargetScan Human	High (predicted)
CDC42BPA (CDC42 binding protein kinase alpha (DMPK-like))	A_43_P10867	2.05	19a, 181c, 92a, 15b, 758	5	19a, 92a, 15b	3	181c, 758	2	nuclear migration;cell migration;cell migration	CDC42 downstream effector mediating CDC42 induced peripheral actin formation, and promoting cytoskeletal reorganization.	Gene Card	PubMed		A_26_P00001405	miR-181a/miR-181b/miR-181d (includes others)	-1.285	TargetScan Human	High (predicted)	Cdc42 Signaling
CDON (cell adhesion associated, oncogene regulated)	A_43_P11935	6.3	181c, 92a, 19a, 365, 379, 758	6	92a, 19a, 365	3	181c, 379, 758	3	lens development in camera-type eye;cerebral cortex development;regulation of neuron differentiation;positive regulation of neuron differentiation;positive regulation of skeletal muscle tissue development;positive regulation of neural precursor cell proliferation	mediates cell-cell interactions between muscle precursor cells and positively regulates myogenesis	Gene Card	PubMed		A_26_P00001405	miR-181a/miR-181b/miR-181d (includes others)	-1.285	TargetScan Human	High (predicted)
CGGBP1 (CGG triplet repeat binding protein 1)	A_44_P205476	2.351	19a, 18a, 181c, 15b	4	19a, 18a, 15b	3	181c	1	-	associated with fragile X syndrome, role in regulating FMR1 promoter	Gene Card	PubMed		A_26_P00001405	miR-181a/miR-181b/miR-181d (includes others)	-1.285	TargetScan Human	Moderate (predicted)
CLDN18 (claudin 18)	A_44_P621738	3.478	181c, 17-5p, 379	3	17-5p	1	181c, 379	2	-	play critical roles in maintaining cell polarity and signal transductions.	Gene Card	PubMed		A_26_P00001405	miR-181a/miR-181b/miR-181d (includes others)	-1.285	TargetScan Human	Moderate (predicted)	Leukocyte Extravasation Signaling,Tight Junction Signaling
CLN8 (Ceroid-Lipofuscinosis, Neuronal 8)	A_44_P806211	9.06	181c, 18a, 92a, 17-5p, 365, 758, 379	7	18a, 92a, 17-5p, 365	4	181c, 758, 379	3	nervous system development;spinal cord motor neuron differentiation;somatic motor neuron differentiation;negative regulation of apoptotic process;neuromuscular process controlling posture;neuromuscular process controlling balance;L-glutamate uptake involved in synaptic transmission;retina development in camera-type eye;neurofilament cytoskeleton organization	function in lipid synthesis, transport, or sensing, mutations associated with progressive epilepsy with mental retardation, role in cell proliferation during neuronal differentiation and in protection against cell death	Gene Card	PubMed	10.1002/elps.201200472	A_26_P00001405	miR-181a/miR-181b/miR-181d (includes others)	-1.285	TargetScan Human	Moderate (predicted)
COL4A1 (collagen, type IV, alpha 1)	A_44_P1070510	1.726	15b, 17-5p, 181c, 758	4	15b, 17-5p	2	181c, 758	2	neuromuscular junction development	specifically inhibits endothelial cell proliferation, migration, and tube formation	Gene Card	PubMed	10.1371/journal.pone.0051044	A_26_P00001405	miR-181a/miR-181b/miR-181d (includes others)	-1.285	TargetScan Human	Moderate (predicted)
COX11 (cytochrome c oxidase assembly homolog 11 (yeast))	A_44_P697841	3.162	181c	1	No common miRs found.	0	181c	1	-	catalyzes the electron transfer from reduced cytochrome c to oxygen	Gene Card	PubMed	10.1021/bi1003876	A_26_P00001405	miR-181a/miR-181b/miR-181d (includes others)	-1.285	TargetScan Human	Moderate (predicted)	Mitochondrial Dysfunction,Oxidative Phosphorylation
CPNE4 (copine IV)	A_44_P319238	2.917	181c	1	No common miRs found.	0	181c	1	-	function in membrane trafficking, exhibits calcium-dependent phospholipid binding properties	Gene Card	PubMed		A_26_P00001405	miR-181a/miR-181b/miR-181d (includes others)	-1.285	TargetScan Human	Moderate (predicted)
CTDSPL (CTD (carboxy-terminal domain, RNA polymerase II, polypeptide A) small phosphatase like 2)	A_43_P13861	6.857	17-5p, 181c, 18a, 15b, 92a, 365, 758	7	17-5p, 18a, 15b, 92a, 365	5	181c, 758	2	-	Recruited by REST to neuronal genes that contain RE-1 elements, leading to neuronal gene silencing in non-neuronal cells	Gene Card	PubMed	10.1038/onc.2011.208	A_26_P00001405	miR-181a/miR-181b/miR-181d (includes others)	-1.285	TargetScan Human	High (predicted)
CYLD (cylindromatosis (turban tumor syndrome))	A_44_P971926	4.501	19a, 15b, 92a, 17-5p, 181c	5	19a, 15b, 92a, 17-5p	4	181c	1	positive regulation of extrinsic apoptotic signaling pathway;regulation of intrinsic apoptotic signaling pathway	deubiquitinating enzyme	Gene Card	PubMed	10.1126/scisignal.2003197	A_26_P00001405	miR-181a/miR-181b/miR-181d (includes others)	-1.285	TargetScan Human	High (predicted)
D4S234E (NSG1)	A_44_P393070	1.945	15b, 92a, 19a, 181c	4	15b, 92a, 19a	3	181c	1	-	possible roles in chemotaxis and endocytotic machinery	Gene Card	PubMed		A_26_P00001405	miR-181a/miR-181b/miR-181d (includes others)	-1.285	TargetScan Human	High (predicted)
DDIT4 (DNA-damage-inducible transcript 4)	A_44_P556895	6.234	181c, 92a	2	92a	1	181c	1	neuron migration;apoptotic process;brain development;cell proliferation;neuron differentiation;intrinsic apoptotic signaling pathway in response to DNA damage by p53 class mediator;intrinsic apoptotic signaling pathway in response to DNA damage by p53 class mediator;neurotrophin TRK receptor signaling pathway;positive regulation of neuron death	regulates p53/TP53-mediated apoptosis, inhibits neuronal differentiation and neurite outgrowth, role in neuronal cell death	Gene Card	PubMed	10.1371/journal.pone.0036604	A_26_P00001405	miR-181a/miR-181b/miR-181d (includes others)	-1.285	TargetScan Human	High (predicted)	mTOR Signaling
DDX3X (DEAD (Asp-Glu-Ala-Asp) box polypeptide 3, X-linked)	A_44_P1050395	10.73	181c, 15b, 19a, 92a, 758	5	15b, 19a, 92a	3	181c, 758	2	extrinsic apoptotic signaling pathway via death domain receptors;positive regulation of apoptotic process;negative regulation of apoptotic process;negative regulation of cysteine-type endopeptidase activity involved in apoptotic process;positive regulation of cysteine-type endopeptidase activity involved in apoptotic process;intrinsic apoptotic signaling pathway;negative regulation of intrinsic a…	Nuclear roles include transcriptional regulation, mRNP assembly, pre-mRNA splicing, and mRNA export. In the cytoplasm, this protein is thought to be involved in translation, cellular signaling, and viral replication.	Gene Card	PubMed	10.1371/journal.pone.0014258	A_26_P00001405	miR-181a/miR-181b/miR-181d (includes others)	-1.285	TargetScan Human	High (predicted)
DNAJA4 (DnaJ (Hsp40) homolog, subfamily A, member 4)	A_44_P459918	2.199	181c, 15b, 17-5p, 19a, 758	5	15b, 17-5p, 19a	3	181c, 758	2	-		Gene Card	PubMed		A_26_P00001405	miR-181a/miR-181b/miR-181d (includes others)	-1.285	TargetScan Human	High (predicted)	NRF2-mediated Oxidative Stress Response
DYRK2 (dual-specificity tyrosine-(Y)-phosphorylation regulated kinase 2)	A_44_P319221	3.339	15b, 365, 92a, 19a, 181c, 17-5p	6	15b, 365, 92a, 19a, 17-5p	5	181c	1	intrinsic apoptotic signaling pathway in response to DNA damage by p53 class mediator	involved in cellular growth and development	Gene Card	PubMed	10.1074/jbc.M112.416792	A_26_P00001405	miR-181a/miR-181b/miR-181d (includes others)	-1.285	TargetScan Human	High (predicted)
EID1 (EP300 interacting inhibitor of differentiation 1)	A_44_P306008	4.419	181c, 758	2	No common miRs found.	0	181c, 758	2	-	a repressor of MYOD1 transactivation	Gene Card	PubMed	10.1016/j.nbd.2011.12.007	A_26_P00001405	miR-181a/miR-181b/miR-181d (includes others)	-1.285	TargetScan Human	Moderate (predicted)
EPC2 (enhancer of polycomb homolog 2 (Drosophila))	A_44_P305836	5.247	181c, 19a, 92a	3	19a, 92a	2	181c	1	-	play a role in transcription or DNA repair	Gene Card	PubMed		A_26_P00001405	miR-181a/miR-181b/miR-181d (includes others)	-1.285	TargetScan Human	High (predicted)
FAM102B (family with sequence similarity 102, member B)	A_44_P858611	5.038	181c	1	No common miRs found.	0	181c	1	-		Gene Card			A_26_P00001405	miR-181a/miR-181b/miR-181d (includes others)	-1.285	TargetScan Human	Moderate (predicted)
FAM3B (family with sequence similarity 3, member B)	A_44_P103349	3.721	181c	1	No common miRs found.	0	181c	1	-	Induces apoptosis of alpha and beta cells in a dose- and time-dependent manner	Gene Card	PubMed	10.1016/j.biocel.2012.12.003	A_26_P00001405	miR-181a/miR-181b/miR-181d (includes others)	-1.285	TargetScan Human	Moderate (predicted)
FAM82B (family with sequence similarity 82, member B)	A_43_P23051	5.884	181c, 758	2	No common miRs found.	0	181c, 758	2	-		Gene Card	PubMed		A_26_P00001405	miR-181a/miR-181b/miR-181d (includes others)	-1.285	TargetScan Human	Moderate (predicted)
FNDC3B (fibronectin type III domain containing 3B)	A_44_P553047	2.588	18a, 181c, 92a, 15b, 17-5p, 365, 19a, 758	8	18a, 92a, 15b, 17-5p, 365, 19a	6	181c, 758	2	cell migration;positive regulation of fibroblast proliferation	Positive regulator of adipogenesis	Gene Card	PubMed	10.4161/cc.20121	A_26_P00001405	miR-181a/miR-181b/miR-181d (includes others)	-1.285	TargetScan Human	High (predicted)
FREM2 (FRAS1 related extracellular matrix protein 2)	A_44_P358756	4.568	92a, 15b, 181c, 18a, 17-5p	5	92a, 15b, 18a, 17-5p	4	181c	1	inner ear development	plays a role in epidermal-dermal interactions during morphogenetic processes	Gene Card	PubMed	10.1177/1933719111408113	A_26_P00001405	miR-181a/miR-181b/miR-181d (includes others)	-1.285	TargetScan Human	High (predicted)
GALNT3 (UDP-N-Acetyl-Alpha-D-Galactosamine:Polypeptide N-Acetylgalactosaminyltransferase 3 (GalNAc-T3))	A_44_P200824	7.516	17-5p, 181c	2	17-5p	1	181c	1	-	Catalyzes the initial reaction in O-linked oligosaccharide biosynthesis	Gene Card	PubMed	10.1292/jvms.12-0199	A_26_P00001405	miR-181a/miR-181b/miR-181d (includes others)	-1.285	TargetScan Human	Moderate (predicted)	O-Glycan Biosynthesis
GAPVD1 (GTPase activating protein and VPS9 domains 1)	A_44_P191405	1.527	181c, 365, 92a	3	365, 92a	2	181c	1	-	GTPase-activity protein and a guanine nucleotide exchange factor and participates in endocytosis.	Gene Card	PubMed		A_26_P00001405	miR-181a/miR-181b/miR-181d (includes others)	-1.285	TargetScan Human	High (predicted)
GIGYF1 (GRB10 interacting GYF protein 1)	A_44_P402873	3.02	18a, 19a, 17-5p, 181c, 15b	5	18a, 19a, 17-5p, 15b	4	181c	1	-	May act cooperatively with GRB10 to regulate tyrosine kinase receptor signaling	Gene Card	PubMed	10.1074/jbc.M211572200	A_26_P00001405	miR-181a/miR-181b/miR-181d (includes others)	-1.285	TargetScan Human	High (predicted)
HEY1 (hairy/enhancer-of-split related with YRPW motif 1)	A_44_P527075	11.51	18a, 181c, 758	3	18a	1	181c, 758	2	blood vessel development;osteoblast development;mesenchymal cell development;negative regulation of neuron differentiation;labyrinthine layer blood vessel development;artery development	implicated in neurogenesis and somitogenesis	Gene Card	PubMed		A_26_P00001405	miR-181a/miR-181b/miR-181d (includes others)	-1.285	TargetScan Human	Moderate (predicted)	Notch Signaling
HIC2 (hypermethylated in cancer 2)	A_44_P366251	2.306	181c, 15b, 18a, 17-5p, 379, 758	6	15b, 18a, 17-5p	3	181c, 379, 758	3	-	Transcription repressor	Gene Card	PubMed		A_26_P00001405	miR-181a/miR-181b/miR-181d (includes others)	-1.285	TargetScan Human	High (predicted)
HMBS (hydroxymethylbilane synthase)	A_44_P262289	3.74	181c, 15b	2	15b	1	181c	1	-	Catalyzes the head to tail condensation of four porphobilinogen molecule into the linear hydroxymethylbilane	Gene Card	PubMed	10.1016/j.bcmd.2012.06.002	A_26_P00001405	miR-181a/miR-181b/miR-181d (includes others)	-1.285	TargetScan Human	High (predicted)
HMGB2 (high mobility group box 2)	A_44_P200647	4.908	181c, 17-5p	2	17-5p	1	181c	1	positive regulation of endothelial cell proliferation;nervous system development;male gonad development;negative regulation of extrinsic apoptotic signaling pathway via death domain receptors	role in facilitating cooperative interactions between cis-acting proteins by promoting DNA flexibility	Gene Card	PubMed		A_26_P00001405	miR-181a/miR-181b/miR-181d (includes others)	-1.285	TargetScan Human	Moderate (predicted)	Granzyme A Signaling
HOXA3 (homeoboxA3)	A_44_P488313	3.129	181c, 15b, 17-5p	3	15b, 17-5p	2	181c	1	multicellular organismal development;positive regulation of cell proliferation;thyroid gland development;thymus development;embryonic skeletal system development;cartilage development;parathyroid gland development	May regulate gene expression, morphogenesis and differentiation	Gene Card	PubMed		A_26_P00001405	miR-181a/miR-181b/miR-181d (includes others)	-1.285	TargetScan Human	Moderate (predicted)
HOXD1 (homeobox D1)	A_44_P475829	4.342	181c, 92a, 19a, 15b	4	92a, 19a, 15b	3	181c	1	neuron differentiation;embryonic skeletal system development	Sequence-specific transcription factor involved in differentiation and limb development	Gene Card	PubMed	10.1016/j.bbrc.2011.04.017	A_26_P00001405	miR-181a/miR-181b/miR-181d (includes others)	-1.285	TargetScan Human	High (predicted)
HS3ST3A1 (heparan sulfate (glucosamine) 3-O-sulfoferase 3A1)	A_44_P227590	9.246	181c	1	No common miRs found.	0	181c	1	-	Key component in generating a myriad of distinct heparan sulfate fine structures that carry out multiple biologic activities.	Gene Card	PubMed		A_26_P00001405	miR-181a/miR-181b/miR-181d (includes others)	-1.285	TargetScan Human	Moderate (predicted)	Chondroitin Sulfate Biosynthesis,Cysteine Metabolism,Keratan Sulfate Biosynthesis,LPS/IL-1 Mediated Inhibition of RXR Function,Xenobiotic Metabolism Signaling
HS6ST1 (heparan sulfate 6-O-sulfotransferase 1)	A_43_P20311	5.526	181c, 18a, 19a	3	18a, 19a	2	181c	1	lung alveolus development;neuron development;labyrinthine layer blood vessel development	Key component in generating a myriad of distinct heparan sulfate fine structures that carry out multiple biologic activities.	Gene Card	PubMed	10.1074/jbc.M112.416651	A_26_P00001405	miR-181a/miR-181b/miR-181d (includes others)	-1.285	TargetScan Human	High (predicted)	Chondroitin Sulfate Biosynthesis,Cysteine Metabolism,Keratan Sulfate Biosynthesis,LPS/IL-1 Mediated Inhibition of RXR Function,Xenobiotic Metabolism Signaling
INO80D (INO80 complex subunit D)	A_44_P464466	4.827	181c, 18a, 365, 19a, 17-5p	5	18a, 365, 19a, 17-5p	4	181c	1	-	Putative regulatory component of the chromatin remodeling INO80 complex is involved in transcriptional regulation, DNA replication and probably DNA repair	Gene Card	PubMed		A_26_P00001405	miR-181a/miR-181b/miR-181d (includes others)	-1.285	TargetScan Human	High (predicted)
IPO5 (importin 5)	A_44_P179761	2.587	92a, 17-5p, 181c, 379	4	92a, 17-5p	2	181c, 379	2	-	functions in nuclear protein import as nuclear transport receptor, serves as receptor for nuclear localization signals, mediate docking of importin/substrate complex to nuclear pore complex	Gene Card	PubMed		A_26_P00001405	miR-181a/miR-181b/miR-181d (includes others)	-1.285	TargetScan Human	High (predicted)	RAN Signaling
IRF8 (interferon regulatory factor 8)	A_44_P620591	1.737	365, 19a, 181c	3	365, 19a	2	181c	1	-	binds to the IFN-stimulated response element and regulate expression of genes stimulated by type IFNs	Gene Card	PubMed	10.1073/pnas.1222798110	A_26_P00001405	miR-181a/miR-181b/miR-181d (includes others)	-1.285	TargetScan Human	Moderate (predicted)	Dendritic Cell Maturation,IL-12 Signaling and Production in Macrophages,Production of Nitric Oxide and Reactive Oxygen Species in Macrophages
IRS2 (Insulin receptor substrate 2)	A_44_P400393	5.357	92a, 15b, 365, 181c, 758	5	92a, 15b, 365	3	181c, 758	2	positive regulation of mesenchymal cell proliferation;negative regulation of B cell apoptotic process;brain development;cell proliferation;positive regulation of cell proliferation;positive regulation of cell migration;mammary gland development;positive regulation of B cell proliferation	Mediates effects of insulin, insulin-like growth factor 1, and other cytokines by acting as a molecule adaptor between diverse receptor tyrosine kinases and downstream effectors.	Gene Card	PubMed		A_26_P00001405	miR-181a/miR-181b/miR-181d (includes others)	-1.285	TargetScan Human	High (predicted)	AMPK Signaling,IGF-1 Signaling,IL-9 Signaling,ILK Signaling,Insulin Receptor Signaling,PI3K Signaling in B Lymphocytes,Role of JAK1 and JAK3 in Œ≥c Cytokine Signaling,Role of JAK2 in Hormone-like Cytokine Signaling
ITGA3 (integrin, alpha 3 (antigen CD49C, alpha 3 subunit of VLA-3 receptor))	A_43_P18218	6.904	181c	1	No common miRs found.	0	181c	1	neuron migration;neuron migration;heart development;positive regulation of epithelial cell migration;positive regulation of neuron projection development	Cell surface adhesion molecules	Gene Card	PubMed		A_26_P00001405	miR-181a/miR-181b/miR-181d (includes others)	-1.285	TargetScan Human	High (predicted)	Actin Cytoskeleton Signaling,Agrin Interactions at Neuromuscular Junction,Axonal Guidance Signaling,CDK5 Signaling,Caveolar-mediated Endocytosis Signaling,Cdc42 Signaling,ERK/MAPK Signaling,Ephrin Receptor Signaling
KIAA0226 (KIAA0226)	A_44_P321698	7.072	365, 15b, 181c, 17-5p	4	365, 15b, 17-5p	3	181c	1	-	negatively regulated endocytic trafficking	Gene Card	PubMed		A_26_P00001405	miR-181a/miR-181b/miR-181d (includes others)	-1.285	TargetScan Human	High (predicted)
KIF3B (kinesin family member 3B)	A_44_P529947	7.823	181c, 15b, 17-5p, 18a, 92a	5	15b, 17-5p, 18a, 92a	4	181c	1	-	Involved in the intracellular movement of membranous organelles	Gene Card	PubMed	10.1007/s12031-012-9901-7	A_26_P00001405	miR-181a/miR-181b/miR-181d (includes others)	-1.285	TargetScan Human	High (predicted)
KLF6 (Kruppel-like factor 6)	A_42_P677623	3.69	181c, 18a, 92a, 19a, 17-5p, 758	6	18a, 92a, 19a, 17-5p	4	181c, 758	2	-	Transcriptional activator and functions as a tumor suppressor	Gene Card	PubMed	10.1038/onc.2012.457	A_26_P00001405	miR-181a/miR-181b/miR-181d (includes others)	-1.285	TargetScan Human	High (predicted)
LAPTM4B (lysosomal protein transmembrane 4 beta)	A_44_P252078	1.881	365, 181c	2	365	1	181c	1	-	associated with liver cancer	Gene Card	PubMed	10.1093/annonc/mdr538	A_26_P00001405	miR-181a/miR-181b/miR-181d (includes others)	-1.285	TargetScan Human	Moderate (predicted)
LDB3 (LIM domain binding 3)	A_44_P153437	5.152	15b, 181c, 17-5p	3	15b, 17-5p	2	181c	1	-	Involved in targeting and clustering of membrane protein. Role in prenatal and neonatal life	Gene Card	PubMed		A_26_P00001405	miR-181a/miR-181b/miR-181d (includes others)	-1.285	TargetScan Human	Moderate (predicted)
LIN28A (lin-28 homolog A (C. elegans))	A_44_P793551	7.404	181c, 18a, 15b, 17-5p, 92a	5	18a, 15b, 17-5p, 92a	4	181c	1	germ cell development;positive regulation of neuron differentiation	translational enhancer'	Gene Card	PubMed		A_26_P00001405	miR-181a/miR-181b/miR-181d (includes others)	-1.285	TargetScan Human	High (predicted)
LPCAT1 (lysophosphatidylcholine actyltransferase 1)	A_44_P394436	1.881	181c	1	No common miRs found.	0	181c	1	retina development in camera-type eye	Remodeling pathway of PC biosynthesis	Gene Card	PubMed	10.1186/1471-2091-13-8	A_26_P00001405	miR-181a/miR-181b/miR-181d (includes others)	-1.285	TargetScan Human	High (predicted)	Glycerophospholipid Metabolism
MAP1B (microtubule-associated protein 1B)	A_43_P10887	3.91	92a, 181c, 19a	3	92a, 19a	2	181c	1	nervous system development;synapse assembly;central nervous system development;embryo development;dendrite development;developmental maturation;positive regulation of neuron differentiation;neuron development;induction of synaptic plasticity by chemical substance	involved in microtubule assembly which is essential step in neurogenesis and is involved depression	Gene Card	PubMed	10.1523/JNEUROSCI.5210-12.2013	A_26_P00001405	miR-181a/miR-181b/miR-181d (includes others)	-1.285	TargetScan Human	High (predicted)
MAP2 (microtuble-associated protein 2)	A_44_P243134	2.329	17-5p, 365, 181c, 758	4	17-5p, 365	2	181c, 758	2	negative regulation of endothelial cell proliferation;cell-cell signaling;leukocyte migration	involved in microtubule assembly which is essential step in neurogenesis	Gene Card	PubMed	10.2741/4156	A_26_P00001405	miR-181a/miR-181b/miR-181d (includes others)	-1.285	TargetScan Human	Moderate (predicted)
MAP3K3 (mitogen-activated protein kinase kinase kinase 3)	A_44_P329644	6.977	15b, 17-5p, 181c	3	15b, 17-5p	2	181c	1	-	Regulates the stress-activated protein kinase and extracellular signal-regulated protein kinase pathway	Gene Card	PubMed		A_26_P00001405	miR-181a/miR-181b/miR-181d (includes others)	-1.285	TargetScan Human	High (predicted)	B Cell Receptor Signaling,CD27 Signaling in Lymphocytes,Cardiac Hypertrophy Signaling,ERK5 Signaling,GNRH Signaling,Germ Cell-Sertoli Cell Junction Signaling,HGF Signaling,NF-Œ∫B Signaling
MAP7D2 (MAP7 domain containing 2)	A_44_P374447	4.642	181c, 18a, 17-5p	3	18a, 17-5p	2	181c	1	-		Gene Card			A_26_P00001405	miR-181a/miR-181b/miR-181d (includes others)	-1.285	TargetScan Human	High (predicted)
MARCKS (myristoylated alanine-rich protein kinase C substrate)	A_44_P310960	12.06	181c, 758	2	No common miRs found.	0	181c, 758	2	-	involved in cell motility, phagocytosis, membrane trafficking and mitogenesis, functions in acrosomal exocytosis	Gene Card	PubMed	10.1371/journal.pone.0064551	A_26_P00001405	miR-181a/miR-181b/miR-181d (includes others)	-1.285	TargetScan Human	High (predicted)	Phospholipase C Signaling
MBOAT1 (membrane bound O-acyltransferase domain containing 1)	A_44_P920164	4.33	181c	1	No common miRs found.	0	181c	1	-	associate with brachydactyly syndactyly syndrome	Gene Card	PubMed	10.1038/sj.ejhg.5201833	A_26_P00001405	miR-181a/miR-181b/miR-181d (includes others)	-1.285	TargetScan Human	High (predicted)
MRPL13 (mitochondrial ribosomal protein L13)	A_44_P463061	1.594	181c	1	No common miRs found.	0	181c	1	-	helps in synthesis within the mitochondria	Gene Card	PubMed	10.1074/jbc.M110.113837	A_26_P00001405	miR-181a/miR-181b/miR-181d (includes others)	-1.285	TargetScan Human	Moderate (predicted)
NAA50 (N(alpha)-acetyltransferase 50, NatE catalytic subunit)	A_44_P353212	1.733	18a, 365, 15b, 17-5p, 181c, 19a, 92a, 758	8	18a, 365, 15b, 17-5p, 19a, 92a	6	181c, 758	2	-	Probable catalytic component of the NAA11-NAA15 complex which displays alpha (N-terminal) acetyltransferase activity	Gene Card	PubMed		A_26_P00001405	miR-181a/miR-181b/miR-181d (includes others)	-1.285	TargetScan Human	High (predicted)
NFAT5 (nuclear factor of activated T-cells 5, tonicity-responsive)	A_44_P431447	8.788	181c, 15b, 365, 18a, 17-5p, 92a, 379	7	15b, 365, 18a, 17-5p, 92a	5	181c, 379	2	regulation of calcineurin-NFAT signaling cascade	plays role in inducible expression of genes, regulates hypertonicity-induced cellular accumulation of osmolytes	Gene Card	PubMed	10.1021/jp403310a	A_26_P00001405	miR-181a/miR-181b/miR-181d (includes others)	-1.285	TargetScan Human	High (predicted)	April Mediated Signaling,Axonal Guidance Signaling,B Cell Activating Factor Signaling,B Cell Receptor Signaling,CD28 Signaling in T Helper Cells,Calcium Signaling,Glucocorticoid Receptor Signaling,IL-4 Signaling
NFIB (nuclear factor I/B)	A_44_P456747	2.328	365, 92a, 19a, 181c, 17-5p, 758	6	365, 92a, 19a, 17-5p	4	181c, 758	2	negative regulation of cell proliferation;principal sensory nucleus of trigeminal nerve development;lung development;forebrain development;hindbrain development;commissural neuron axon guidance;commissural neuron axon guidance;commissural neuron axon guidance;negative regulation of mesenchymal cell proliferation involved in lung development;negative regulation of epithelial cell proliferation inv…	Recognizes and binds the palindromic sequence	Gene Card	PubMed		A_26_P00001405	miR-181a/miR-181b/miR-181d (includes others)	-1.285	TargetScan Human	Moderate (predicted)	Aryl Hydrocarbon Receptor Signaling
NMT1 (N-myristoyltransferase 1)	A_44_P137262	2.099	15b, 181c, 19a	3	15b, 19a	2	181c	1	in utero embryonic development	adds a myristoyl group to the N-terminal glycine residue of certain cellular and viral protein. Also involved in growth and development.	Gene Card	PubMed	10.1007/s00441-011-1202-x	A_26_P00001405	miR-181a/miR-181b/miR-181d (includes others)	-1.285	TargetScan Human	High (predicted)
NOTCH2 (notch 2)	A_44_P175009	7.185	15b, 18a, 181c, 19a, 365, 758	6	15b, 18a, 19a, 365	4	181c, 758	2	in utero embryonic development;placenta development;multicellular organismal development;positive regulation of cell proliferation;negative regulation of cell proliferation;positive regulation of apoptotic process;regulation of developmental process;placenta blood vessel development	Role in a variety of developmental processes by controlling cell fate decisions	Gene Card	PubMed	10.1371/journal.pgen.1003547	A_26_P00001405	miR-181a/miR-181b/miR-181d (includes others)	-1.285	TargetScan Human	High (predicted)	Notch Signaling
NOVA1 (neuro-oncological ventral antigen 1)	A_44_P259919	1.897	181c, 92a	2	92a	1	181c	1	nervous system development	may regulate RNA splicing or metabolism in specific subset of developing neurons	Gene Card	PubMed	10.4161/rna.9.1.18387	A_26_P00001405	miR-181a/miR-181b/miR-181d (includes others)	-1.285	TargetScan Human	High (predicted)
NPHP1 (nephronophthisis 1 (juvenile))	A_44_P494984	2.674	17-5p	1	17-5p	1	No common miRs found.	0	retina development in camera-type eye	control of cell division as well as cell-cell and cell-matrix adhesion signaling	Gene Card	PubMed		A_26_P00001405	miR-181a/miR-181b/miR-181d (includes others)	-1.285	TargetScan Human	Moderate (predicted)
NUDT12 (nudix (nucleoside disphosphate linked moiety X)-type motif 12)	A_44_P154766	3.012	181c, 19a, 758	3	19a	1	181c, 758	2	-	involved in numerous biochemical reaction and pathways within the cell as substrates, cofactors, and effectors.	Gene Card	PubMed	10.1042/BJ20030441	A_26_P00001405	miR-181a/miR-181b/miR-181d (includes others)	-1.285	TargetScan Human	High (predicted)	Nicotinate and Nicotinamide Metabolism
NUDT4 (nudix (nucleoside diphosphate linked moiety X)-type motif 4)	A_44_P341319	3.319	18a, 181c, 92a, 758	4	18a, 92a	2	181c, 758	2	-	may regulate intracellular trafficking; regulates the turnover of diphosphoinositol polyphosphates	Gene Card	PubMed		A_26_P00001405	miR-181a/miR-181b/miR-181d (includes others)	-1.285	TargetScan Human	Moderate (predicted)
NUP50 (nucleoporin 50kDa)	A_44_P521800	5.026	15b, 181c	2	15b	1	181c	1	neural tube formation	regulates flow of macromolecules between nucleus and cytoplasm, the soluble cofactor in importin-alpha: beta-mediation nuclear protein import	Gene Card	PubMed	10.1074/jbc.M112.378893	A_26_P00001405	miR-181a/miR-181b/miR-181d (includes others)	-1.285	TargetScan Human	Moderate (predicted)
OR51E2 (Olfactory receptor, family 51, subfamily E, member 2)	A_44_P100068	3.842	181c	1	No common miRs found.	0	181c	1	-	Initiates a neuronal response that triggers the perception of a smell.	Gene Card	PubMed	10.1074/jbc.M109.012096	A_26_P00001405	miR-181a/miR-181b/miR-181d (includes others)	-1.285	TargetScan Human	High (predicted)
PAK4 (p21 protein (Cdc42/Rac)-activated kinase 4)	A_43_P21423	10.17	181c	1	No common miRs found.	0	181c	1	-	Link Rho GTPase to cytoskeleton reorganization and nuclear signaling.	Gene Card	PubMed	10.1073/pnas.1214447109	A_26_P00001405	miR-181a/miR-181b/miR-181d (includes others)	-1.285	TargetScan Human	High (predicted)	Actin Cytoskeleton Signaling,Agrin Interactions at Neuromuscular Junction,Angiopoietin Signaling,Axonal Guidance Signaling,CCR3 Signaling in Eosinophils,CXCR4 Signaling,Cdc42 Signaling,ERK/MAPK Signaling
PAM (peptidylglycine alpha-amidating monooxygenase)	A_44_P153060	1.695	181c, 365, 17-5p, 15b	4	365, 17-5p, 15b	3	181c	1	motor neuron axon guidance;branchiomotor neuron axon guidance;central nervous system projection neuron axonogenesis;cell morphogenesis involved in neuron differentiation	Bifunctional enzyme that catalyzes 2 sequential steps in C-terminal alpha-amidation of peptides	Gene Card	PubMed		A_26_P00001405	miR-181a/miR-181b/miR-181d (includes others)	-1.285	TargetScan Human	High (predicted)
PBRM1 (polybromo1)	A_43_P17264	5.752	181c, 17-5p	2	17-5p	1	181c	1	placenta development;heart development;negative regulation of cell proliferation	Necessary for ligand-dependent transcriptional activation by nuclear hormone receptors.	Gene Card	PubMed		A_26_P00001405	miR-181a/miR-181b/miR-181d (includes others)	-1.285	TargetScan Human	Moderate (predicted)
PDE11A (phosphodiesterase11a)	A_44_P214017	6.97	181c, 365, 92a, 18a, 19a	5	365, 92a, 18a, 19a	4	181c	1	-	Second messengers in a wide variety of signal transduction pathways.	Gene Card	PubMed	10.1016/j.coph.2011.10.003	A_26_P00001405	miR-181a/miR-181b/miR-181d (includes others)	-1.285	TargetScan Human	High (predicted)	Aminosugars Metabolism,Cardiac Œ≤-adrenergic Signaling,G-Protein Coupled Receptor Signaling,Protein Kinase A Signaling,Purine Metabolism,Relaxin Signaling,cAMP-mediated signaling
PEX1 (peroxisomal biogenesis factor 1 )	A_44_P322929	3.592	181c	1	No common miRs found.	0	181c	1	-	Import of proteins into peroxisomes and peroxisome biogenesis.	Gene Card	PubMed	10.1016/j.bbamcr.2011.10.012	A_26_P00001405	miR-181a/miR-181b/miR-181d (includes others)	-1.285	TargetScan Human	Moderate (predicted)
PGRMC2 (progesterone receptor membrane component 2)	A_44_P426004	4.85	181c, 758	2	No common miRs found.	0	181c, 758	2	-	receptor for steroids	Gene Card	PubMed	10.1016/j.bbamcr.2011.10.012	A_26_P00001405	miR-181a/miR-181b/miR-181d (includes others)	-1.285	TargetScan Human	Moderate (predicted)
PHOX2B (paired-like homeobox 2b)	A_44_P433593	8.048	181c	1	No common miRs found.	0	181c	1	neuron migration;regulation of respiratory gaseous exchange by neurological system process;noradrenergic neuron differentiation;brainstem development;negative regulation of cell proliferation;hindbrain tangential cell migration;neuron differentiation;negative regulation of neuron differentiation;positive regulation of neuron differentiation;cell development;autonomic nervous system development;en…	Transcription factor involved in the development of serval major noradrenergic neuron population and the determination of neurotransmitter phenotype	Gene Card	PubMed	10.1371/journal.pgen.1003533	A_26_P00001405	miR-181a/miR-181b/miR-181d (includes others)	-1.285	TargetScan Human	High (predicted)
PIAS3 (protein inhibitor of activated STAT, 3)	A_43_P12678	1.547	18a, 181c	2	18a	1	181c	1	-	catalyzes covalent attachment of SUMO protein to specific target substrates	Gene Card	PubMed	10.1038/emboj.2012.293	A_26_P00001405	miR-181a/miR-181b/miR-181d (includes others)	-1.285	TargetScan Human	High (predicted)	JAK/Stat Signaling,Small Cell Lung Cancer Signaling
PIGK (phosphatidylinositol glycan anchor biosynthesis, class K)	A_44_P288888	2.194	365, 92a, 19a, 181c, 17-5p, 758	6	365, 92a, 19a, 17-5p	4	181c, 758	2	-	Glycosylphosphatidylinositol- anchor biosynthesis	Gene Card	PubMed		A_26_P00001405	miR-181a/miR-181b/miR-181d (includes others)	-1.285	TargetScan Human	Moderate (predicted)
POMC (proopiomelanocortin)	A_43_P13381	2.137	181c	1	No common miRs found.	0	181c	1	neuropeptide signaling pathway;cell-cell signaling	essential for steroidogenesis and in other tissues, including the hypothalamus, placenta, and epithelium, gives rise to peptides with roles in pain and energy homeostasis, melanocyte stimulation, and immune modulation.	Gene Card	PubMed	10.1210/me.2012-1344	A_26_P00001405	miR-181a/miR-181b/miR-181d (includes others)	-1.285	TargetScan Human	High (predicted)	Corticotropin Releasing Hormone Signaling,Glucocorticoid Receptor Signaling,Leptin Signaling in Obesity,Melanocyte Development and Pigmentation Signaling
PPAP2B (phosphatidic acid phosphatase type 2b)	A_44_P1007105	6.308	15b, 92a, 181c, 758	4	15b, 92a	2	181c, 758	2	blood vessel development;canonical Wnt signaling pathway involved in positive regulation of endothelial cell migration	Synthesis of glycerolipids and receptor-activated signal transduction mediated by phospholipase D	Gene Card	PubMed		A_26_P00001405	miR-181a/miR-181b/miR-181d (includes others)	-1.285	TargetScan Human	High (predicted)	Germ Cell-Sertoli Cell Junction Signaling,Glycerolipid Metabolism,Glycerophospholipid Metabolism,ILK Signaling,Phospholipid Degradation,Sphingolipid Metabolism
PRICKLE2 (prickle homolog 2 (Drosophila))	A_44_P546185	5.601	19a, 18a, 181c, 15b, 365, 92a, 379	7	19a, 18a, 15b, 365, 92a	5	181c, 379	2	neuron projection development	may be involved in seizure prevention. Mutations in this gene are associated with progressive myoclonic epilepsy type 5	Gene Card	PubMed		A_26_P00001405	miR-181a/miR-181b/miR-181d (includes others)	-1.285	TargetScan Human	High (predicted)
PRKAG2 (protein kinase, AMP-activated, gamma 2 non-catalytic subunit)	A_44_P524546	3.209	181c, 379	2	No common miRs found.	0	181c, 379	2	-	Inactivating key enzymes involved in regulating de novo biosynthese of fatty acid and cholesterol. Mutations have been associated with ventricular pre-excitation, progressive conduction system disease and cardiac hypertrophy.	Gene Card	PubMed	10.1016/j.humpath.2012.04.023	A_26_P00001405	miR-181a/miR-181b/miR-181d (includes others)	-1.285	TargetScan Human	High (predicted)	AMPK Signaling,Amyloid Processing,Androgen Signaling,Axonal Guidance Signaling,BMP signaling pathway,Breast Cancer Regulation by Stathmin1,CDK5 Signaling,CREB Signaling in Neurons
PTPRE (protein tyrosine phosphatase, receptor type, E)	A_44_P111941	5.397	17-5p, 181c, 379	3	17-5p	1	181c, 379	2	-	regulate cell growth, differentiation, mitotic cycle, and oncogenic transformation	Gene Card	PubMed		A_26_P00001405	miR-181a/miR-181b/miR-181d (includes others)	-1.285	TargetScan Human	High (predicted)
RAB11FIP2 (RAB11 family interacting protein 2 (class I))	A_44_P418753	9.785	18a, 15b, 19a, 181c	4	18a, 15b, 19a	3	181c	1	-	Receptor-mediated endocytosis and membrane trafficking of recycling endosomes, probably originating from clathrin-coated vesicles.	Gene Card	PubMed		A_26_P00001405	miR-181a/miR-181b/miR-181d (includes others)	-1.285	TargetScan Human	High (predicted)
RAPGEF4 (Rap guanine nucleotide exchange factor (GEF) 4)	A_44_P1044760	2.615	365, 19a, 17-5p, 181c	4	365, 19a, 17-5p	3	181c	1	heart development;positive regulation of smooth muscle cell migration;regulation of dendrite development;negative regulation of synaptic transmission	Guanine nucleotide exchange factor	Gene Card	PubMed	10.1095/biolreprod.110.085555	A_26_P00001405	miR-181a/miR-181b/miR-181d (includes others)	-1.285	TargetScan Human	Moderate (predicted)	ERK/MAPK Signaling,G-Protein Coupled Receptor Signaling,Leukocyte Extravasation Signaling,cAMP-mediated signaling
RASSF6 (Ras association (RalGDS/Af-6) domain family member 6)	A_44_P436040	2.391	181c, 17-5p, 92a, 365	4	17-5p, 92a, 365	3	181c	1	apoptotic process;regulation of apoptotic process;positive regulation of apoptotic process	Induction of apoptosis	Gene Card	PubMed	10.1093/jb/mvs056	A_26_P00001405	miR-181a/miR-181b/miR-181d (includes others)	-1.285	TargetScan Human	High (predicted)
RFX2 (Regulatory factor X, 2 (influences HLA class II expression))	A_44_P373030	6.225	181c, 92a, 17-5p	3	92a, 17-5p	2	181c	1	-	Transcriptional activator that can bind DNA as a monomer or as a heterodimer with other RFX family members	Gene Card	PubMed	10.1128/EC.00246-08	A_26_P00001405	miR-181a/miR-181b/miR-181d (includes others)	-1.285	TargetScan Human	Moderate (predicted)
RIN2 (Ras and Rab interactor 2)	A_43_P17443	6.376	19a, 181c	2	19a	1	181c	1	-	Guanine nucleotide exchange factor for RAB5	Gene Card	PubMed	10.1074/jbc.M510531200	A_26_P00001405	miR-181a/miR-181b/miR-181d (includes others)	-1.285	TargetScan Human	Moderate (predicted)
RPUSD4 (RNA pseudouridylate synthase domain containing 4)	A_44_P122620	13.22	15b, 181c	2	15b	1	181c	1	-		Gene Card			A_26_P00001405	miR-181a/miR-181b/miR-181d (includes others)	-1.285	TargetScan Human	Moderate (predicted)
S1PR1 (sphingosine-1-phosphate receptor 1)	A_43_P11904	7.276	19a, 181c, 92a, 17-5p	4	19a, 92a, 17-5p	3	181c	1	brain development;positive regulation of cell proliferation;cell migration;neuron differentiation;positive regulation of cell migration;positive regulation of smooth muscle cell proliferation;T cell migration	Binds the ligand sphingosine-1-phosphate with high affinity and high specificity	Gene Card	PubMed	10.1016/j.tips.2013.05.002	A_26_P00001405	miR-181a/miR-181b/miR-181d (includes others)	-1.285	TargetScan Human	High (predicted)	Ceramide Signaling,G-Protein Coupled Receptor Signaling,Human Embryonic Stem Cell Pluripotency,Sphingosine-1-phosphate Signaling,cAMP-mediated signaling
SEMA4G (sema domain, immunoglobulin domain (Ig), transmembrane domain (TM) and short cytoplasmic domain, (semaphorin) 4G)	A_44_P440772	9.015	181c, 17-5p	2	17-5p	1	181c	1	multicellular organismal development	Axon guidance	Gene Card	PubMed		A_26_P00001405	miR-181a/miR-181b/miR-181d (includes others)	-1.285	TargetScan Human	High (predicted)	Axonal Guidance Signaling
SF1 (Splicing factor 1)	A_44_P409033	4.654	181c	1	No common miRs found.	0	181c	1	-	Required for the early stage of spliceosome assembly	Gene Card	PubMed	10.1016/j.str.2012.10.020	A_26_P00001405	miR-181a/miR-181b/miR-181d (includes others)	-1.285	TargetScan Human	High (predicted)
SIAE (sialic acid acetylesterase)	A_43_P20745	5.064	181c, 17-5p	2	17-5p	1	181c	1	-	catalyzes removal of O-acetyl ester groups from position 9 of parent sialic acid	Gene Card	PubMed	10.1093/glycob/cwr106	A_26_P00001405	miR-181a/miR-181b/miR-181d (includes others)	-1.285	TargetScan Human	Moderate (predicted)
SLC19A2 (solute carrier family 19 (thiamine transporter), member 2)	A_43_P20641	4.048	181c, 15b, 379	3	15b	1	181c, 379	2	-	high affinity transporter for intake of thiamine	Gene Card	PubMed	10.1016/j.mam.2012.07.006	A_26_P00001405	miR-181a/miR-181b/miR-181d (includes others)	-1.285	TargetScan Human	High (predicted)
SLC2A3 (solute carrier family 2 (facilitated glucose transporter))	A_44_P292510	1.559	15b, 181c, 92a, 365, 18a, 17-5p	6	15b, 92a, 365, 18a, 17-5p	5	181c	1	negative regulation of apoptotic process	Neuronal glucose transporter	Gene Card	PubMed	10.1152/ajpendo.90491.2008	A_26_P00001405	miR-181a/miR-181b/miR-181d (includes others)	-1.285	TargetScan Human	High (predicted)	HIF1Œ± Signaling
SLC4A8 (solute carrier family 4, sodium bicarbonate cotransporter, member 8)	A_44_P526917	2.673	181c, 15b, 365, 17-5p	4	15b, 365, 17-5p	3	181c	1	-	modulates glutamate release in a pH-dependent manner.	Gene Card	PubMed	10.1523/JNEUROSCI.0269-11.2011	A_26_P00001405	miR-181a/miR-181b/miR-181d (includes others)	-1.285	TargetScan Human	High (predicted)
SLK (STE20-like kinase)	A_44_P381906	7.157	17-5p, 181c, 365	3	17-5p, 365	2	181c	1	apoptotic process	Mediates apoptosis and actin stress fiber dissolution	Gene Card	PubMed	10.4161/cam.22495	A_26_P00001405	miR-181a/miR-181b/miR-181d (includes others)	-1.285	TargetScan Human	Moderate (predicted)	Mitotic Roles of Polo-Like Kinase
SOCS3 (suppressor of cytokine signaling 3)	A_44_P548126	5.069	19a, 181c, 379	3	19a	1	181c, 379	2	negative regulation of apoptotic process;placenta blood vessel development	cytokine-inducible negative regulators of cytokine signaling, suggested role in negative regulation of fetal liver hematopoiesis and placental development	Gene Card	PubMed		A_26_P00001405	miR-181a/miR-181b/miR-181d (includes others)	-1.285	TargetScan Human	High (predicted)	Acute Phase Response Signaling,Erythropoietin Signaling,Growth Hormone Signaling,IGF-1 Signaling,IL-10 Signaling,IL-22 Signaling,IL-9 Signaling,Insulin Receptor Signaling
SOX7 (SRY (sex determining region Y)-box 7)	A_44_P436115	2.476	17-5p, 181c	2	17-5p	1	181c	1	negative regulation of cell proliferation;positive regulation of cysteine-type endopeptidase activity involved in apoptotic process	role in tumorigenesis, involved in regulation of wingless-type MMTV integration site family (Wnt) pathway	Gene Card	PubMed	10.1016/j.canlet.2008.11.014	A_26_P00001405	miR-181a/miR-181b/miR-181d (includes others)	-1.285	TargetScan Human	Moderate (predicted)	Wnt/Œ≤-catenin Signaling
SP1 (Sp1 transcription factor)	A_44_P454192	5.128	18a, 181c, 92a, 379	4	18a, 92a	2	181c, 379	2	-	involved in cell differentiation, cell growth, apoptosis, immune responses, response to DNA damage and chromatin remodeling; post-translational modifications such as phosphorylation, acetylation, glycosylation, and proteolytic processing	Gene Card	PubMed	10.1530/JME-13-0085	A_26_P00001405	miR-181a/miR-181b/miR-181d (includes others)	-1.285	TargetScan Human	High (predicted)	Aryl Hydrocarbon Receptor Signaling,Estrogen-Dependent Breast Cancer Signaling,HMGB1 Signaling,Huntington's Disease Signaling,IL-10 Signaling,Prolactin Signaling,VDR/RXR Activation
SPAG1 (sperm associated antigen 1)	A_44_P187732	3.768	181c, 379	2	No common miRs found.	0	181c, 379	2	-	role in fertilization, binds GTP and has GTPase activity	Gene Card	PubMed	10.2741/1913	A_26_P00001405	miR-181a/miR-181b/miR-181d (includes others)	-1.285	TargetScan Human	Moderate (predicted)
SPOCK1 (sparc/osteonectin, Cwcv and kazal-like domains proteoglycan (testican) 1)	A_44_P656251	3.425	19a, 181c, 92a, 18a, 17-5p, 379	6	19a, 92a, 18a, 17-5p	4	181c, 379	2	negative regulation of neuron projection development	role in cell-cell and cell-matrix interactions, may contribute to various neuronal mechanisms in central nervous system	Gene Card	PubMed		A_26_P00001405	miR-181a/miR-181b/miR-181d (includes others)	-1.285	TargetScan Human	High (predicted)
SRF (serum response factor (c-fos serum response element-binding transcription factor))	A_44_P312240	3.177	181c, 365	2	365	1	181c	1	in utero embryonic development;neuron migration;cell migration involved in sprouting angiogenesis;heart development;negative regulation of cell proliferation;hippocampus development;tangential migration from the subventricular zone to the olfactory bulb;negative regulation of cell migration;neuron projection development;megakaryocyte development;developmental growth;erythrocyte development;long t…	Stimulates both cell proliferation and differentiation. Regulates the activity of many immediate-early genes	Gene Card	PubMed	10.1074/jbc.M113.464461	A_26_P00001405	miR-181a/miR-181b/miR-181d (includes others)	-1.285	TargetScan Human	High (predicted)	Cardiac Hypertrophy Signaling,Cholecystokinin/Gastrin-mediated Signaling,EGF Signaling,ERK/MAPK Signaling,Growth Hormone Signaling,IGF-1 Signaling,IL-6 Signaling,LPS-stimulated MAPK Signaling
SRGAP2 (SLIT-ROBO Rho GTPase activating protein 2)	A_44_P203620	5.712	181c, 19a, 17-5p	3	19a, 17-5p	2	181c	1	lamellipodium assembly involved in ameboidal cell migration;cell proliferation;extension of a leading process involved in cell motility in cerebral cortex radial glia guided migration;neuron projection morphogenesis;negative regulation of cell death;dendritic spine development;negative regulation of neuron migration	stimulates GTPase activity of Rac1, plays role in cortical neuron development	Gene Card	PubMed	10.1002/ajmg.a.34363	A_26_P00001405	miR-181a/miR-181b/miR-181d (includes others)	-1.285	TargetScan Human	High (predicted)	Axonal Guidance Signaling
SYNE1 (spectrin repeat containing, nuclear envelope 1)	A_44_P420980	2.75	17-5p, 181c, 15b, 379	4	17-5p, 15b	2	181c, 379	2	brain development	Expressed in skeletal and smooth muscle, and peripheral blood lymphocytes	Gene Card	PubMed	10.1007/s10048-013-0359-8	A_26_P00001405	miR-181a/miR-181b/miR-181d (includes others)	-1.285	TargetScan Human	Moderate (predicted)
TAP1 (transporter 1, ATP-binding cassette, sub-familty B (MDR/TAP))	A_44_P451916	8.214	181c	1	No common miRs found.	0	181c	1	-	involved in the pumping of degraded cytosolic peptides across the endoplasmic reticulum into the membrane-bound compartment where MHC class I molecules assemble	Gene Card	PubMed	10.1111/j.1749-6632.2012.06777.x	A_26_P00001405	miR-181a/miR-181b/miR-181d (includes others)	-1.285	TargetScan Human	Moderate (predicted)	Antigen Presentation Pathway,Interferon Signaling,Primary Immunodeficiency Signaling,Protein Ubiquitination Pathway,Purine Metabolism
TBC1D2B (TBC1 domain family, membrane 2B)	A_44_P950340	3.862	15b, 19a, 181c	3	15b, 19a	2	181c	1	-	act as GTPase-activating protein	Gene Card	PubMed		A_26_P00001405	miR-181a/miR-181b/miR-181d (includes others)	-1.285	TargetScan Human	High (predicted)
TGFBI (transforming growth factor, beta-induced, 68kDa)	A_44_P643070	12.87	181c, 19a, 17-5p	3	19a, 17-5p	2	181c	1	-	modulating cell adhesion and serve as a ligand recognition sequence for several integrins	Gene Card	PubMed	10.1016/j.bbrc.2012.10.110	A_26_P00001405	miR-181a/miR-181b/miR-181d (includes others)	-1.285	TargetScan Human	Moderate (predicted)
TICAM2 (toll-like receptor molecule 2)	A_44_P208579	3.457	18a, 92a, 181c	3	18a, 92a	2	181c	1	-	involved in Toll receptor signaling	Gene Card	PubMed	10.1248/bpb.28.886	A_26_P00001405	miR-181a/miR-181b/miR-181d (includes others)	-1.285	TargetScan Human	Moderate (predicted)
TIMP3 (TIMP metallopeptidase inhibitor 3)	A_43_P11604	3.105	181c, 19a, 17-5p, 379	4	19a, 17-5p	2	181c, 379	2	central nervous system development	Involved in degradation of the extracellular matrix	Gene Card	PubMed		A_26_P00001405	miR-181a/miR-181b/miR-181d (includes others)	-1.285	TargetScan Human,miRecords	Experimentally Observed,High (predicted)	Glioma Invasiveness Signaling,Leukocyte Extravasation Signaling,Oncostatin M Signaling
TM9SF3 (transmembrane 9 superfamily member 3)	A_44_P468117	4.577	181c, 365, 19a, 18a, 17-5p, 758	6	365, 19a, 18a, 17-5p	4	181c, 758	2	-	Diseases associated with TM9SF3 include Alzheimer's disease.	Gene Card	PubMed	10.1007/s00251-010-0472-x	A_26_P00001405	miR-181a/miR-181b/miR-181d (includes others)	-1.285	TargetScan Human	High (predicted)
TM9SF4 (transmembrane 9 superfamily protein member 4)	A_43_P11188	2.218	15b, 181c, 379, 758	4	15b	1	181c, 379, 758	3	-	Diseases associated with TM9SF4 include melanoma.	Gene Card	PubMed	10.1242/jcs.030163	A_26_P00001405	miR-181a/miR-181b/miR-181d (includes others)	-1.285	TargetScan Human	High (predicted)
TMEFF1 (transmembrane protein with EGF-like and two follistatin-like domains 1)	A_43_P12356	2.017	181c, 758, 379	3	No common miRs found.	0	181c, 758, 379	3	multicellular organismal development	Inhibit NODAL and BMP signaling during neuronal patterning and may be a tumor suppressor in brain cancers.	Gene Card	PubMed	10.1038/sj.onc.1206351	A_26_P00001405	miR-181a/miR-181b/miR-181d (includes others)	-1.285	TargetScan Human	Moderate (predicted)
TMEM131 (transmembrane protein 131)	A_44_P286467	2.69	181c	1	No common miRs found.	0	181c	1	-	role in the immune response to viral infection	Gene Card	PubMed		A_26_P00001405	miR-181a/miR-181b/miR-181d (includes others)	-1.285	TargetScan Human	High (predicted)
TMEM135 (transmembrane protein 135 )	A_44_P299699	2.084	15b, 17-5p, 19a, 365, 181c, 92a, 758	7	15b, 17-5p, 19a, 365, 92a	5	181c, 758	2	-	involved in peroxisome organization	Gene Card	PubMed		A_26_P00001405	miR-181a/miR-181b/miR-181d (includes others)	-1.285	TargetScan Human	High (predicted)
TMEM26 (transmembrane protein 26)	A_44_P283921	5.259	181c, 15b, 17-5p, 758	4	15b, 17-5p	2	181c, 758	2	-	suggested involvement in lip and palate formation	Gene Card	PubMed		A_26_P00001405	miR-181a/miR-181b/miR-181d (includes others)	-1.285	TargetScan Human	High (predicted)
TMTC1 (transmembrane and tetratricopeptide repeat containing 1)	A_44_P269857	2.478	18a, 17-5p, 181c, 19a, 92a, 758	6	18a, 17-5p, 19a, 92a	4	181c, 758	2	-	Diseases associated with TMTC1 include femoral neuropathy, and diffuse idiopathic skeletal hyperostosis.	Gene Card	PubMed		A_26_P00001405	miR-181a/miR-181b/miR-181d (includes others)	-1.285	TargetScan Human	Moderate (predicted)
TNS1 (tensin 1)	A_44_P479267	2.761	181c, 17-5p, 15b, 19a	4	17-5p, 15b, 19a	3	181c	1	fibroblast migration	May be involved in cell migration, cartilage development and in linking signal transduction pathways to the cytoskeleton	Gene Card	PubMed		A_26_P00001405	miR-181a/miR-181b/miR-181d (includes others)	-1.285	TargetScan Human	High (predicted)	FAK Signaling
TOM1L1 (target of myb1 (chicken)-like 1)	A_43_P19101	5.064	181c, 19a	2	19a	1	181c	1	-	May promote FYN activation and is probable adapter protein involved in signaling pathways.	Gene Card	PubMed	10.1111/j.1600-0854.2010.01098.x	A_26_P00001405	miR-181a/miR-181b/miR-181d (includes others)	-1.285	TargetScan Human	High (predicted)
TOR1AIP2 (torsin A interacting protein 2)	A_44_P924738	3.381	181c, 19a, 92a, 18a, 379	5	19a, 92a, 18a	3	181c, 379	2	-	Regulates the distribution of TOR1A between the endoplasmic reticulum and the nuclear envelope	Gene Card	PubMed		A_26_P00001405	miR-181a/miR-181b/miR-181d (includes others)	-1.285	TargetScan Human	High (predicted)
TRRAP (transformation/transcription domain-associated protein)	A_44_P386734	5.509	181c	1	No common miRs found.	0	181c	1	-	role in transcription and DNA repair by recruiting HAT complexes to chromatin	Gene Card	PubMed		A_26_P00001405	miR-181a/miR-181b/miR-181d (includes others)	-1.285	TargetScan Human	High (predicted)	Estrogen Receptor Signaling
UBE3C (ubiquitin protein ligase E3C)	A_44_P299026	2.88	181c, 15b, 17-5p	3	15b, 17-5p	2	181c	1	-	E3 ubiquitin-protein ligase that accepts ubiquitin from the E2 ubiquitin-conjugating enzyme UBE2D1 in the form of a thioester.	Gene Card	PubMed	10.1128/MCB.00201-12	A_26_P00001405	miR-181a/miR-181b/miR-181d (includes others)	-1.285	TargetScan Human	High (predicted)
UPB1 (ureidopropionase, beta)	A_44_P223971	13.5	181c, 92a	2	92a	1	181c	1	embryo development	Catalyzes the last step in the pyrimidine degradation pathway and may be involved in abnormalities in neurological activity	Gene Card	PubMed		A_26_P00001405	miR-181a/miR-181b/miR-181d (includes others)	-1.285	TargetScan Human	Moderate (predicted)	Pantothenate and CoA Biosynthesis,Pyrimidine Metabolism,Œ≤-alanine Metabolism
USH2A (usher syndorme 2A (autosomal recessive, mild))	A_44_P222266	3.899	181c, 15b, 19a, 18a, 92a, 758, 379	7	15b, 19a, 18a, 92a	4	181c, 758, 379	3	-	important in development and homeostasis of the inner ear and retina	Gene Card	PubMed		A_26_P00001405	miR-181a/miR-181b/miR-181d (includes others)	-1.285	TargetScan Human	Moderate (predicted)
USP6NL (USP6 N-terminal like )	A_44_P1004951	7.131	15b, 181c	2	15b	1	181c	1	-	Acts as a Gtpase-activatng protein for RAB5A and RAB43	Gene Card	PubMed		A_26_P00001405	miR-181a/miR-181b/miR-181d (includes others)	-1.285	TargetScan Human	High (predicted)	Macropinocytosis Signaling
VANGL1 (vang-like 1 (van gogh, Drosophila))	A_42_P462992	4.108	17-5p, 181c, 19a, 15b, 379	5	17-5p, 19a, 15b	3	181c, 379	2	multicellular organismal development	involved in mediating intestinal trefoil factor induced wound healing in intestinal mucosa, mutations associated with neural tube defects	Gene Card	PubMed	10.1021/bi101767a	A_26_P00001405	miR-181a/miR-181b/miR-181d (includes others)	-1.285	TargetScan Human	High (predicted)
VAX1 (ventral anterior homeobox 1)	A_43_P12276	3.862	92a, 181c, 19a	3	92a, 19a	2	181c	1	neuron migration;nervous system development;negative regulation of neuroblast proliferation;central nervous system development;brain development;camera-type eye development;palate development	Development of anterior ventral forebrain and visual system	Gene Card	PubMed	10.1002/humu.21658	A_26_P00001405	miR-181a/miR-181b/miR-181d (includes others)	-1.285	TargetScan Human	High (predicted)
WDFY3 (WD repeat and FYVE domain containing 3)	A_44_P247108	2.66	92a, 19a, 17-5p, 181c, 365	5	92a, 19a, 17-5p, 365	4	181c	1	-	As a master conductor for aggregate clearance by autophagy	Gene Card	PubMed	10.1016/j.bbrc.2010.10.076	A_26_P00001405	miR-181a/miR-181b/miR-181d (includes others)	-1.285	TargetScan Human	High (predicted)	Keratan Sulfate Biosynthesis,N-Glycan Biosynthesis
WDR33 (WD repeat domain 33)	A_44_P249694	3.083	19a, 17-5p, 181c, 15b	4	19a, 17-5p, 15b	3	181c	1	-	Involved in cell cycle progression, signal transduction, apoptosis, and gene regulation.	Gene Card	PubMed		A_26_P00001405	miR-181a/miR-181b/miR-181d (includes others)	-1.285	TargetScan Human	Moderate (predicted)	Cleavage and Polyadenylation of Pre-mRNA
WIF1 (WNT inhibitory factor 1)	A_42_P556829	2.101	15b, 181c, 758	3	15b	1	181c, 758	2	multicellular organismal development	inhibits WNT proteins and plays a role in embryonic development	Gene Card	PubMed	10.1038/modpathol.2012.215	A_26_P00001405	miR-181a/miR-181b/miR-181d (includes others)	-1.285	TargetScan Human	Moderate (predicted)	Role of Macrophages, Fibroblasts and Endothelial Cells in Rheumatoid Arthritis,Role of Osteoblasts, Osteoclasts and Chondrocytes in Rheumatoid Arthritis,Wnt/Œ≤-catenin Signaling
ZBTB33 (zinc finger and BTB domain containing 33)	A_44_P286837	2.703	17-5p, 15b, 181c, 92a	4	17-5p, 15b, 92a	3	181c	1	-	transcriptional regulator , may contribute to repression of target genes of the Wnt signaling pathway	Gene Card	PubMed	10.1186/1756-8935-6-13	A_26_P00001405	miR-181a/miR-181b/miR-181d (includes others)	-1.285	TargetScan Human	Moderate (predicted)
ZFAND6 (Zinc finger, AN1-type domain 6)	A_44_P370294	1.767	181c, 19a, 758	3	19a	1	181c, 758	2	apoptotic process;negative regulation of apoptotic process	involved in the regulation of TNF-alpha induced NF-kappa-B activation and apoptosis	Gene Card	PubMed	10.1111/j.1600-0854.2011.01298.x	A_26_P00001405	miR-181a/miR-181b/miR-181d (includes others)	-1.285	TargetScan Human	High (predicted)
ZNF280B (zinc finger protein 280B)	A_44_P330918	7.524	19a, 17-5p, 18a, 181c, 758	5	19a, 17-5p, 18a	3	181c, 758	2	-	May function as transcription factor	Gene Card	PubMed		A_26_P00001405	miR-181a/miR-181b/miR-181d (includes others)	-1.285	TargetScan Human	High (predicted)
ZNF436 (zinc finger protein 436)	A_44_P973964	1.989	15b, 19a, 181c	3	15b, 19a	2	181c	1	-	transcriptional repressor	Gene Card	PubMed		A_26_P00001405	miR-181a/miR-181b/miR-181d (includes others)	-1.285	TargetScan Human	Moderate (predicted)
ALCAM (activated leukocyte cell adhesion molecule)	A_44_P135277	-2.008	18a, 379, 758	3	18a	1	379, 758	2	motor neuron axon guidance	cell adhesion molecules that binds to CD6	Gene Card	PubMed	10.1371/journal.pone.0040493	A_26_P00001205	miR-18a/miR-18b/miR-4735-3p	2.761	TargetScan Human	High (predicted)
ANKRD50 (ankyrin repeat domain 50)	A_44_P930629	-12.33	17-5p, 18a, 19a, 181c	4	17-5p, 18a, 19a	3	181c	1	-	Involved in the endosome-to-plasma membrane trafficking and recycling of SNX27-retromer-dependent cargo proteins, such as GLUT1	Gene Card	PubMed		A_26_P00001205	miR-18a/miR-18b/miR-4735-3p	2.761	TargetScan Human	High (predicted)
ANXA7 (annexin A7)	A_44_P494242	-1.572	19a, 18a	2	19a, 18a	2	No common miRs found.	0	cell proliferation	calcium/phospholipid-binding protein which promotes membrane fusion and is involved in exocytosis	Gene Card	PubMed	10.1016/j.bbamcr.2013.04.015	A_26_P00001205	miR-18a/miR-18b/miR-4735-3p	2.761	TargetScan Human	Moderate (predicted)
AP3S1 (adaptor-related protein complex 3, sigma 1 subunit)	A_44_P1055467	-2.646	18a	1	18a	1	No common miRs found.	0	anterograde synaptic vesicle transport	facilitates the budding of vesicles from the Golgi membrane and may be directly involved in trafficking to lysosomes. In concert with the BLOC-1 complex, AP-3 is required to target cargos into vesicles assembled at cell bodies for delivery into neurites and nerve terminals.	Gene Card	PubMed		A_26_P00001205	miR-18a/miR-18b/miR-4735-3p	2.761	TargetScan Human	Moderate (predicted)
ARL15 (ADP-ribosylation factor-like 15)	A_44_P294461	-2.398	18a, 365	2	18a, 365	2	No common miRs found.	0	-		Gene Card	PubMed		A_26_P00001205	miR-18a/miR-18b/miR-4735-3p	2.761	TargetScan Human	High (predicted)
BHLHE22 (Basic helix-loop-helix family, member e22)	A_44_P174278	-2.825	18a	1	18a	1	No common miRs found.	0	central nervous system projection neuron axonogenesis;neuron differentiation;retinal bipolar neuron differentiation	Transcription factor that regulate cell fate determination, proliferation, and differentiation and expressed in the central nervous system and retina.	Gene Card	PubMed	10.1242/dev.02664	A_26_P00001205	miR-18a/miR-18b/miR-4735-3p	2.761	TargetScan Human	High (predicted)
CCPG1 (cell cycle progression 1)	A_44_P309629	-2.703	19a, 18a, 379	3	19a, 18a	2	379	1	-	act as an assembly platform for Rho protein signaling complexes	Gene Card	PubMed	10.1128/MCB.00670-06	A_26_P00001205	miR-18a/miR-18b/miR-4735-3p	2.761	TargetScan Human	Moderate (predicted)
DUSP16 (dual specticity phosphatase 16)	A_44_P853102	-4.926	18a, 379, 758	3	18a	1	379, 758	2	-	Regulates the c-Jun amino-terminal kinase and extracellular signal-regulated kinase pathway	Gene Card	PubMed		A_26_P00001205	miR-18a/miR-18b/miR-4735-3p	2.761	TargetScan Human	High (predicted)	Aminosugars Metabolism,Fructose and Mannose Metabolism,Nicotinate and Nicotinamide Metabolism,Riboflavin Metabolism,Sphingolipid Metabolism
FNDC3A (fibronectin type III domain containing 3A)	A_44_P280611	-5.208	17-5p, 18a, 181c, 15b, 19a	5	17-5p, 18a, 15b, 19a	4	181c	1	spermatid development;Sertoli cell development	Mediated spermatid-Sertoli adhesion during spermatogenesis	Gene Card	PubMed	10.1016/j.ydbio.2006.06.054	A_26_P00001205	miR-18a/miR-18b/miR-4735-3p	2.761	TargetScan Human	Moderate (predicted)
GLRB (glycine receptor, beta)	A_42_P543633	-3.289	18a	1	18a	1	No common miRs found.	0	neuropeptide signaling pathway;synaptic transmission;nervous system development;neuromuscular process;synaptic transmission, glycinergic	Neurotransmitter-gated ion channel	Gene Card	PubMed	10.1038/ejhg.2012.97	A_26_P00001205	miR-18a/miR-18b/miR-4735-3p	2.761	TargetScan Human	High (predicted)
GUCY1A3 (guanylate cyclase 1, soluble, alpha 3)	A_42_P481167	-13.643	17-5p, 18a, 15b, 92a, 19a, 181c, 365, 758	8	17-5p, 18a, 15b, 92a, 19a, 365	6	181c, 758	2	-	catalyze the conversion of GTP to 3',5'-cyclic GMP and pyrophosphate	Gene Card	PubMed	10.1371/journal.pone.0034586	A_26_P00001205	miR-18a/miR-18b/miR-4735-3p	2.761	TargetScan Human	Moderate (predicted)	Antiproliferative Role of Somatostatin Receptor 2,Cellular Effects of Sildenafil (Viagra),Corticotropin Releasing Hormone Signaling,Endothelin-1 Signaling,Inhibition of Angiogenesis by TSP1,Nitric Oxide Signaling in the Cardiovascular System,Phototransduction Pathway,Purine Metabolism
NEO1 (neogenin homolog 1 (chicken))	A_44_P732819	-1.862	18a, 365, 15b, 92a, 19a, 181c, 379	7	18a, 365, 15b, 92a, 19a	5	181c, 379	2	-	Involved in cell growth and differentiation and in cell-cell adhesion. Defects associated with cell proliferation in certain cancers	Gene Card	PubMed	10.1126/science.1232322	A_26_P00001205	miR-18a/miR-18b/miR-4735-3p	2.761	TargetScan Human	Moderate (predicted)
NPL (N-acetylneuraminate pyruvate lyase (dihydrodipicolinate synthase))	A_44_P777173	-2.208	18a, 17-5p, 19a, 758	4	18a, 17-5p, 19a	3	758	1	N-acetylneuraminate lyase activity;N-acetylneuraminate catabolic process	Regulates cellular concentrations of N-acetyl-neuraminic acid	Gene Card	PubMed	10.1371/journal.pone.0065607	A_26_P00001205	miR-18a/miR-18b/miR-4735-3p	2.761	TargetScan Human	Moderate (predicted)	Aminosugars Metabolism
NR3C1 (nuclear receptor subfamily 3, group C, member 1 (glucocorticoid receptor))	A_44_P1003794	-30.488	365, 18a, 181c, 17-5p	4	365, 18a, 17-5p	3	181c	1	brain development;lung development;adrenal gland development;negative regulation of synaptic plasticity;regulation of cell proliferation;positive regulation of neuron apoptotic process;positive regulation of dendritic spine development;positive regulation of cell growth involved in cardiac muscle cell development	Receptor for glucocorticoids (GC). Has a dual mode of action: as a transcription factor that binds to glucocorticoid response elements (GRE), both for nuclear and mitochondrial DNA, and as a modulator of other transcription factors. Affects inflammatory responses, cellular proliferation and differentiation in target tissues. Could act as a coactivator for STAT5-dependent transcription upon growth…	Gene Card	PubMed		A_26_P00001205	miR-18a/miR-18b/miR-4735-3p	2.761	TargetScan Human	High (predicted)	Acute Phase Response Signaling,Estrogen Receptor Signaling,Glucocorticoid Receptor Signaling,IL-4 Signaling,MIF-mediated Glucocorticoid Regulation,PXR/RXR Activation,Prolactin Signaling
PCSK1 (Protein convertase subtilisin/kexin type 1)	A_42_P570848	-1.842	18a, 181c, 758, 379	4	18a	1	181c, 758, 379	3	embryo development;pituitary gland development;neurogenesis;pancreas development	Involved in the processing of hormone and other protein precursors at sites comprised of pairs of basic amino acid residues	Gene Card	PubMed	10.1371/journal.pone.0046934	A_26_P00001205	miR-18a/miR-18b/miR-4735-3p	2.761	TargetScan Human	Moderate (predicted)
PLLP (plasmolipin)	A_42_P491486	-4.065	18a	1	18a	1	No common miRs found.	0	-	involved in myelination	Gene Card	PubMed		A_26_P00001205	miR-18a/miR-18b/miR-4735-3p	2.761	TargetScan Human	Moderate (predicted)
PRSS23 (protease, serine, 23)	A_42_P628981	-3.704	18a, 365, 379, 758	4	18a, 365	2	379, 758	2	-	important in ovarian protease	Gene Card	PubMed	10.1095/biolreprod.106.052290	A_26_P00001205	miR-18a/miR-18b/miR-4735-3p	2.761	TargetScan Human	Moderate (predicted)
RAB5A (RAB5A, member RAS oncogene family)	A_44_P711321	-2.364	18a, 92a	2	18a, 92a	2	No common miRs found.	0	positive regulation of smooth muscle cell migration;regulation of long-term neuronal synaptic plasticity;positive regulation of smooth muscle cell proliferation	Required for the fusion of plasma membranes and early endosomes.	Gene Card	PubMed	10.1371/journal.pone.0059304	A_26_P00001205	miR-18a/miR-18b/miR-4735-3p	2.761	TargetScan Human	High (predicted)	Amyotrophic Lateral Sclerosis Signaling,Caveolar-mediated Endocytosis Signaling,Clathrin-mediated Endocytosis Signaling,Macropinocytosis Signaling
SLC40A1 (solute carrier family 40 (iron-regulated transporter), Member 1)	A_44_P819401	-9.804	17-5p, 18a, 92a	3	17-5p, 18a, 92a	3	No common miRs found.	0	endothelium development;negative regulation of apoptotic process;spleen development	Involved in iron export from duodenal epithelial cell	Gene Card	PubMed	10.1016/j.mam.2013.01.002	A_26_P00001205	miR-18a/miR-18b/miR-4735-3p	2.761	TargetScan Human	Moderate (predicted)
SLC50A1 (solute carrier family 50 (sugar transporter), member 1)	A_44_P175621	-2.475	18a, 92a, 17-5p	3	18a, 92a, 17-5p	3	No common miRs found.	0	-	mediates sugar transport across membranes	Gene Card	PubMed		A_26_P00001205	miR-18a/miR-18b/miR-4735-3p	2.761	TargetScan Human	Moderate (predicted)
STK4 (serine/threonine kinase 4)	A_44_P576289	-3.559	18a, 181c, 19a, 17-5p, 379, 758	6	18a, 19a, 17-5p	3	181c, 379, 758	3	neural tube formation;endocardium development;apoptotic process;central nervous system development;;negative regulation of cell proliferation;positive regulation of apoptotic process;cell differentiation involved in embryonic placenta development;hepatocyte apoptotic process;positive regulation of extrinsic apoptotic signaling pathway via death domain receptors	Act upstream of the stress-induced mitogen-activated protein kinase cascade.	Gene Card	PubMed	10.1038/sj.emboj.7601872	A_26_P00001205	miR-18a/miR-18b/miR-4735-3p	2.761	TargetScan Human	High (predicted)	Non-Small Cell Lung Cancer Signaling
TIAL1 (TIA1 cytotoxic granule-assoiated RNA binding protein)	A_44_P506169	-2.217	18a, 19a, 181c, 758	4	18a, 19a	2	181c, 758	2	germ cell development;positive regulation of cell proliferation	Regulates translational control, splicing and apoptosis	Gene Card	PubMed		A_26_P00001205	miR-18a/miR-18b/miR-4735-3p	2.761	TargetScan Human	Moderate (predicted)
TRAPPC8 (trafficking protein particle complex 8)	A_44_P529905	-1.976	18a, 365, 15b	3	18a, 365, 15b	3	No common miRs found.	0	-	involved in endoplasmic reticulum to Golgi apparatus trafficking at a very early stage; modulates autophagy and secretory trafficking	Gene Card	PubMed		A_26_P00001205	miR-18a/miR-18b/miR-4735-3p	2.761	TargetScan Human	High (predicted)
VPS13A (vacuolar protein sorting 13 homolog A (S. cerevisiae))	A_43_P20190	-3.717	18a, 181c, 19a	3	18a, 19a	2	181c	1	nervous system development	may control steps in the cycling of proteins through the trans-Golgi network to endosomes, lysosomes and the plasma membrane.	Gene Card	PubMed	10.1016/j.bpj.2013.02.021	A_26_P00001205	miR-18a/miR-18b/miR-4735-3p	2.761	TargetScan Human	High (predicted)
YPEL5 (yippee-like 5 (Drosophila))	A_44_P367243	-10.627	18a, 758	2	18a	1	758	1	-	involved in cell cycle progression	Gene Card	PubMed	10.1016/j.ygeno.2010.05.003	A_26_P00001205	miR-18a/miR-18b/miR-4735-3p	2.761	TargetScan Human	Moderate (predicted)
ZNF317 (zinc finger protein 317)	A_44_P992489	-1.513	18a, 15b	2	18a, 15b	2	No common miRs found.	0	-	role in erythroid maturation and lymphoid proliferation	Gene Card	PubMed		A_26_P00001205	miR-18a/miR-18b/miR-4735-3p	2.761	TargetScan Human	High (predicted)
ZNF367 (zinc finger protein 367)	A_44_P220827	-2.525	18a, 17-5p, 15b, 19a	4	18a, 17-5p, 15b, 19a	4	No common miRs found.	0	-	involved in transcriptional activation of erythroid genes	Gene Card	PubMed		A_26_P00001205	miR-18a/miR-18b/miR-4735-3p	2.761	TargetScan Human	High (predicted)
ACSL4 (acyl-CoA synthetase long-chain family member 4)	A_42_P654061	-2.732	19a, 15b, 181c, 17-5p	4	19a, 15b, 17-5p	3	181c	1	neuron differentiation;dendritic spine development	role in lipid biosynthesis and fatty acid degradation	Gene Card	PubMed	10.1016/j.bbadis.2012.02.010	A_26_P00001209	miR-19b/miR-19a	1.95	TargetScan Human	High (predicted)	Fatty Acid Metabolism,LPS/IL-1 Mediated Inhibition of RXR Function,Type II Diabetes Mellitus Signaling
AFTPH (aftiphilin)	A_44_P177182	-6.944	19a, 181c	2	19a	1	181c	1	-	may play role in membrane trafficking	Gene Card	PubMed	10.1242/jcs.090167	A_26_P00001209	miR-19b/miR-19a	1.95	TargetScan Human	High (predicted)
ANKRD50 (ankyrin repeat domain 50)	A_44_P930629	-12.33	17-5p, 18a, 19a, 181c	4	17-5p, 18a, 19a	3	181c	1	-	Involved in the endosome-to-plasma membrane trafficking and recycling of SNX27-retromer-dependent cargo proteins, such as GLUT1	Gene Card	PubMed		A_26_P00001209	miR-19b/miR-19a	1.95	TargetScan Human	Moderate (predicted)
ANXA7 (annexin A7)	A_44_P494242	-1.572	19a, 18a	2	19a, 18a	2	No common miRs found.	0	cell proliferation	calcium/phospholipid-binding protein which promotes membrane fusion and is involved in exocytosis	Gene Card	PubMed	10.1016/j.bbamcr.2013.04.015	A_26_P00001209	miR-19b/miR-19a	1.95	TargetScan Human	High (predicted)
AQP4 (aquaporin 4)	A_44_P819726	-4.95	92a, 181c, 19a, 17-5p, 15b, 758	6	92a, 19a, 17-5p, 15b	4	181c, 758	2	-	function as water-selective channels in plasma membranes of many cells	Gene Card	PubMed	10.1681/ASN.2012080869	A_26_P00001209	miR-19b/miR-19a	1.95	TargetScan Human	Moderate (predicted)
ARAP2 (ArfGAP with RhoGAP Domain, Ankyrin Repeat and PH Domain 2)	A_44_P885003	-2.874	181c, 19a, 17-5p, 15b	4	19a, 17-5p, 15b	3	181c	1	-	regulate focal adhesion dynamics	Gene Card	PubMed	10.1074/jbc.M112.415778	A_26_P00001209	miR-19b/miR-19a	1.95	TargetScan Human	High (predicted)
ATP2C1 (ATPase, Ca++ transporting, type 2C, member 1)	A_44_P336913	-11.161	19a	1	19a	1	No common miRs found.	0	epidermis development	catalyzes hydrolysis of ATP coupled with the transport of calcium ions	Gene Card	PubMed		A_26_P00001209	miR-19b/miR-19a	1.95	TargetScan Human	High (predicted)	Calcium Signaling
ATRX (alpha thalessemia/mental retardation syndrome X-linked)	A_44_P716685	-4.032	92a, 19a, 181c, 379	4	92a, 19a	2	181c, 379	2	forebrain development	regulates its nuclear matrix and chromatin association, involvement in regulation at interphase and chromosomal segregation in mitosis	Gene Card	PubMed	10.1074/jbc.M112.411603	A_26_P00001209	miR-19b/miR-19a	1.95	TargetScan Human	High (predicted)	DNA Double-Strand Break Repair by Homologous Recombination
BCAT1 (branched chian amino-acid transaminase 1, cytosolic)	A_43_P11881	-16.529	365, 19a, 92a, 17-5p, 181c, 758	6	365, 19a, 92a, 17-5p	4	181c, 758	2	-	catalyzes the first reaction in the catabolism of the essential branched chain amino acids leucine, isoleucine, and valine	Gene Card	PubMed	10.1074/jbc.M110.136846	A_26_P00001209	miR-19b/miR-19a	1.95	TargetScan Human	Moderate (predicted)	Pantothenate and CoA Biosynthesis,Valine, Leucine and Isoleucine Biosynthesis,Valine, Leucine and Isoleucine Degradation
BMPR2 (bone morphogenetic protein receptor, type II (serine/threonine kinase))	A_44_P151075	-1.629	19a, 17-5p, 92a, 181c, 365, 18a, 15b, 758	8	19a, 17-5p, 92a, 365, 18a, 15b	6	181c, 758	2	positive regulation of endothelial cell proliferation;brain development;positive regulation of endothelial cell migration;positive regulation of epithelial cell migration;regulation of cell proliferation;lung alveolus development;retina development in camera-type eye;limb development;artery development;venous blood vessel development;retina vasculature development in camera-type eye	Ligands binding. Mutation associated with primary pulmonary hypertension, familial and fenfluramine-associated and pulmonary venoocclusive disease.	Gene Card	PubMed	10.1165/rcmb.2012-0463OC	A_26_P00001209	miR-19b/miR-19a	1.95	TargetScan Human,miRecords	Experimentally Observed,High (predicted)	BMP signaling pathway,Cardiomyocyte Differentiation via BMP Receptors,Factors Promoting Cardiogenesis in Vertebrates,Human Embryonic Stem Cell Pluripotency,Molecular Mechanisms of Cancer,NF-Œ∫B Signaling,PTEN Signaling,Role of NANOG in Mammalian Embryonic Stem Cell Pluripotency
CAPRIN1 (cell cycle associated protein 1)	A_44_P970555	-1.742	15b, 181c, 19a, 17-5p, 758	5	15b, 19a, 17-5p	3	181c, 758	2	-	May regulate the transport and translation of mRNAs of proteins involved in synaptic plasticity in neurons and cell proliferation.	Gene Card	PubMed	10.1128/MCB.02300-06	A_26_P00001209	miR-19b/miR-19a	1.95	TargetScan Human	High (predicted)
CCNT2 (cyclin T2)	A_44_P233147	-2.398	15b, 181c, 18a, 17-5p, 19a, 379	6	15b, 18a, 17-5p, 19a	4	181c, 379	2	-	facilitates transition from abortive production elongation by phosphorylating the CTD of the large subunit of RNA polymerase II	Gene Card	PubMed	10.1016/j.gene.2004.08.027	A_26_P00001209	miR-19b/miR-19a	1.95	TargetScan Human	High (predicted)
CCPG1 (cell cycle progression 1)	A_44_P309629	-2.703	19a, 18a, 379	3	19a, 18a	2	379	1	-	involved in cell cycle regulation	Gene Card	PubMed	10.1128/MCB.00670-06	A_26_P00001209	miR-19b/miR-19a	1.95	TargetScan Human	High (predicted)
CCRN4L (CCR4 carbon catabolite repression 4-like (S. cervisiae))	A_43_P10814	-1.506	19a	1	19a	1	No common miRs found.	0	-	role for this protein in clock function or as a circadian clock effector	Gene Card	PubMed	10.1111/j.1749-6632.2011.06213.x	A_26_P00001209	miR-19b/miR-19a	1.95	TargetScan Human	High (predicted)	Cell Cycle Regulation by BTG Family Proteins
CD47 (CD47 molecule)	A_43_P11971	-5.65	15b, 18a, 19a, 365, 17-5p	5	15b, 18a, 19a, 365, 17-5p	5	No common miRs found.	0	positive regulation of cell proliferation;cell migration	involved in intracellular calcium concentration that occurs upon cell adhesion to extracellular matrix	Gene Card	PubMed	10.1371/journal.pone.0045218	A_26_P00001209	miR-19b/miR-19a	1.95	TargetScan Human	High (predicted)	Inhibition of Angiogenesis by TSP1
CHP (calcineurin-like EF-hand protein 1)	A_44_P149182	-1.931	365, 15b, 19a, 92a, 379	5	365, 15b, 19a, 92a	4	379	1	-	physiological activity of NHE family members and may play role in mitogenic regulation of NHE1	Gene Card	PubMed		A_26_P00001209	miR-19b/miR-19a	1.95	TargetScan Human	Moderate (predicted)	Axonal Guidance Signaling,CD28 Signaling in T Helper Cells,Calcium Signaling,Calcium-induced T Lymphocyte Apoptosis,Cardiac Hypertrophy Signaling,Clathrin-mediated Endocytosis Signaling,Glucocorticoid Receptor Signaling,IL-3 Signaling
CLTC (clathrin, heavy chain (Hc))	A_43_P12011	-1.721	19a, 17-5p, 365, 92a, 15b	5	19a, 17-5p, 365, 92a, 15b	5	No common miRs found.	0	-	involved in the intracellular trafficking of receptors and endocytosis of variety of macromolecules	Gene Card	PubMed	10.1074/jbc.M110.168468	A_26_P00001209	miR-19b/miR-19a	1.95	TargetScan Human	High (predicted)	CTLA4 Signaling in Cytotoxic T Lymphocytes,Clathrin-mediated Endocytosis Signaling,Huntington's Disease Signaling,Virus Entry via Endocytic Pathways
CNR1 (Cannabinoid receptor 1 (brain))	A_44_P1030258	-9.804	17-5p, 92a, 19a, 181c	4	17-5p, 92a, 19a	3	181c	1	-	Involved in the cannabinoid-induced CNS effects	Gene Card	PubMed	10.1089/ars.2012.5100	A_26_P00001209	miR-19b/miR-19a	1.95	TargetScan Human	High (predicted)	Corticotropin Releasing Hormone Signaling,G-Protein Coupled Receptor Signaling,Reelin Signaling in Neurons,cAMP-mediated signaling
CREBZF (CREB/ATF bZIP transcription factor)	A_44_P329784	-8.13	15b, 181c, 365, 19a, 758	5	15b, 365, 19a	3	181c, 758	2	-	activates transcription when bound to HCFC1, able to down-regulate expression of some cellular genes	Gene Card	PubMed		A_26_P00001209	miR-19b/miR-19a	1.95	TargetScan Human	High (predicted)	Glucocorticoid Receptor Signaling
CUL3 (cullin 3)	A_44_P394910	-2.632	15b, 19a, 17-5p, 92a, 181c, 379, 758	7	15b, 19a, 17-5p, 92a	4	181c, 379, 758	3	in utero embryonic development;cell migration	critical role in polyubiquitination and subsequent degradation of specific protein substrates	Gene Card	PubMed		A_26_P00001209	miR-19b/miR-19a	1.95	TargetScan Human	High (predicted)	NRF2-mediated Oxidative Stress Response,Xenobiotic Metabolism Signaling
DAAM1 (dishevelled associated activator of morphogenesis 1)	A_44_P249590	-4.329	19a, 181c	2	19a	1	181c	1	-	Scaffolding protein for the Wnt-induced assembly of a disheveled-Rho complex	Gene Card	PubMed	10.1371/journal.pone.0037823	A_26_P00001209	miR-19b/miR-19a	1.95	TargetScan Human	High (predicted)	Role of Macrophages, Fibroblasts and Endothelial Cells in Rheumatoid Arthritis
DCUN1D1 (DCN1, defective in cullin neddylation 1, domain containing 1 (S. cerevisiae))	A_44_P223741	-7.634	15b, 181c, 19a, 758	4	15b, 19a	2	181c, 758	2	-	required for neddylation of cullin components of E3 cullin-RING ubiquitin ligase complexes by enhancing rate of cullins neddylation	Gene Card	PubMed	10.4143/crt.2012.44.1.57	A_26_P00001209	miR-19b/miR-19a	1.95	TargetScan Human	High (predicted)
DMXL2 (Dmx-like 2)	A_44_P339297	-1.701	19a, 181c	2	19a	1	181c	1	-	participates in signal transduction pathways	Gene Card	PubMed	10.1074/jbc.M110.158634	A_26_P00001209	miR-19b/miR-19a	1.95	TargetScan Human	High (predicted)
DNAJA2 (DnaJ (Hsp40) homolog, subfamily A, member 2)	A_44_P521687	-1.767	19a, 15b, 17-5p, 181c	4	19a, 15b, 17-5p	3	181c	1	-	Regulates molecular chaperone activity by stimulation ATPase activity and works as a cochaperone of Hsp70s in protein folding and mitochondrial protein import in vitro	Gene Card	PubMed	10.1074/jbc.M112.413278	A_26_P00001209	miR-19b/miR-19a	1.95	TargetScan Human	High (predicted)	NRF2-mediated Oxidative Stress Response
EIF1AX (Eukaryotic Translation Initiation Factor 1A, X-Linked)	A_44_P361931	-4.831	15b, 19a, 181c, 92a	4	15b, 19a, 92a	3	181c	1	-	an essential eukaryotic translation initiation factor; the protein is required for the binding of the 43S complex (a 40S subunit, eIF2/GTP/Met-tRNAi and eIF3) to the 5' end of capped RNA	Gene Card	PubMed		A_26_P00001209	miR-19b/miR-19a	1.95	TargetScan Human	Moderate (predicted)	EIF2 Signaling,Regulation of eIF4 and p70S6K Signaling,VEGF Signaling
EIF4A2 (eukaryotic translation initiation factor 4A, isoform 2)	A_44_P176169	-1.786	181c, 19a, 17-5p	3	19a, 17-5p	2	181c	1	-	Cap recognition and is required for mRNA binding to ribosome	Gene Card	PubMed	10.1126/science.1231197	A_26_P00001209	miR-19b/miR-19a	1.95	TargetScan Human	High (predicted)	EIF2 Signaling,Regulation of eIF4 and p70S6K Signaling,mTOR Signaling
EIF4G2 (eukaryotic translation initiation factor 4 gamma, 2)	A_44_P760892	-2.062	15b, 92a, 17-5p, 19a, 379	5	15b, 92a, 17-5p, 19a	4	379	1	-	play a role in switch from cap-dependent to IRES-mediated translation during mitosis, apoptosis and viral infection	Gene Card	PubMed	10.1073/pnas.1203853109	A_26_P00001209	miR-19b/miR-19a	1.95	TargetScan Human	High (predicted)	EIF2 Signaling,Regulation of eIF4 and p70S6K Signaling,mTOR Signaling
ELOVL5 (ELOVL family member 5, elongation of long chain fatty acids (FEN1/Elo2, SUR4/Elo3-like, yeast))	A_44_P268893	-2.801	19a, 18a	2	19a, 18a	2	No common miRs found.	0	-	plays role in long-chain polyunsaturated fatty acids	Gene Card	PubMed	10.1007/s11033-012-2398-x	A_26_P00001209	miR-19b/miR-19a	1.95	TargetScan Human	High (predicted)
EPS15 (epidermal growth factor receptor pathway substrate 15)	A_44_P347771	-3.774	19a, 181c	2	19a	1	181c	1	-	involved in regulation of mitogenic signals and control of cell proliferation, role in assembly of clathrin-coated pits and involved in receptor-mediated endocytosis of EGF	Gene Card	PubMed	10.1371/journal.pone.0050818	A_26_P00001209	miR-19b/miR-19a	1.95	TargetScan Human	High (predicted)	Clathrin-mediated Endocytosis Signaling
EXOC5 (exocyst complex component 5)	A_44_P188596	-3.413	181c, 19a, 15b, 17-5p, 92a, 379, 758	7	19a, 15b, 17-5p, 92a	4	181c, 379, 758	3	-	essential for targeting exocytic vesicles to specific docking sites on plasma membrane	Gene Card	PubMed	10.1091/mbc.11.12.4259	A_26_P00001209	miR-19b/miR-19a	1.95	TargetScan Human	High (predicted)	Cdc42 Signaling
FAM178A (family with sequence similarity 178, member A)	A_44_P547107	-1.502	181c, 15b, 19a, 758	4	15b, 19a	2	181c, 758	2	-	role in the DNA damage response (DDR) pathway by regulating postreplication repair of UV-damaged DNA and genomic stability maintenance	Gene Card	PubMed		A_26_P00001209	miR-19b/miR-19a	1.95	TargetScan Human	High (predicted)
FAM179B (family with sequence similarity 179, member B)	A_44_P639763	-2.299	15b, 19a, 181c	3	15b, 19a	2	181c	1	-		Gene Card			A_26_P00001209	miR-19b/miR-19a	1.95	TargetScan Human	Moderate (predicted)
FBXW11 (F-box and WD repeat domain containing 11)	A_44_P200624	-1.515	17-5p, 19a, 92a, 15b, 379	5	17-5p, 19a, 92a, 15b	4	379	1	-	function in phosphorylation-dependent ubiquitination	Gene Card	PubMed		A_26_P00001209	miR-19b/miR-19a	1.95	TargetScan Human	High (predicted)
FEM1C (fem-1 homolog c (C. elegans))	A_44_P564260	-4.082	19a, 15b, 17-5p	3	19a, 15b, 17-5p	3	No common miRs found.	0	-	E3 ubiquitin-protein ligase complex and may act as a substrate recognition subunit	Gene Card	PubMed	10.1016/S0378-1119(03)00712-1	A_26_P00001209	miR-19b/miR-19a	1.95	TargetScan Human	High (predicted)
FNDC3A (fibronectin type III domain containing 3A)	A_44_P280611	-5.208	17-5p, 18a, 181c, 15b, 19a	5	17-5p, 18a, 15b, 19a	4	181c	1	spermatid development;Sertoli cell development	mediates spermatid-Sertoli adhesion during spermatogenesis	Gene Card	PubMed	10.1016/j.ydbio.2006.06.054	A_26_P00001209	miR-19b/miR-19a	1.95	TargetScan Human	High (predicted)
FXR1 (fragile X mental retardation, autosomal homolog 1)	A_44_P650550	-4.274	19a, 92a, 18a, 17-5p, 15b, 758	6	19a, 92a, 18a, 17-5p, 15b	5	758	1	muscle organ development	Shuttles between the nucleus and cytoplasm and associate with polyribosomes, predominantly with the 60S ribosomal subunit.	Gene Card	PubMed	10.1002/mrd.22059	A_26_P00001209	miR-19b/miR-19a	1.95	TargetScan Human	High (predicted)
G3BP2 (GTPase activating protein (SH3 domain) binding protein 2)	A_44_P446994	-1.656	92a, 365, 181c, 19a, 379	5	92a, 365, 19a	3	181c, 379	2	-	probable scaffold protein that may be involved in mRNA transport	Gene Card	PubMed	10.1128/JVI.01983-09	A_26_P00001209	miR-19b/miR-19a	1.95	TargetScan Human	High (predicted)
GABARAPL1 (GABA(A) receptor-associated protein like 1)	A_44_P263836	-2.392	15b, 19a	2	15b, 19a	2	No common miRs found.	0	-	increases cell-surface expression of kappa-type opioid receptor through facilitating anterograde intracellular trafficking of receptor	Gene Card	PubMed	10.1016/j.biochi.2011.11.006	A_26_P00001209	miR-19b/miR-19a	1.95	TargetScan Human	Moderate (predicted)
GAD1 (glutamate decarboxylase 1 (brain, 67kDa))	A_44_P536310	-2.128	19a, 17-5p	2	19a, 17-5p	2	No common miRs found.	0	neurotransmitter biosynthetic process	role in stiff man syndrome, identified as major autoantigen in insulin-dependent diabetes	Gene Card	PubMed	10.1371/journal.pone.0037651	A_26_P00001209	miR-19b/miR-19a	1.95	TargetScan Human	Moderate (predicted)	Alanine and Aspartate Metabolism,Butanoate Metabolism,GABA Receptor Signaling,Glutamate Metabolism,Taurine and Hypotaurine Metabolism,Type I Diabetes Mellitus Signaling,Œ≤-alanine Metabolism
GCC2 (GRIP and coiled-coil domain containing 2)	A_43_P14433	-1.848	15b, 181c, 17-5p, 19a, 18a	5	15b, 17-5p, 19a, 18a	4	181c	1	-	tethers transport vesicles to trans-Golgi network and regulates vesicular transport between endosomes and Golgi	Gene Card	PubMed		A_26_P00001209	miR-19b/miR-19a	1.95	TargetScan Human	High (predicted)
GPCPD1 (glycerophosphocholine phosphodiesterase GDE1 homolog (S. Cerevisiae))	A_44_P148531	-30.488	17-5p, 181c, 19a, 379	4	17-5p, 19a	2	181c, 379	2	-	involved in negative regulation of skeletal muscle differentiation	Gene Card	PubMed		A_26_P00001209	miR-19b/miR-19a	1.95	TargetScan Human	High (predicted)
HADHB (hydroxyacyl-CoA dehydrogenase/3-ketoacyl-CoA thiolase/enoyl-CoA hydratase (Trifunctional Protein), beta subunit)	A_42_P655644	-2.632	19a	1	19a	1	No common miRs found.	0	-	catalyzes last three steps of mitochondrial beta-oxidation of long chain fatty acids	Gene Card	PubMed	10.1074/mcp.M111.011056	A_26_P00001209	miR-19b/miR-19a	1.95	TargetScan Human	Moderate (predicted)	Bile Acid Biosynthesis,Butanoate Metabolism,Fatty Acid Elongation in Mitochondria,Fatty Acid Metabolism,Lysine Degradation,Propanoate Metabolism,Tryptophan Metabolism,Valine, Leucine and Isoleucine Degradation
HARS (histidyl-tRNA synthetase)	A_44_P499242	-2.695	19a, 17-5p	2	19a, 17-5p	2	No common miRs found.	0	-	essential for incorporation of histidine into proteins	Gene Card	PubMed	10.1002/humu.22210	A_26_P00001209	miR-19b/miR-19a	1.95	TargetScan Human	Moderate (predicted)	Aminoacyl-tRNA Biosynthesis,Histidine Metabolism
HNRNPF (heterogeneous nuclear ribonucleoprotein F)	A_44_P540637	-1.908	19a	1	19a	1	No common miRs found.	0	-	role in regulation of alternative splicing events	Gene Card	PubMed		A_26_P00001209	miR-19b/miR-19a	1.95	TargetScan Human	High (predicted)
HNRNPU (heterogeneous nuclear ribonucleoprotein U (scaffold attachment factor A))	A_44_P496216	-2.146	19a, 92a, 17-5p, 181c, 758	5	19a, 92a, 17-5p	3	181c, 758	2	-	Component of the CRD-mediated complex that promotes MYC mRNA stabilization. Binds to pre-mRNA. Has high affinity for scaffold-attached region (SAR) DNA. Binds to double- and single-stranded DNA and RNA. Plays a role in the circadian regulation of the core clock component ARNTL/BMAL1 transcription	Gene Card	PubMed		A_26_P00001209	miR-19b/miR-19a	1.95	TargetScan Human	High (predicted)
ID4 (Inhibitor Of DNA Binding 4, Dominant Negative Helix-Loop-Helix Protein)	A_44_P481915	-2.058	19a, 18a, 181c, 379, 758	5	19a, 18a	2	181c, 379, 758	3	neuroblast proliferation;neuroblast proliferation;brain development;cell proliferation;positive regulation of cell proliferation;hippocampus development;cerebral cortex neuron differentiation;negative regulation of neuron differentiation	act as tumor suppressor, inhibit DNA binding	Gene Card	PubMed	10.1126/scitranslmed.3003778	A_26_P00001209	miR-19b/miR-19a	1.95	TargetScan Human	Moderate (predicted)
ITPR1 (Inositol 1,4,5-Trisphosphate Receptor, Type 1)	A_44_P215056	-2.058	92a, 15b, 19a, 365	4	92a, 15b, 19a, 365	4	No common miRs found.	0	post-embryonic development;post-embryonic development;intrinsic apoptotic signaling pathway in response to endoplasmic reticulum stress;negative regulation of neuron death	mediates calcium release from the endoplasmic reticulum, mutations cause spinocerebellar ataxia type 15	Gene Card	PubMed	10.1186/1750-1172-7-67	A_26_P00001209	miR-19b/miR-19a	1.95	TargetScan Human	Moderate (predicted)	Aldosterone Signaling in Epithelial Cells,Breast Cancer Regulation by Stathmin1,CCR3 Signaling in Eosinophils,CD28 Signaling in T Helper Cells,CREB Signaling in Neurons,CXCR4 Signaling,Calcium Signaling,Calcium-induced T Lymphocyte Apoptosis
IVNS1ABP (influenza virus NS1A binding protein)	A_44_P971500	-2.639	15b, 19a, 17-5p	3	15b, 19a, 17-5p	3	No common miRs found.	0	negative regulation of intrinsic apoptotic signaling pathway	role in cell division and organization of actin skeleton as stabilizer of actin filaments, protects cells from cell death induced by actin destabilization, protects neurons from dendritic spines and actin filaments damage, activates Erk signaling pathway when overexpressed, may be component of cellular splicing machinery with role in pre-mRNA splicing	Gene Card	PubMed		A_26_P00001209	miR-19b/miR-19a	1.95	TargetScan Human	High (predicted)
JKAMP (JNK1/MAPK8-Associated Membrane Protein)	A_42_P751756	-3.012	19a	1	19a	1	No common miRs found.	0	-	facilitates degradation of misfolded endoplasmic reticulum luminal proteins	Gene Card	PubMed		A_26_P00001209	miR-19b/miR-19a	1.95	TargetScan Human	Moderate (predicted)
JRKL (Jerky Homolog-Like (Mouse))	A_44_P181202	-6.452	19a, 17-5p, 92a, 18a, 758	5	19a, 17-5p, 92a, 18a	4	758	1	-	may act as nuclear regulatory protein	Gene Card			A_26_P00001209	miR-19b/miR-19a	1.95	TargetScan Human	High (predicted)
KCNA4 (Potassium Voltage-Gated Channel, Shaker-Related Subfamily, Member 4)	A_44_P224020	-2.976	19a, 181c, 758	3	19a	1	181c, 758	2	-	may be important in regulation of the fast repolarizing phase of actin potentials in the heart, influence duration of cardiac action potential	Gene Card	PubMed		A_26_P00001209	miR-19b/miR-19a	1.95	TargetScan Human	High (predicted)
KIAA1468 (KIAA1468)	A_44_P347567	-2.865	19a, 17-5p	2	19a, 17-5p	2	No common miRs found.	0	-	Unknown	Gene Card	PubMed		A_26_P00001209	miR-19b/miR-19a	1.95	TargetScan Human	High (predicted)
KIF13A (Kinesin Family Member 13A)	A_44_P1024476	-9.259	19a, 17-5p	2	19a, 17-5p	2	No common miRs found.	0	-	necessary for the steady state distribution of late endosomes/lysosomes, plays role in melanosome maturation	Gene Card	PubMed	10.1083/jcb.200907122	A_26_P00001209	miR-19b/miR-19a	1.95	TargetScan Human	High (predicted)
KRAS (v-Ki-ras2 Kirsten rat sarcoma viral oncogene homolog)	A_44_P912354	-3.367	181c, 365, 19a, 15b, 758	5	365, 19a, 15b	3	181c, 758	2	positive regulation of cell proliferation;regulation of synaptic transmission, GABAergic;negative regulation of neuron apoptotic process;regulation of long-term neuronal synaptic plasticity	essential for normal tissue signaling, mutation causes cancers	Gene Card	PubMed		A_26_P00001209	miR-19b/miR-19a	1.95	TargetScan Human	High (predicted)	14-3-3-mediated Signaling,Actin Cytoskeleton Signaling,Acute Myeloid Leukemia Signaling,Acute Phase Response Signaling,Agrin Interactions at Neuromuscular Junction,Aldosterone Signaling in Epithelial Cells,Angiopoietin Signaling,Antiproliferative Role of Somatostatin Receptor 2
MAML1 (mastermind-like 1 (Drosophila))	A_44_P729621	-5.376	19a	1	19a	1	No common miRs found.	0	atrioventricular node cell development	role in the Notch signaling pathway involved in cell-fate determination	Gene Card	PubMed	10.1371/journal.pgen.1003132	A_26_P00001209	miR-19b/miR-19a	1.95	TargetScan Human	High (predicted)	Notch Signaling
MAP3K12 (Mitogen-Activated Protein Kinase Kinase Kinase 12)	A_44_P132482	-2.088	17-5p, 19a	2	17-5p, 19a	2	No common miRs found.	0	-	may play role in PKA or retinoic acid induced neuronal differentiation	Gene Card	PubMed	10.1016/j.cellsig.2009.07.019	A_26_P00001209	miR-19b/miR-19a	1.95	TargetScan Human	High (predicted)	B Cell Receptor Signaling,CD27 Signaling in Lymphocytes,Cardiac Hypertrophy Signaling,GNRH Signaling,Germ Cell-Sertoli Cell Junction Signaling,HGF Signaling,PKCŒ∏ Signaling in T Lymphocytes,Production of Nitric Oxide and Reactive Oxygen Species in Macrophages
MATN2 (Matrillin 2)	A_42_P631453	-4.149	19a, 92a	2	19a, 92a	2	No common miRs found.	0	neuron migration;glial cell migration;neuron projection development	thought to be involved in the formation of filamentous networks in the extracellular matrices of various tissues	Gene Card	PubMed	10.1042/BJ20021069	A_26_P00001209	miR-19b/miR-19a	1.95	TargetScan Human	Moderate (predicted)
MYCN (V-Myc Myelocytomatosis Viral Related Oncogene, Neuroblastoma Derived (Avian))	A_44_P115142	-24.51	19a, 17-5p	2	19a, 17-5p	2	No common miRs found.	0	positive regulation of mesenchymal cell proliferation;positive regulation of cell proliferation;positive regulation of cell death;lung development	associated with variety of tumors, most commonly neuroblastomas	Gene Card	PubMed	10.1073/pnas.1222404110	A_26_P00001209	miR-19b/miR-19a	1.95	TargetScan Human	High (predicted)	ERK/MAPK Signaling
MYO5B (myosin VB)	A_44_P339558	-2.299	15b, 19a, 365, 181c, 17-5p, 758	6	15b, 19a, 365, 17-5p	4	181c, 758	2	-	Involved in plasma membrane recycling. Mutations are associated with microvillus inclusion disease.	Gene Card	PubMed		A_26_P00001209	miR-19b/miR-19a	1.95	TargetScan Human	Moderate (predicted)	Alanine and Aspartate Metabolism,Butanoate Metabolism,GABA Receptor Signaling,Glutamate Metabolism,Taurine and Hypotaurine Metabolism,Type I Diabetes Mellitus Signaling,Œ≤-alanine Metabolism
MYT1L (myelin transcription factor 1-like)	A_42_P732771	-1.901	15b, 17-5p, 19a, 92a, 758	5	15b, 17-5p, 19a, 92a	4	758	1	nervous system development	may function as a panneural transcription factor associated with neuronal differentiation , may play role in development of neurons and oligodendroglia in CNS	Gene Card	PubMed	10.1002/ajmg.a.34274	A_26_P00001209	miR-19b/miR-19a	1.95	TargetScan Human	High (predicted)
NAP1L2 (Nucleosome Assembly Protein 1-Like 2)	A_44_P241439	-2.725	19a, 92a, 17-5p	3	19a, 92a, 17-5p	3	No common miRs found.	0	positive regulation of neuron differentiation	interacts with chromatin to regulate neuronal cell proliferation	Gene Card	PubMed	10.1128/MCB.00789-07	A_26_P00001209	miR-19b/miR-19a	1.95	TargetScan Human	High (predicted)
NLK (Nemo-like kinase)	A_44_P307939	-11.261	92a, 19a, 181c	3	92a, 19a	2	181c	1	-	Regulates a number of transcription factor with key roles in cell fate determination	Gene Card	PubMed	10.1016/j.cellsig.2012.09.017	A_26_P00001209	miR-19b/miR-19a	1.95	TargetScan Human	High (predicted)	Molecular Mechanisms of Cancer,Role of Macrophages, Fibroblasts and Endothelial Cells in Rheumatoid Arthritis,Wnt/Œ≤-catenin Signaling
NMT2 (N-myristoyltransferase 2)	A_44_P113421	-2.457	18a, 365, 17-5p, 181c, 19a, 15b	6	18a, 365, 17-5p, 19a, 15b	5	181c	1	-	catalyzes the reaction of N-Terminal myristoylation of many proteins	Gene Card	PubMed	10.1099/vir.0.83412-0	A_26_P00001209	miR-19b/miR-19a	1.95	TargetScan Human	High (predicted)
NPAS2 (Neuronal PAS Domain Protein 2)	A_44_P945456	-7.937	17-5p, 19a	2	17-5p, 19a	2	No common miRs found.	0	-	may play a regulatory role in acquisition of specific types of memory, function as a part of a molecular clock operative in forebrain	Gene Card	PubMed	10.1371/journal.pone.0026622	A_26_P00001209	miR-19b/miR-19a	1.95	TargetScan Human	High (predicted)
NPTN (neuroplastin)	A_44_P510659	-3.876	92a, 19a, 181c	3	92a, 19a	2	181c	1	positive regulation of neuron projection development;positive regulation of long-term neuronal synaptic plasticity;long-term synaptic potentiation	Involved in cell-cell interaction or cell-substrate interaction	Gene Card	PubMed	10.1016/j.biocel.2011.10.006	A_26_P00001209	miR-19b/miR-19a	1.95	TargetScan Human	High (predicted)
PAK7 (P21 Protein (Cdc42/Rac)-Activated Kinase 7)	A_44_P671986	-3.436	17-5p, 19a, 15b, 181c, 758	5	17-5p, 19a, 15b	3	181c, 758	2	apoptotic process;negative regulation of apoptoti process;negative regulation of extrinsic apoptotic signaling pathway	promotes neurite outgrowth, may play role in neurite development, associated with microtubule networks and induces microtubule stabilization	Gene Card	PubMed		A_26_P00001209	miR-19b/miR-19a	1.95	TargetScan Human	Moderate (predicted)	Actin Cytoskeleton Signaling,Agrin Interactions at Neuromuscular Junction,Angiopoietin Signaling,Axonal Guidance Signaling,CCR3 Signaling in Eosinophils,CXCR4 Signaling,ERK/MAPK Signaling,Ephrin Receptor Signaling
PEA15 (phosphoprotein enriched in astrocytes 15)	A_43_P15738	-2.618	19a, 17-5p	2	19a, 17-5p	2	No common miRs found.	0	apoptotic process;negative regulation of extrinsic apoptotic signaling pathway via death domain receptors;positive regulation of extrinsic apoptotic signaling pathway via death domain receptors	May protect astrocytes from TNF-induced apoptosis.	Gene Card	PubMed	10.1016/j.neulet.2012.01.049	A_26_P00001209	miR-19b/miR-19a	1.95	TargetScan Human	High (predicted)
PGM2L1 (phosphoglucomutase 2-like 1)	A_44_P438362	-2.732	17-5p, 19a, 15b, 92a, 181c, 758	6	17-5p, 19a, 15b, 92a	4	181c, 758	2	-	Involved in glucose 1,6-bisphosphate synthase	Gene Card	PubMed	10.1074/jbc.M805224200	A_26_P00001209	miR-19b/miR-19a	1.95	TargetScan Human	High (predicted)	Galactose Metabolism,Glycolysis/Gluconeogenesis,Pentose Phosphate Pathway,Starch and Sucrose Metabolism
PHF17 (PHD finger protein 17)	A_44_P553765	-5.714	19a, 92a, 15b	3	19a, 92a, 15b	3	No common miRs found.	0	-	promotes apoptosis, may act as a renal tumor suppressor	Gene Card	PubMed		A_26_P00001209	miR-19b/miR-19a	1.95	TargetScan Human	High (predicted)
PLCL1 (phospholipase C-like 1)	A_42_P723851	-2.558	181c, 19a, 18a, 365, 758	5	19a, 18a, 365	3	181c, 758	2	regulation of synaptic transmission, GABAergic	Involved in an inositol phospholipid-based intracellular signaling cascade	Gene Card	PubMed		A_26_P00001209	miR-19b/miR-19a	1.95	TargetScan Human	High (predicted)	14-3-3-mediated Signaling,Aldosterone Signaling in Epithelial Cells,CREB Signaling in Neurons,Cardiac Hypertrophy Signaling,Cellular Effects of Sildenafil (Viagra),Endothelin-1 Signaling,Glioblastoma Multiforme Signaling,Glycerophospholipid Metabolism
PON2 (paraoxonase 2)	A_44_P480653	-3.175	19a, 17-5p	2	19a, 17-5p	2	No common miRs found.	0	-	act as a cellular antioxidant, protecting cells from oxidative stress.	Gene Card	PubMed	10.1007/s11064-013-1085-1	A_26_P00001209	miR-19b/miR-19a	1.95	TargetScan Human	High (predicted)
PPP2R5E (protein phosphatase 2, regulatory subunit B', epsilon isoform)	A_44_P881262	-1.656	19a, 181c	2	19a	1	181c	1	-	implicated in the negative control of cell growth and division	Gene Card	PubMed		A_26_P00001209	miR-19b/miR-19a	1.95	TargetScan Human	High (predicted)	AMPK Signaling,Breast Cancer Regulation by Stathmin1,CDK5 Signaling,CTLA4 Signaling in Cytotoxic T Lymphocytes,Cardiac Œ≤-adrenergic Signaling,Cell Cycle Regulation by BTG Family Proteins,Ceramide Signaling,Cyclins and Cell Cycle Regulation
PTK2B (Protein Tyrosine Kinase 2 Beta)	A_44_P482346	-1.873	19a, 15b	2	19a, 15b	2	No common miRs found.	0	positive regulation of cell proliferation;positive regulation of cell proliferation;negative regulation of cell proliferation;negative regulation of cell proliferation;positive regulation of endothelial cell migration;positive regulation of endothelial cell migration;negative regulation of muscle cell apoptotic process;positive regulation of neuron projection development;glial cell proliferation;…	important signaling intermediate between neuropeptide-activated receptors or neurotransmitters that increase calcium flux and the downstream signals that regulate neuronal activity	Gene Card	PubMed	10.1186/1471-2164-11-360	A_26_P00001209	miR-19b/miR-19a	1.95	TargetScan Human	High (predicted)	CCR5 Signaling in Macrophages,Chemokine Signaling,Cholecystokinin/Gastrin-mediated Signaling,ERK/MAPK Signaling,FcŒ≥ Receptor-mediated Phagocytosis in Macrophages and Monocytes,G-Protein Coupled Receptor Signaling,GŒ±12/13 Signaling,IL-15 Production
PTP4A1 (Protein tyrosine phosphatase type IVA, member 1)	A_44_P184865	-1.764	365, 19a, 17-5p, 758	4	365, 19a, 17-5p	3	758	1	multicellular organismal development;positive regulation of cell migration	signaling molecules that play regulatory roles in variety of cellular processes	Gene Card	PubMed		A_26_P00001209	miR-19b/miR-19a	1.95	TargetScan Human	High (predicted)
PYGB (phosphorylase, glycogen; brain)	A_44_P323304	-2.155	19a, 365, 18a	3	19a, 365, 18a	3	No common miRs found.	0	-	catalyzes the rate-determining step in glycogen degradation; positively regulated by AMP and negatively regulated by ATP, ADP, and glucose-6-phosphate.	Gene Card	PubMed		A_26_P00001209	miR-19b/miR-19a	1.95	TargetScan Human	High (predicted)	Protein Kinase A Signaling,Starch and Sucrose Metabolism,Œ±-Adrenergic Signaling
RAB14 (RAB14, member RAS oncogene family)	A_44_P219158	-3.04	19a, 92a, 758	3	19a, 92a	2	758	1	neurotransmitter secretion;embryo development	involved in membrane trafficking between Golgi complex and endosomes during early embryonic development	Gene Card	PubMed	10.4161/cib.23779	A_26_P00001209	miR-19b/miR-19a	1.95	TargetScan Human	Moderate (predicted)
RAB18 (RAB18, Member RAS Oncogene Family)	A_44_P531178	-2.347	19a, 92a, 181c, 758	4	19a, 92a	2	181c, 758	2	eye development;brain development	Plays a role in apical endocytosis/recycling. May be implicated in transport between the plasma membrane and early endosomes. Plays a key role in eye and brain development and neurodegeneration	Gene Card	PubMed	10.3389/fendo.2011.00001	A_26_P00001209	miR-19b/miR-19a	1.95	TargetScan Human	High (predicted)
RAP1B (rap1b, member of RAS oncogene family)	A_44_P343362	-8.621	19a, 92a, 181c, 758	4	19a, 92a	2	181c, 758	2	cell proliferation;negative regulation of synaptic vesicle exocytosis	regulate cellular processes including cell adhesion and growth and differentiation, role in regulating outside-in signaling in platelets	Gene Card	PubMed	10.1126/scisignal.2003374	A_26_P00001209	miR-19b/miR-19a	1.95	TargetScan Human	High (predicted)	Antiproliferative Role of Somatostatin Receptor 2,Axonal Guidance Signaling,Calcium Signaling,Corticotropin Releasing Hormone Signaling,ERK/MAPK Signaling,Ephrin Receptor Signaling,HGF Signaling,Integrin Signaling
RASA1 (RAS p21 protein activator (GTPase activating protein) 1)	A_44_P556808	-6.623	19a, 758	2	19a	1	758	1	embryo development;negative regulation of neuron apoptotic process	Suppressor of RAS function and enhances the weak intrinsic GTPase activity of RAS protein resulting in inactive GDP-bound form of RAS, thereby allowing control of cellular proliferation and differentiation. Mutations are associated with basal cell carcinomas and hereditary capillary malformations.	Gene Card	PubMed	10.1074/jbc.M112.367763	A_26_P00001209	miR-19b/miR-19a	1.95	TargetScan Human	Moderate (predicted)	Angiopoietin Signaling,Axonal Guidance Signaling,Cdc42 Signaling,EGF Signaling,Ephrin Receptor Signaling,G-Protein Coupled Receptor Signaling,GŒ±12/13 Signaling,Huntington's Disease Signaling
RNF2 (ring finger protein 2)	A_44_P988240	-2.725	92a, 365, 19a, 17-5p, 181c	5	92a, 365, 19a, 17-5p	4	181c	1	-	role in transcription repression of various genes involved in development and cell proliferation	Gene Card	PubMed	10.1002/pmic.200800847	A_26_P00001209	miR-19b/miR-19a	1.95	TargetScan Human	High (predicted)
RTN4RL1 (Reticulon 4 Receptor-Like 2)	A_44_P791729	-10.616	19a, 365, 15b	3	19a, 365, 15b	3	No common miRs found.	0	-	may play a role in regulating axonal regeneration and plasticity in the adult CNS	Gene Card	PubMed		A_26_P00001209	miR-19b/miR-19a	1.95	TargetScan Human	High (predicted)
SEC22B (sec22 vesicle trafficking protein homolog B (S. Cerevisiae) (Gene/Pseudogene))	A_44_P228599	-2.058	19a, 365, 379	3	19a, 365	2	379	1	-	role in the ER-Golgi protein trafficking	Gene Card	PubMed	10.1091/mbc.E09-09-0801	A_26_P00001209	miR-19b/miR-19a	1.95	TargetScan Human	High (predicted)
SEMA6D (sema domain, transmembrane domain (TM), and cytoplasmic domain, (semaphorin) 6D)	A_44_P622243	-3.876	18a, 15b, 92a, 19a, 181c	5	18a, 15b, 92a, 19a	4	181c	1	multicellular organismal development;positive regulation of smooth muscle cell migration;negative regulation of smooth muscle cell migration;ventricular system development	implicated as inhibitors or chemorepellents in axon pathfinding in axon pathfinding, fasciculation and branching, and target selection	Gene Card	PubMed	10.1016/S0925-4773(99)00125-2	A_26_P00001209	miR-19b/miR-19a	1.95	TargetScan Human	High (predicted)	Axonal Guidance Signaling
SLC9A6 (solute carrier family 9 (sodium/hydrogen exchanger), member 6)	A_44_P498259	-2.882	15b, 19a, 181c, 17-5p	4	15b, 19a, 17-5p	3	181c	1	-	involved in regulating endosomal pH and volume, defects associated with X-linked syndromic mental retardation	Gene Card	PubMed	10.1093/brain/awr250	A_26_P00001209	miR-19b/miR-19a	1.95	TargetScan Human	High (predicted)
STK38 (serine/threonine kinase 38)	A_44_P367438	-3.289	17-5p, 15b, 19a, 365	4	17-5p, 15b, 19a, 365	4	No common miRs found.	0	-	Negative regulator of MAP3K1.2 signaling; function in the cell cycle and apoptosis	Gene Card	PubMed	10.1038/sj.onc.1210828	A_26_P00001209	miR-19b/miR-19a	1.95	TargetScan Human	High (predicted)
STK39 (serine threonine kinase 39 (STE20/SPS1 homolog, yeast))	A_42_P707872	-2.375	92a, 19a, 18a	3	92a, 19a, 18a	3	No common miRs found.	0	-	function in cellular stress response pathway	Gene Card	PubMed	10.2353/ajpath.2009.090091	A_26_P00001209	miR-19b/miR-19a	1.95	TargetScan Human	High (predicted)
STRN3 (striatin, calmodulin binding protein 3)	A_44_P517558	-3.413	92a, 19a, 758	3	92a, 19a	2	758	1	-	binds calmodulin in calcium dependent manner; may function as scaffolding or signaling protein	Gene Card	PubMed	10.1371/journal.pcbi.1002319	A_26_P00001209	miR-19b/miR-19a	1.95	TargetScan Human	Moderate (predicted)
TFPI (tissue factor pathway inhibitor (lipoprotein-associated coagulation inhibitor)	A_44_P1011687	-2.101	19a, 181c, 92a	3	19a, 92a	2	181c	1	-	antithrombotic activity	Gene Card	PubMed	10.1016/j.blre.2013.03.001	A_26_P00001209	miR-19b/miR-19a	1.95	TargetScan Human	Moderate (predicted)	Coagulation System,Extrinsic Prothrombin Activation Pathway
TMEM106B (transmembrane protein 106B)	A_44_P233753	-1.808	365, 181c, 19a	3	365, 19a	2	181c	1	-	Involved in dendrite morphogenesis and maintenance by regulating lysosomal trafficking via its interaction with MAP6. May act by inhibiting retrograde transport of lysosomes along dendrites. Required for dendrite branching	Gene Card	PubMed	10.1093/hmg/dds475	A_26_P00001209	miR-19b/miR-19a	1.95	TargetScan Human	Moderate (predicted)
TRIM33 (tripartite motif containing 33)	A_44_P303716	-2.786	19a, 92a, 17-5p, 758	4	19a, 92a, 17-5p	3	758	1	-	May act as a transcriptional repressor. Inhibits the transcriptional response to TGF-beta/BMP signaling cascade. Plays a role in the control of cell proliferation.	Gene Card	PubMed	10.1002/dvg.20401	A_26_P00001209	miR-19b/miR-19a	1.95	TargetScan Human	High (predicted)
TSPAN12 (tetraspanin 12)	A_44_P329090	-3.676	19a, 181c, 379	3	19a	1	181c, 379	2	-	Regulation of cell development, activation, growth and motility	Gene Card	PubMed	10.1042/BST20110745	A_26_P00001209	miR-19b/miR-19a	1.95	TargetScan Human	High (predicted)
UBA3 (ubiquitin-like modifier activating enzyme 3)	A_43_P13059	-9.174	19a	1	19a	1	No common miRs found.	0	-	important cellular mechanism for targeting abnormal or short-lived proteins for degradation	Gene Card	PubMed	10.1093/emboj/17.8.2208	A_26_P00001209	miR-19b/miR-19a	1.95	TargetScan Human	Moderate (predicted)
USP12 (ubiquitin specific peptidase 12)	A_42_P555884	-1.534	19a, 15b, 379	3	19a, 15b	2	379	1	-	deubiquitinating enzyme, has no deubiquinating activity	Gene Card	PubMed	10.1074/jbc.M112.366807	A_26_P00001209	miR-19b/miR-19a	1.95	TargetScan Human	High (predicted)	Protein Ubiquitination Pathway
USP33 (ubiquitin specific peptidase 33)	A_44_P254855	-42.194	365, 181c, 19a, 17-5p	4	365, 19a, 17-5p	3	181c	1	cell migration	regulated through ubiquitination by von Hippel-Lindau tumor protein	Gene Card	PubMed	10.1038/nn.2382	A_26_P00001209	miR-19b/miR-19a	1.95	TargetScan Human	High (predicted)	Protein Ubiquitination Pathway
USP8 (ubiquitin specific peptidase 8)	A_42_P570677	-1.988	19a, 181c, 379	3	19a	1	181c, 379	2	-	important regulatory role at the level of protein turnover by preventing degradation	Gene Card	PubMed	10.1074/jbc.M112.425272	A_26_P00001209	miR-19b/miR-19a	1.95	TargetScan Human	High (predicted)	Protein Ubiquitination Pathway
VPS13A (vacuolar protein sorting 13 homolog A (S. cerevisiae))	A_43_P20190	-3.717	18a, 181c, 19a	3	18a, 19a	2	181c	1	nervous system development	control steps in the cycling of proteins through the trans-Golgi network to endosomes, lysosomes and the plasma membrane	Gene Card	PubMed	10.1016/j.bpj.2013.02.021	A_26_P00001209	miR-19b/miR-19a	1.95	TargetScan Human	Moderate (predicted)
VPS4B (vacuolar protein sorting 4 homolog B (S. cerevisiae))	A_44_P299671	-2.41	19a, 18a, 92a, 17-5p	4	19a, 18a, 92a, 17-5p	4	No common miRs found.	0	-	Human paralog associate with the endosomal compartments and are involved in intracellular protein trafficking	Gene Card	PubMed	10.1093/jb/mvt012	A_26_P00001209	miR-19b/miR-19a	1.95	TargetScan Human	High (predicted)	Purine Metabolism
WDR47 (WD repeat domain 47)	A_44_P158262	-1.919	19a, 15b	2	19a, 15b	2	No common miRs found.	0	-		Gene Card			A_26_P00001209	miR-19b/miR-19a	1.95	TargetScan Human	Moderate (predicted)
ZFAND5 (zinc finger, AN1-type domain 5)	A_44_P1039184	-2.398	18a, 15b, 181c, 92a, 19a, 379, 758	7	18a, 15b, 92a, 19a	4	181c, 379, 758	3	in utero embryonic development;vasculature development;fibroblast migration;smooth muscle tissue development;face development	involved in protein degradation, anchors ubiquitinated proteins to the proteasome, plays role in regulation of NF-kapa-B activation and apoptosis, inhibits tumor necrosis factor, overexpression sensitizes cells to TNF-induced apoptosis	Gene Card	PubMed		A_26_P00001209	miR-19b/miR-19a	1.95	TargetScan Human	High (predicted)
ABI1 (c-abl oncogene 1, non-receptor tyrosine kinase)	A_43_P10227	-3.448	181c, 92a, 17-5p, 379	4	92a, 17-5p	2	181c, 379	2	megakaryocyte development	implicated in processes of cell differentiation, cell division, cell adhesion, and stress response.	Gene Card	PubMed	10.1007/s10549-010-1241-0	A_26_P00002234	miR-20a/miR-106b/miR-17-5p (includes others)	1.774	TargetScan Human	Moderate (predicted)	Ephrin Receptor Signaling,Macropinocytosis Signaling
ACSL4 (acyl-CoA synthetase long-chain family member 4)	A_42_P654061	-2.732	19a, 15b, 181c, 17-5p	4	19a, 15b, 17-5p	3	181c	1	neuron differentiation;dendritic spine development	role in lipid biosynthesis and fatty acid degradation	Gene Card	PubMed	10.1016/j.bbadis.2012.02.010	A_26_P00002234	miR-20a/miR-106b/miR-17-5p (includes others)	1.774	TargetScan Human	High (predicted)	Fatty Acid Metabolism,LPS/IL-1 Mediated Inhibition of RXR Function,Type II Diabetes Mellitus Signaling
ADHFE1 (alcohol dehydrogenase, iron containing, 1)	A_43_P10062	-5.682	17-5p	1	17-5p	1	No common miRs found.	0	-	Responsible for the oxidation of 4-hydroxybutyrate in mammalian tissues	Gene Card	PubMed	10.1016/j.cbi.2008.10.025	A_26_P00002234	miR-20a/miR-106b/miR-17-5p (includes others)	1.774	TargetScan Human	Moderate (predicted)	Bile Acid Biosynthesis,Fatty Acid Metabolism,Glycerolipid Metabolism,Glycolysis/Gluconeogenesis,Metabolism of Xenobiotics by Cytochrome P450,Tyrosine Metabolism
AGTPBP1 (ATP/GTP binding protein 1)	A_44_P336806	-2.188	17-5p	1	17-5p	1	No common miRs found.	0	cerebellar Purkinje cell layer development;olfactory bulb development;neurotransmitter metabolic process;neuromuscular process;retina development in camera-type eye	mediates deglutamylation of target proteins	Gene Card	PubMed	10.1016/j.cell.2010.10.014	A_26_P00002234	miR-20a/miR-106b/miR-17-5p (includes others)	1.774	TargetScan Human	High (predicted)
ANKRD50 (ankyrin repeat domain 50)	A_44_P930629	-12.33	17-5p, 18a, 19a, 181c	4	17-5p, 18a, 19a	3	181c	1	-	involved in recognition of phosphoprotein substrates; Involved in the endosome-to-plasma membrane trafficking and recycling of SNX27-retromer-dependent cargo proteins, such as GLUT1	Gene Card	PubMed		A_26_P00002234	miR-20a/miR-106b/miR-17-5p (includes others)	1.774	TargetScan Human	High (predicted)
APP (amyloid beta (A4) precursor protein )	A_44_P1054883	-1.656	15b, 17-5p	2	15b, 17-5p	2	No common miRs found.	0	skeletal system development;chondrocyte development;post-embryonic development	cell surface receptor and performs physiological functions on the surface of neurons relevant to neurite growth, neuronal adhesion and axonogenesis	Gene Card	PubMed	10.1097/NEN.0b013e31828d41ec	A_26_P00002234	miR-20a/miR-106b/miR-17-5p (includes others)	1.774	Ingenuity Expert Findings,TargetScan Human,miRecords	Experimentally Observed,High (predicted)	Amyloid Processing,Docosahexaenoic Acid (DHA) Signaling,Mitochondrial Dysfunction,Neuroprotective Role of THOP1 in Alzheimer's Disease,Reelin Signaling in Neurons
APPBP2 (amyloid beta precursor protein (cytoplasmic tail) binding protein 2)	A_44_P169789	-1.543	15b, 17-5p	2	15b, 17-5p	2	No common miRs found.	0	-	role in intracellular protein transport	Gene Card	PubMed	10.1128/JVI.77.17.9192-9203.2003	A_26_P00002234	miR-20a/miR-106b/miR-17-5p (includes others)	1.774	TargetScan Human	Moderate (predicted)
AQP4 (aquaporin 4)	A_44_P819726	-4.95	92a, 181c, 19a, 17-5p, 15b, 758	6	92a, 19a, 17-5p, 15b	4	181c, 758	2	-	function as water-selective channels in plasma membranes of many cells	Gene Card	PubMed	10.1681/ASN.2012080869	A_26_P00002234	miR-20a/miR-106b/miR-17-5p (includes others)	1.774	TargetScan Human	Moderate (predicted)
ARAP2 (ArfGAP with RhoGAP Domain, Ankyrin Repeat and PH Domain 2)	A_44_P885003	-2.874	181c, 19a, 17-5p, 15b	4	19a, 17-5p, 15b	3	181c	1	-	regulate focal adhesion dynamics	Gene Card	PubMed	10.1074/jbc.M112.415778	A_26_P00002234	miR-20a/miR-106b/miR-17-5p (includes others)	1.774	TargetScan Human	High (predicted)
ARPP21 (CAMP-Regulated Phosphoprotein, 21kDa)	A_44_P411700	-2.933	15b, 17-5p	2	15b, 17-5p	2	No common miRs found.	0	-	may be involved in regulating effects of dopamine in basal ganglia	Gene Card	PubMed	10.1016/S0028-3908(99)00230-0	A_26_P00002234	miR-20a/miR-106b/miR-17-5p (includes others)	1.774	TargetScan Human	Moderate (predicted)
ASAH1 (N-acylsphingosine amidohydrolase (acid ceramidase) 1)	A_44_P113699	-1.736	17-5p	1	17-5p	1	No common miRs found.	0	lung development	catalyzes synthesis and degradation of ceramide into sphingosine and fatty acid	Gene Card	PubMed	10.1016/j.ymgme.2013.04.019	A_26_P00002234	miR-20a/miR-106b/miR-17-5p (includes others)	1.774	TargetScan Human	Moderate (predicted)	Sphingolipid Metabolism,Sphingosine-1-phosphate Signaling
ASTN1 (Astrotactin 1)	A_44_P482200	-2.809	181c, 92a, 15b, 18a, 17-5p, 379, 758	7	92a, 15b, 18a, 17-5p	4	181c, 379, 758	3	neuron migration;neuron cell-cell adhesion;cell migration	neuronal adhesion molecule that is required for glial-guided migration of young postmitotic neuroblasts in cortical regions of the developing brain, including cerebrum, hippocampus, cerebellum and olfactory bulb	Gene Card	PubMed	10.1523/JNEUROSCI.0032-10.2010	A_26_P00002234	miR-20a/miR-106b/miR-17-5p (includes others)	1.774	TargetScan Human	Moderate (predicted)
BCAP29 (B-cell receptor-associated protein 29)	A_44_P183075	-4.808	15b, 19a, 181c, 17-5p	4	15b, 19a, 17-5p	3	181c	1	-	role in anterograde transport of membrane proteins from the endoplasmic reticulum to the Golgi	Gene Card	PubMed	10.3892/ijo.32.1.135	A_26_P00002234	miR-20a/miR-106b/miR-17-5p (includes others)	1.774	TargetScan Human	Moderate (predicted)
BECN1 (beclin 1, autophagy related)	A_44_P305572	-1.506	17-5p	1	17-5p	1	No common miRs found.	0	negative regulation of cell proliferation;neuron development;negative regulation of cell death	plays central role in autophagy, role in antiviral host defense	Gene Card	PubMed	10.1038/srep01055	A_26_P00002234	miR-20a/miR-106b/miR-17-5p (includes others)	1.774	TargetScan Human	High (predicted)
BICD2 (bicaudal D homolog 2 (Drosophila))	A_44_P507307	-2.762	92a, 19a, 17-5p	3	92a, 19a, 17-5p	3	No common miRs found.	0	-	implicated in dynein-mediated, minus end-directed motility along microtubules	Gene Card	PubMed	10.1016/j.ajhg.2013.04.013	A_26_P00002234	miR-20a/miR-106b/miR-17-5p (includes others)	1.774	TargetScan Human	High (predicted)
BMPR2 (bone morphogenetic protein receptor, type II (serine/threonine kinase))	A_44_P151075	-1.629	19a, 17-5p, 92a, 181c, 365, 18a, 15b, 758	8	19a, 17-5p, 92a, 365, 18a, 15b	6	181c, 758	2	positive regulation of endothelial cell proliferation;brain development;positive regulation of endothelial cell migration;positive regulation of epithelial cell migration;regulation of cell proliferation;lung alveolus development;retina development in camera-type eye;limb development;artery development;venous blood vessel development;retina vasculature development in camera-type eye	Ligand binding. Mutation associated with primary pulmonary hypertension, familial and fenfluramine-associated and pulmonary veno occlusive disease.	Gene Card	PubMed	10.1165/rcmb.2012-0463OC	A_26_P00002234	miR-20a/miR-106b/miR-17-5p (includes others)	1.774	TargetScan Human,miRecords	Experimentally Observed,High (predicted)	BMP signaling pathway,Cardiomyocyte Differentiation via BMP Receptors,Factors Promoting Cardiogenesis in Vertebrates,Human Embryonic Stem Cell Pluripotency,Molecular Mechanisms of Cancer,NF-Œ∫B Signaling,PTEN Signaling,Role of NANOG in Mammalian Embryonic Stem Cell Pluripotency
C16orf72 (chromosome 16 open reading frame 72)	A_44_P240088	-1.517	15b, 92a, 18a, 17-5p	4	15b, 92a, 18a, 17-5p	4	No common miRs found.	0	-	Diseases associated with C16orf72 include schizoaffective disorder, and williams-beuren syndrome.	Gene Card	PubMed		A_26_P00002234	miR-20a/miR-106b/miR-17-5p (includes others)	1.774	TargetScan Human	High (predicted)
C1orf63 (chromosome 1 open reading frame 63)	A_44_P261538	-1.678	17-5p	1	17-5p	1	No common miRs found.	0	-	possible role in cell cycle control	Gene Card	PubMed		A_26_P00002234	miR-20a/miR-106b/miR-17-5p (includes others)	1.774	TargetScan Human	High (predicted)
C9orf40 (chromosome 8 open reading frame 40)	A_44_P574994	-3.378	17-5p	1	17-5p	1	No common miRs found.	0	-	unknown	Gene Card	PubMed		A_26_P00002234	miR-20a/miR-106b/miR-17-5p (includes others)	1.774	TargetScan Human	Moderate (predicted)
C9orf82 (caspase activity and apoptosis inhibitor 1)	A_44_P458281	-2.994	15b, 17-5p, 379	3	15b, 17-5p	2	379	1	-	anti-apoptotic protein that modulates a caspase-10 dependent mitochondrial caspase-3/9 feedback amplification loop	Gene Card	PubMed		A_26_P00002234	miR-20a/miR-106b/miR-17-5p (includes others)	1.774	TargetScan Human	Moderate (predicted)
CAPRIN1 (Cell Cycle Associated Protein 1)	A_44_P970555	-1.742	15b, 181c, 19a, 17-5p, 758	5	15b, 19a, 17-5p	3	181c, 758	2	-	involved in synaptic plasticity in neurons and cell proliferation and migration in multiple cell types	Gene Card	PubMed	10.1128/MCB.02300-06	A_26_P00002234	miR-20a/miR-106b/miR-17-5p (includes others)	1.774	TargetScan Human	High (predicted)
CASP2 (caspase 2, apoptosis-related cysteine peptidase (neural precursor cell expressed, developmentally down-regulated 2))	A_44_P1019923	-2.326	17-5p, 18a	2	17-5p, 18a	2	No common miRs found.	0	neural retina development;apoptotic process;apoptotic process;brain development;programmed cell death;ectopic germ cell programmed cell death;regulation of apoptotic process;positive regulation of apoptotic process;positive regulation of neuron apoptotic process;cysteine-type endopeptidase activity involved in apoptotic process;apoptotic signaling pathway;extrinsic apoptotic signaling pathway in …	stress-induced cell death pathways, cell cycle maintenance, and the suppression of tumorigenesis	Gene Card	PubMed	10.1126/science.1226191	A_26_P00002234	miR-20a/miR-106b/miR-17-5p (includes others)	1.774	TargetScan Human	High (predicted)	Apoptosis Signaling,Death Receptor Signaling,Endothelin-1 Signaling,Huntington's Disease Signaling,Sphingosine-1-phosphate Signaling,TNFR1 Signaling
CCNT2 (cyclin T2)	A_44_P233147	-2.398	15b, 181c, 18a, 17-5p, 19a, 379	6	15b, 18a, 17-5p, 19a	4	181c, 379	2	-	facilitates transition from abortive production elongation by phosphorylating the CTD of the large subunit of RNA polymerase II	Gene Card	PubMed	10.1016/j.gene.2004.08.027	A_26_P00002234	miR-20a/miR-106b/miR-17-5p (includes others)	1.774	TargetScan Human	Moderate (predicted)
CEP70 (centrosomal protein 70kDa)	A_44_P324906	-2.857	17-5p	1	17-5p	1	No common miRs found.	0	-	role in organization of both preexisting and nascent microtubules in interphase cells, required for organization and orientation of mitotic spindle	Gene Card	PubMed	10.4161/cc.19954	A_26_P00002234	miR-20a/miR-106b/miR-17-5p (includes others)	1.774	TargetScan Human	Moderate (predicted)
CNR1 (cannabinoid receptor 1 (brain))	A_44_P1030258	-9.804	17-5p, 92a, 19a, 181c	4	17-5p, 92a, 19a	3	181c	1	-	involved in cannabinoid-induced CNS effects (including alterations in mood and cognition)	Gene Card	PubMed	10.1089/ars.2012.5100	A_26_P00002234	miR-20a/miR-106b/miR-17-5p (includes others)	1.774	TargetScan Human	Moderate (predicted)	Corticotropin Releasing Hormone Signaling,G-Protein Coupled Receptor Signaling,Reelin Signaling in Neurons,cAMP-mediated signaling
CNTLN (centlein, centrosomal protein)	A_44_P654068	-3.311	92a, 17-5p, 758	3	92a, 17-5p	2	758	1	-	Required for centrosome cohesion and recruitment of CEP68 to centrosomes	Gene Card	PubMed		A_26_P00002234	miR-20a/miR-106b/miR-17-5p (includes others)	1.774	TargetScan Human	Moderate (predicted)
CPOX (coproporphyrinogen oxidase)	A_44_P1060345	-8.547	181c, 17-5p	2	17-5p	1	181c	1	-	6th enzyme of heme biosynthetic pathway, defects cause of hereditary coproporphyria	Gene Card	PubMed	10.1111/j.1399-0004.2011.01628.x	A_26_P00002234	miR-20a/miR-106b/miR-17-5p (includes others)	1.774	TargetScan Human	Moderate (predicted)
CRK (V-Crk sarcoma virus CT10 oncogene homolog (Avian))	A_44_P1035353	-35.714	17-5p	1	17-5p	1	No common miRs found.	0	multicellular organismal development	involved in several signaling pathways, recruiting cytoplasmic proteins in vicinity of tyrosine kinase through SH2-phosphotyrosine interaction	Gene Card	PubMed		A_26_P00002234	miR-20a/miR-106b/miR-17-5p (includes others)	1.774	TargetScan Human	High (predicted)	Actin Cytoskeleton Signaling,Angiopoietin Signaling,Axonal Guidance Signaling,CXCR4 Signaling,Chronic Myeloid Leukemia Signaling,ERK/MAPK Signaling,Ephrin Receptor Signaling,FAK Signaling
CSTF2T (cleavage stimulation factor, 3' pre-RNA, subunit 2, 64kDa, tau variant)	A_44_P535082	-3.049	17-5p	1	17-5p	1	No common miRs found.	0	-	role in AAUAAA-independent mRNA polyadenylation in germ cells	Gene Card	PubMed	10.1073/pnas.1211101109	A_26_P00002234	miR-20a/miR-106b/miR-17-5p (includes others)	1.774	TargetScan Human	Moderate (predicted)
CUL3 (cullin 3)	A_44_P394910	-2.632	15b, 19a, 17-5p, 92a, 181c, 379, 758	7	15b, 19a, 17-5p, 92a	4	181c, 379, 758	3	in utero embryonic development;cell migration	critical role in polyubiquitination and subsequent degradation of specific protein substrates	Gene Card	PubMed		A_26_P00002234	miR-20a/miR-106b/miR-17-5p (includes others)	1.774	TargetScan Human	High (predicted)	NRF2-mediated Oxidative Stress Response,Xenobiotic Metabolism Signaling
CYP4V2 (cytochrome P450, family 4, subfamily V, polypeptide 2)	A_44_P355775	-1.821	17-5p, 365, 758	3	17-5p, 365	2	758	1	-	role in fatty acid and steroid metabolism in eye	Gene Card	PubMed	10.1124/mol.112.080085	A_26_P00002234	miR-20a/miR-106b/miR-17-5p (includes others)	1.774	TargetScan Human	Moderate (predicted)
DDHD1 (DDHD domain containing 1)	A_44_P1035148	-6.494	17-5p, 19a, 92a, 15b, 181c, 379	6	17-5p, 19a, 92a, 15b	4	181c, 379	2	-	preferentially hydrolyzes phosphatidic acid. It is a cytosolic protein with some mitochondrial localization, and is thought to be involved in the regulation of mitochondrial dynamics. Overexpression of this gene causes fragmentation of the tubular structures in mitochondria, while depletion of the gene results in mitochondrial tubule elongation	Gene Card	PubMed	10.1016/j.bbalip.2010.03.012	A_26_P00002234	miR-20a/miR-106b/miR-17-5p (includes others)	1.774	TargetScan Human	High (predicted)
DPYD (dihydropyrimidine dehydrogenase)	A_44_P137279	-3.704	17-5p	1	17-5p	1	No common miRs found.	0	-	involved in pyrimidine base degradation, catalyzes reduction of uracil and thymine	Gene Card	PubMed		A_26_P00002234	miR-20a/miR-106b/miR-17-5p (includes others)	1.774	TargetScan Human	Moderate (predicted)	Pantothenate and CoA Biosynthesis,Pyrimidine Metabolism,Œ≤-alanine Metabolism
DPYSL2 (dihydropyrimidinase-like 2)	A_44_P311647	-1.57	17-5p, 181c, 15b, 379, 758	5	17-5p, 15b	2	181c, 379, 758	3	brain development;spinal cord development;olfactory bulb development;regulation of neuron differentiation;synaptic vesicle transport	plays role in synaptic signaling through interactions with calcium channels, implicated in multiple neurological disorders	Gene Card	PubMed	10.3233/JAD-2012-121192	A_26_P00002234	miR-20a/miR-106b/miR-17-5p (includes others)	1.774	TargetScan Human	High (predicted)	Axonal Guidance Signaling,Pantothenate and CoA Biosynthesis,Pyrimidine Metabolism,Semaphorin Signaling in Neurons,Œ≤-alanine Metabolism
DYRK1A (dual-specificity tyrosine-(Y)-phosphorylation regulated kinase 1A)	A_42_P514244	-1.901	17-5p	1	17-5p	1	No common miRs found.	0	nervous system development	role in signaling pathway regulating nuclear functions of cell proliferation	Gene Card	PubMed	10.1371/journal.pone.0054285	A_26_P00002234	miR-20a/miR-106b/miR-17-5p (includes others)	1.774	TargetScan Human	High (predicted)	Inositol Phosphate Metabolism,Nicotinate and Nicotinamide Metabolism,Sonic Hedgehog Signaling
EFHA2 (EF-hand domain family, member A2)	A_44_P489104	-16.667	181c, 17-5p	2	17-5p	1	181c	1	-	May play a role in mitochondrial calcium uptake	Gene Card	PubMed		A_26_P00002234	miR-20a/miR-106b/miR-17-5p (includes others)	1.774	TargetScan Human	Moderate (predicted)
EFNB1 (ephrin-B1)	A_44_P532686	-11.39	15b, 17-5p	2	15b, 17-5p	2	No common miRs found.	0	neural crest cell migration;nervous system development;positive regulation of T cell proliferation	role in cell adhesion and function in development or maintenance of the nervous system	Gene Card	PubMed	10.1242/dev.088203	A_26_P00002234	miR-20a/miR-106b/miR-17-5p (includes others)	1.774	TargetScan Human	High (predicted)	Axonal Guidance Signaling,Ephrin Receptor Signaling
EIF4G2 (eukaryotic translation initiation factor 4, gamma, 2)	A_44_P760892	-2.062	15b, 92a, 17-5p, 19a, 379	5	15b, 92a, 17-5p, 19a	4	379	1	-	role in switch from cap-dependent to IRES-mediated translation during mitosis, apoptosis and viral infection	Gene Card	PubMed	10.1073/pnas.1203853109	A_26_P00002234	miR-20a/miR-106b/miR-17-5p (includes others)	1.774	TargetScan Human	High (predicted)	EIF2 Signaling,Regulation of eIF4 and p70S6K Signaling,mTOR Signaling
EXOC5 (exocyst complex component 5)	A_44_P188596	-3.413	181c, 19a, 15b, 17-5p, 92a, 379, 758	7	19a, 15b, 17-5p, 92a	4	181c, 379, 758	3	-	interact with actin cytoskeletal remodeling and vesicle transport machinery, essential for biogenesis of epithelial cell surface polarity	Gene Card	PubMed	10.1091/mbc.11.12.4259	A_26_P00002234	miR-20a/miR-106b/miR-17-5p (includes others)	1.774	TargetScan Human	Moderate (predicted)	Cdc42 Signaling
FAM122B (family with sequence similarity 122B)	A_43_P10757	-3.46	15b, 17-5p, 181c	3	15b, 17-5p	2	181c	1	-	unknown	Gene Card			A_26_P00002234	miR-20a/miR-106b/miR-17-5p (includes others)	1.774	TargetScan Human	Moderate (predicted)
FAM131B (family with sequence similarity 131, member B)	A_44_P662685	-4	17-5p	1	17-5p	1	No common miRs found.	0	-	Unknown	Gene Card			A_26_P00002234	miR-20a/miR-106b/miR-17-5p (includes others)	1.774	TargetScan Human	Moderate (predicted)
FAT4 (FAT tumor suppressor homolog 4 (Drosophilia))	A_44_P190838	-3.69	15b, 17-5p	2	15b, 17-5p	2	No common miRs found.	0	heart development;muscle cell development	function in regulation of planar cell polarity	Gene Card	PubMed	10.3892/ijo.2012.1669	A_26_P00002234	miR-20a/miR-106b/miR-17-5p (includes others)	1.774	TargetScan Human	High (predicted)
FBXL5 (F-box and leucine-rich repeat protein 5)	A_44_P458395	-1.621	17-5p	1	17-5p	1	No common miRs found.	0	-	role in homeostasis by promoting ubiquitination and degradation of IREB2/IRP2	Gene Card	PubMed	10.1074/jbc.M112.426171	A_26_P00002234	miR-20a/miR-106b/miR-17-5p (includes others)	1.774	TargetScan Human	High (predicted)
FBXW11 (F-box and WD repeat domain containing 11)	A_44_P200624	-1.515	17-5p, 19a, 92a, 15b, 379	5	17-5p, 19a, 92a, 15b	4	379	1	-	function in phosphorylation-dependent ubiquitination	Gene Card	PubMed	10.1002/ajmg.a.31087	A_26_P00002234	miR-20a/miR-106b/miR-17-5p (includes others)	1.774	TargetScan Human	High (predicted)
FEM1C (fem-1 homolog c (C. elegans))	A_44_P564260	-4.082	19a, 15b, 17-5p	3	19a, 15b, 17-5p	3	No common miRs found.	0	-	E3 ubiquitin-protein ligase complex and may act as a substrate recognition subunit	Gene Card	PubMed	10.1016/S0378-1119(03)00712-1	A_26_P00002234	miR-20a/miR-106b/miR-17-5p (includes others)	1.774	TargetScan Human	High (predicted)
FNDC3A (fibronectin type III domain containing 3A)	A_44_P280611	-5.208	17-5p, 18a, 181c, 15b, 19a	5	17-5p, 18a, 15b, 19a	4	181c	1	spermatid development;Sertoli cell development	mediates spermatid-Sertoli adhesion during spermatogenesis	Gene Card	PubMed	10.1016/j.ydbio.2006.06.054	A_26_P00002234	miR-20a/miR-106b/miR-17-5p (includes others)	1.774	TargetScan Human	High (predicted)
FXR1 (fragile X mental retardation, autosomal homolog 1)	A_44_P650550	-4.274	19a, 92a, 18a, 17-5p, 15b, 758	6	19a, 92a, 18a, 17-5p, 15b	5	758	1	muscle organ development	Shuttles between the nucleus and cytoplasm and associate with polyribosomes, predominantly with the 60S ribosomal subunit.	Gene Card	PubMed	10.1002/mrd.22059	A_26_P00002234	miR-20a/miR-106b/miR-17-5p (includes others)	1.774	TargetScan Human	High (predicted)
GCC2 (GRIP and coiled-coil domain containing 2)	A_43_P14433	-1.848	15b, 181c, 17-5p, 19a, 18a	5	15b, 17-5p, 19a, 18a	4	181c	1	-	tethers transport vesicles to trans-Golgi network and regulates vesicular transport between the endosomes and the Golgi	Gene Card	PubMed		A_26_P00002234	miR-20a/miR-106b/miR-17-5p (includes others)	1.774	TargetScan Human	High (predicted)
GMCL1 (germ cell-less, spermatogenesis associated 1)	A_42_P556457	-23.923	17-5p	1	17-5p	1	No common miRs found.	0	-	function in spermatogenesis, enhances degradation of MDM2 and increases amount by modulating the nucleocytoplasmic transport	Gene Card	PubMed		A_26_P00002234	miR-20a/miR-106b/miR-17-5p (includes others)	1.774	TargetScan Human	High (predicted)
GNAI1 (guanine nucleotide binding protein (G protein), alpha transducing activity polypeptide 1)	A_43_P11734	-6.803	19a, 181c, 17-5p	3	19a, 17-5p	2	181c	1	negative regulation of synaptic transmission	involved as modulators or transducers in transmembrane signaling systems	Gene Card	PubMed		A_26_P00002234	miR-20a/miR-106b/miR-17-5p (includes others)	1.774	TargetScan Human	Moderate (predicted)	Androgen Signaling,Axonal Guidance Signaling,Breast Cancer Regulation by Stathmin1,CCR3 Signaling in Eosinophils,CCR5 Signaling in Macrophages,CREB Signaling in Neurons,CXCR4 Signaling,Cardiac Hypertrophy Signaling
GPCPD1 (glycerophosphocholine phosphodiesterase GDE1 homolog (S. Cerevisiae))	A_44_P148531	-30.488	17-5p, 181c, 19a, 379	4	17-5p, 19a	2	181c, 379	2	-	involved in negative regulation of skeletal muscle differentiation	Gene Card	PubMed		A_26_P00002234	miR-20a/miR-106b/miR-17-5p (includes others)	1.774	TargetScan Human	High (predicted)
GUCY1A3 (guanylate cyclase 1, soluble, alpha 3)	A_42_P481167	-13.643	17-5p, 18a, 15b, 92a, 19a, 181c, 365, 758	8	17-5p, 18a, 15b, 92a, 19a, 365	6	181c, 758	2	-	catalyze conversion of GTP to 3',5'-cyclic GMP and pyrophosphate	Gene Card	PubMed	10.1371/journal.pone.0034586	A_26_P00002234	miR-20a/miR-106b/miR-17-5p (includes others)	1.774	TargetScan Human	High (predicted)	Antiproliferative Role of Somatostatin Receptor 2,Cellular Effects of Sildenafil (Viagra),Corticotropin Releasing Hormone Signaling,Endothelin-1 Signaling,Inhibition of Angiogenesis by TSP1,Nitric Oxide Signaling in the Cardiovascular System,Phototransduction Pathway,Purine Metabolism
HARS (histidyl-tRNA synthetase)	A_44_P499242	-2.695	19a, 17-5p	2	19a, 17-5p	2	No common miRs found.	0	-	essential for incorporation of histidine into proteins; plays a role in axon guidance	Gene Card	PubMed	10.1002/humu.22210	A_26_P00002234	miR-20a/miR-106b/miR-17-5p (includes others)	1.774	TargetScan Human	Moderate (predicted)	Aminoacyl-tRNA Biosynthesis,Histidine Metabolism
HECA (headcase homolog (Drosophila))	A_44_P256534	-3.69	17-5p, 181c, 365	3	17-5p, 365	2	181c	1	-	regulates re-entry of imaginal cells into the mitotic cycle during adult morphogenesis	Gene Card	PubMed	10.1016/j.yexcr.2011.11.004	A_26_P00002234	miR-20a/miR-106b/miR-17-5p (includes others)	1.774	TargetScan Human	High (predicted)
HOOK1 (hook homolog 1 (Drosophila))	A_44_P777439	-2.028	181c, 17-5p	2	17-5p	1	181c	1	spermatid development	link endocytic membrane trafficking to microtubule cytoskeleton	Gene Card	PubMed	10.1128/MCB.00699-06	A_26_P00002234	miR-20a/miR-106b/miR-17-5p (includes others)	1.774	TargetScan Human	Moderate (predicted)
HSPA8 (heat shock 70kDa protein 8)	A_44_P452492	-2.183	17-5p, 365, 15b	3	17-5p, 365, 15b	3	No common miRs found.	0	-	binds to nascent polypeptides to facilitate correct folding, functions as ATPase in disassembly of clathrin-coated vesicles during transport of membrane components through the cell	Gene Card	PubMed		A_26_P00002234	miR-20a/miR-106b/miR-17-5p (includes others)	1.774	TargetScan Human	High (predicted)	Aldosterone Signaling in Epithelial Cells,Clathrin-mediated Endocytosis Signaling,Glucocorticoid Receptor Signaling,Huntington's Disease Signaling,Protein Ubiquitination Pathway
IP6K1 (inositol hexakisphosphate kinase 1)	A_44_P402645	-1.821	15b, 17-5p, 758	3	15b, 17-5p	2	758	1	-	responsible for conversion of inositol hexakisphosphate to diphosphoinositol pentakisphosphate	Gene Card	PubMed		A_26_P00002234	miR-20a/miR-106b/miR-17-5p (includes others)	1.774	TargetScan Human	High (predicted)
ITFG1 (integrin alpha FG-GAP repeat containing 1)	A_44_P315296	-2.119	17-5p, 758	2	17-5p	1	758	1	-	modulator of T-cell function	Gene Card		10.1186/1755-8166-5-16	A_26_P00002234	miR-20a/miR-106b/miR-17-5p (includes others)	1.774	TargetScan Human	High (predicted)
JRKL (jerky homolog-like (mouse))	A_44_P181202	-6.452	19a, 17-5p, 92a, 18a, 758	5	19a, 17-5p, 92a, 18a	4	758	1	-	may act as nuclear regulatory protein	Gene Card			A_26_P00002234	miR-20a/miR-106b/miR-17-5p (includes others)	1.774	TargetScan Human	Moderate (predicted)
KIAA1468 (KIAA1468)	A_44_P347567	-2.865	19a, 17-5p	2	19a, 17-5p	2	No common miRs found.	0	-	Unknown	Gene Card	PubMed		A_26_P00002234	miR-20a/miR-106b/miR-17-5p (includes others)	1.774	TargetScan Human	Moderate (predicted)
MAP3K12 (Mitogen-Activated Protein Kinase Kinase Kinase 12)	A_44_P132482	-2.088	17-5p, 19a	2	17-5p, 19a	2	No common miRs found.	0	-	may play role in PKA or retinoic acid induced in neuronal differentiation	Gene Card	PubMed	10.1016/j.cellsig.2009.07.019	A_26_P00002234	miR-20a/miR-106b/miR-17-5p (includes others)	1.774	TargetScan Human,miRecords	Experimentally Observed,High (predicted)	B Cell Receptor Signaling,CD27 Signaling in Lymphocytes,Cardiac Hypertrophy Signaling,GNRH Signaling,Germ Cell-Sertoli Cell Junction Signaling,HGF Signaling,PKCŒ∏ Signaling in T Lymphocytes,Production of Nitric Oxide and Reactive Oxygen Species in Macrophages
MMP24 (matrix metallopeptidase 24 (membrane-inserted))	A_44_P745201	-4.255	17-5p, 15b	2	17-5p, 15b	2	No common miRs found.	0	-	involved in breakdown of extracellular matrix in normal physiological processes such as embryonic development, reproduction, and tissue remodeling	Gene Card	PubMed		A_26_P00002234	miR-20a/miR-106b/miR-17-5p (includes others)	1.774	TargetScan Human	High (predicted)	Bladder Cancer Signaling,Colorectal Cancer Metastasis Signaling,HIF1Œ± Signaling,Leukocyte Extravasation Signaling
MYCN (V-Myc Myelocytomatosis Viral Related Oncogene, Neuroblastoma Derived (Avian))	A_44_P115142	-24.51	19a, 17-5p	2	19a, 17-5p	2	No common miRs found.	0	positive regulation of mesenchymal cell proliferation;positive regulation of cell proliferation;positive regulation of cell death;lung development	associated with variety of tumors, most commonly neuroblastomas	Gene Card	PubMed	10.1073/pnas.1222404110	A_26_P00002234	miR-20a/miR-106b/miR-17-5p (includes others)	1.774	TargetScan Human	High (predicted)	ERK/MAPK Signaling
MYO5B (myosin VB)	A_44_P339558	-2.299	15b, 19a, 365, 181c, 17-5p, 758	6	15b, 19a, 365, 17-5p	4	181c, 758	2	-	Involved in plasma membrane recycling. Mutations are associated with microvillus inclusion disease.	Gene Card	PubMed		A_26_P00002234	miR-20a/miR-106b/miR-17-5p (includes others)	1.774	TargetScan Human	High (predicted)	Alanine and Aspartate Metabolism,Butanoate Metabolism,GABA Receptor Signaling,Glutamate Metabolism,Taurine and Hypotaurine Metabolism,Type I Diabetes Mellitus Signaling,Œ≤-alanine Metabolism
MYT1L (myelin transcription factor 1-like)	A_42_P732771	-1.901	15b, 17-5p, 19a, 92a, 758	5	15b, 17-5p, 19a, 92a	4	758	1	nervous system development	may function as a panneural transcription factor associated with neuronal differentiation , may play role in development of neurons and oligodendroglia in CNS	Gene Card	PubMed	10.1002/ajmg.a.34274	A_26_P00002234	miR-20a/miR-106b/miR-17-5p (includes others)	1.774	TargetScan Human	High (predicted)
NAP1L2 (nucleosome assembly protein 1-like 2)	A_44_P241439	-2.725	19a, 92a, 17-5p	3	19a, 92a, 17-5p	3	No common miRs found.	0	positive regulation of neuron differentiation	interacts with chromatin to regulate neuronal cell proliferation	Gene Card	PubMed	10.1128/MCB.00789-07	A_26_P00002234	miR-20a/miR-106b/miR-17-5p (includes others)	1.774	TargetScan Human	Moderate (predicted)
NAV2 (neuron navigator 2)	A_42_P659682	-3.69	17-5p	1	17-5p	1	No common miRs found.	0	nervous system development;optic nerve development;glossopharyngeal nerve development;vagus nerve development	role in cellular growth and migration	Gene Card	PubMed	10.1016/j.ydbio.2011.03.008	A_26_P00002234	miR-20a/miR-106b/miR-17-5p (includes others)	1.774	TargetScan Human	High (predicted)
NPAS2 (Neuronal PAS Domain Protein 2)	A_44_P945456	-7.937	17-5p, 19a	2	17-5p, 19a	2	No common miRs found.	0	-	may play a regulatory role in acquisition of specific types of memory, function as a part of a molecular clock operative in forebrain	Gene Card	PubMed	10.1371/journal.pone.0026622	A_26_P00002234	miR-20a/miR-106b/miR-17-5p (includes others)	1.774	TargetScan Human	High (predicted)
NPAT (nuclear protein, ataxia-telangiectasia locus)	A_44_P869086	-2.217	17-5p, 181c	2	17-5p	1	181c	1	-	required for progression through G1 and S phases of cell cycle and S phase entry	Gene Card	PubMed	10.1038/onc.2010.42	A_26_P00002234	miR-20a/miR-106b/miR-17-5p (includes others)	1.774	TargetScan Human	High (predicted)
NPL (N-acetylneuraminate pyruvate lyase (dihydrodipicolinate synthase))	A_44_P777173	-2.208	18a, 17-5p, 19a, 758	4	18a, 17-5p, 19a	3	758	1	N-acetylneuraminate lyase activity;N-acetylneuraminate catabolic process	Regulates cellular concentrations of N-acetyl-neuraminic acid	Gene Card	PubMed	10.1371/journal.pone.0065607	A_26_P00002234	miR-20a/miR-106b/miR-17-5p (includes others)	1.774	TargetScan Human	Moderate (predicted)	Aminosugars Metabolism
NPY5R (neuropeptide Y receptor Y5)	A_43_P11594	-2.667	17-5p	1	17-5p	1	No common miRs found.	0	neuropeptide Y receptor activity;negative regulation of synaptic transmission, GABAergic;negative regulation of apoptotic process;positive regulation of smooth muscle cell proliferation	mediate stimulation of food intake, anxiolysis, modulation of circadian rhythm, pain transmission and control of pituitary hormone release	Gene Card	PubMed	10.1007/s00213-012-2651-y	A_26_P00002234	miR-20a/miR-106b/miR-17-5p (includes others)	1.774	TargetScan Human	Moderate (predicted)	G-Protein Coupled Receptor Signaling
NXF1 (nuclear RNA export factor 1)	A_42_P644929	-2.262	17-5p	1	17-5p	1	No common miRs found.	0	-	Export activity, shuttles between the nucleus and the cytoplasm and binds in vivo to poly(A)+ RNA	Gene Card	PubMed	10.1038/ncomms2005	A_26_P00002234	miR-20a/miR-106b/miR-17-5p (includes others)	1.774	TargetScan Human	Moderate (predicted)
OXR1 (oxidation resistance 1)	A_44_P514422	-1.969	365, 17-5p, 19a, 758	4	365, 17-5p, 19a	3	758	1	negative regulation of neuron apoptotic process	involved in protection from oxidative change	Gene Card	PubMed	10.1167/iovs.12-10921	A_26_P00002234	miR-20a/miR-106b/miR-17-5p (includes others)	1.774	TargetScan Human	High (predicted)
PAK7 (P21 Protein (Cdc42/Rac)-Activated Kinase 7)	A_44_P671986	-3.436	17-5p, 19a, 15b, 181c, 758	5	17-5p, 19a, 15b	3	181c, 758	2	apoptotic process;negative regulation of apoptotic process;negative regulation of extrinsic apoptotic signaling pathway	promoting neurite outgrowth, may play role in neurite development, associated with microtubule networks and induces microtubule stabilization; plays a role in a variety of different signaling pathways including cytoskeleton regulation, cell migration, proliferation or cell survival	Gene Card	PubMed		A_26_P00002234	miR-20a/miR-106b/miR-17-5p (includes others)	1.774	TargetScan Human,miRecords	Experimentally Observed,High (predicted)	Actin Cytoskeleton Signaling,Agrin Interactions at Neuromuscular Junction,Angiopoietin Signaling,Axonal Guidance Signaling,CCR3 Signaling in Eosinophils,CXCR4 Signaling,ERK/MAPK Signaling,Ephrin Receptor Signaling
PDZD11 (PDZ domain containing 11)	A_44_P436352	-2.387	17-5p, 181c	2	17-5p	1	181c	1	-		Gene Card	PubMed		A_26_P00002234	miR-20a/miR-106b/miR-17-5p (includes others)	1.774	TargetScan Human	Moderate (predicted)
PER2 (Period Circadian Clock 2)	A_42_P708593	-2.445	92a, 181c, 17-5p	3	92a, 17-5p	2	181c	1	-	Transcriptional repressor which forms a core component of the circadian clock; involved in circadian rhythms of locomotor activity, metabolism, and behavior	Gene Card	PubMed	10.1242/jeb.081729	A_26_P00002234	miR-20a/miR-106b/miR-17-5p (includes others)	1.774	TargetScan Human	Moderate (predicted)	Circadian Rhythm Signaling
PFKP (phosphofructokinase, platelet)	A_43_P15614	-1.957	17-5p	1	17-5p	1	No common miRs found.	0	-	key regulator enzyme in glycolysis; catalyzes the phosphorylation of D-fructose 6-phosphate to fructose 1,6-bisphosphate by ATP, the first committing step of glycolysis	Gene Card	PubMed	10.1002/hep.26310	A_26_P00002234	miR-20a/miR-106b/miR-17-5p (includes others)	1.774	TargetScan Human	High (predicted)	AMPK Signaling,Fructose and Mannose Metabolism,Galactose Metabolism,Glycolysis/Gluconeogenesis,Pentose Phosphate Pathway,TR/RXR Activation
PGM2L1 (phosphoglucomutase 2-like 1)	A_44_P438362	-2.732	17-5p, 19a, 15b, 92a, 181c, 758	6	17-5p, 19a, 15b, 92a	4	181c, 758	2	-	Glucose 1,6-bisphosphate synthase	Gene Card	PubMed	10.1074/jbc.M805224200	A_26_P00002234	miR-20a/miR-106b/miR-17-5p (includes others)	1.774	TargetScan Human	High (predicted)	Galactose Metabolism,Glycolysis/Gluconeogenesis,Pentose Phosphate Pathway,Starch and Sucrose Metabolism
PKD1 (polycystic kidney disease 1 (autosomal dominant))	A_44_P388040	-4.464	17-5p, 15b	2	17-5p, 15b	2	No common miRs found.	0	blood vessel development;in utero embryonic development;kidney development;liver development;embryonic placenta development;neuropeptide signaling pathway;heart development;spinal cord development;neural tube development;skin development;digestive tract development;genitalia development;cartilage development;lung epithelium development;placenta blood vessel development;renal system development;me…	regulator of calcium permeable cation channels and intracellular calcium homeostasis; plays a role in renal tubular development	Gene Card	PubMed		A_26_P00002234	miR-20a/miR-106b/miR-17-5p (includes others)	1.774	TargetScan Human	High (predicted)
PKIA (protein kinase (cAMP-dependent, catalytic) inhibitor alpha)	A_44_P270157	-3.546	17-5p, 365, 758	3	17-5p, 365	2	758	1	-	interacts with catalytic subunit of enzyme after cAMP-induced dissociation of regulatory chains	Gene Card	PubMed	10.1091/mbc.E10-04-0347	A_26_P00002234	miR-20a/miR-106b/miR-17-5p (includes others)	1.774	TargetScan Human	Moderate (predicted)	Cardiac Œ≤-adrenergic Signaling,cAMP-mediated signaling
PON2 (paraoxonase 2)	A_44_P480653	-3.175	19a, 17-5p	2	19a, 17-5p	2	No common miRs found.	0	-	act as cellular antioxidant, protecting cells from oxidative stress	Gene Card	PubMed	10.1007/s11064-013-1085-1	A_26_P00002234	miR-20a/miR-106b/miR-17-5p (includes others)	1.774	TargetScan Human	Moderate (predicted)
PPP3CA (protein phosphatase 3, catalytic subunit, alpha isozyme)	A_44_P1003210	-2.882	17-5p	1	17-5p	1	No common miRs found.	0	calcineurin-NFAT signaling cascade;skeletal muscle fiber development;regulation of synaptic transmission;regulation of excitatory postsynaptic membrane potential	role in calmodulin activation of calcineurin	Gene Card	PubMed		A_26_P00002234	miR-20a/miR-106b/miR-17-5p (includes others)	1.774	TargetScan Human	Moderate (predicted)	Amyotrophic Lateral Sclerosis Signaling,Axonal Guidance Signaling,B Cell Receptor Signaling,CD28 Signaling in T Helper Cells,Calcium Signaling,Calcium-induced T Lymphocyte Apoptosis,Cardiac Hypertrophy Signaling,Clathrin-mediated Endocytosis Signaling
PTP4A1 (protein tyrosine phosphatase type IVA, member 1)	A_44_P184865	-1.764	365, 19a, 17-5p, 758	4	365, 19a, 17-5p	3	758	1	multicellular organismal development;positive regulation of cell migration	implicated role in tumorigenesis, enhances cell proliferation, cell motility and invasive activity, and promotes cancer metastasis	Gene Card	PubMed		A_26_P00002234	miR-20a/miR-106b/miR-17-5p (includes others)	1.774	TargetScan Human	Moderate (predicted)
PTPN4 (protein tyrosine phosphatase, non-receptor type 4 (megakaryocyte))	A_44_P884698	-4.032	17-5p, 15b	2	17-5p, 15b	2	No common miRs found.	0	-	regulate cell growth, differentiation, mitotic cycle, and oncogenic transformation	Gene Card	PubMed		A_26_P00002234	miR-20a/miR-106b/miR-17-5p (includes others)	1.774	TargetScan Human	High (predicted)
PURA (purine-rich element binding protein A)	A_44_P521264	-2.02	15b, 17-5p, 92a, 758	4	15b, 17-5p, 92a	3	758	1	nervous system development;positive regulation of cell proliferation	implicated in the control of DNA replication and transcription, a single-stranded DNA-binding protein	Gene Card	PubMed		A_26_P00002234	miR-20a/miR-106b/miR-17-5p (includes others)	1.774	TargetScan Human	High (predicted)
RAB10 (RAB10, member RAS oncogene family)	A_44_P242773	-1.515	15b, 17-5p, 365	3	15b, 17-5p, 365	3	No common miRs found.	0	establishment of neuroblast polarity	regulate intracellular vesicle trafficking	Gene Card	PubMed	10.4161/cib.23779	A_26_P00002234	miR-20a/miR-106b/miR-17-5p (includes others)	1.774	TargetScan Human	Moderate (predicted)
RB1CC1 (RB1-inducible coiled-coil 1)	A_44_P620222	-4.525	19a, 17-5p	2	19a, 17-5p	2	No common miRs found.	0	liver development;heart development;negative regulation of apoptotic process;negative regulation of extrinsic apoptotic signaling pathway	Interacts with signaling pathways to coordinately regulate cell growth, cell proliferation, apoptosis, autophagy, and cell migration.	Gene Card	PubMed		A_26_P00002234	miR-20a/miR-106b/miR-17-5p (includes others)	1.774	TargetScan Human	High (predicted)	Breast Cancer Regulation by Stathmin1
REEP5 (receptor accessory protein 5)	A_44_P941342	-5.747	17-5p, 181c	2	17-5p	1	181c	1	-	promote functional cell surface expression of olfactory receptors	Gene Card	PubMed		A_26_P00002234	miR-20a/miR-106b/miR-17-5p (includes others)	1.774	TargetScan Human	High (predicted)
RGS7BP (regulator of G-protein signaling 7 binding protein)	A_44_P114424	-2.375	17-5p, 92a, 18a, 19a, 758	5	17-5p, 92a, 18a, 19a	4	758	1	-	Regulator of G protein-coupled receptor signaling. Associated with risk of aspirin-exacerbated respirator disease.	Gene Card	PubMed		A_26_P00002234	miR-20a/miR-106b/miR-17-5p (includes others)	1.774	TargetScan Human	High (predicted)
RNF128 (ring finger protein 128)	A_42_P741034	-3.086	17-5p, 181c	2	17-5p	1	181c	1	-	functions as an inhibitor of cytokine gene transcription, role in induction of anergic phenotype, functions in patterning of the dorsal ectoderm	Gene Card	PubMed		A_26_P00002234	miR-20a/miR-106b/miR-17-5p (includes others)	1.774	TargetScan Human	High (predicted)
RNF2 (ring ringer protein 2)	A_44_P988240	-2.725	92a, 365, 19a, 17-5p, 181c	5	92a, 365, 19a, 17-5p	4	181c	1	-	important for transcription repression of genes involved in development and cell proliferation	Gene Card	PubMed	10.1002/pmic.200800847	A_26_P00002234	miR-20a/miR-106b/miR-17-5p (includes others)	1.774	TargetScan Human	High (predicted)
Rp2 (retinitis pigmentosa 2 (X-linked recessive))	A_44_P926632	-3.623	365, 181c, 92a, 17-5p	4	365, 92a, 17-5p	3	181c	1	-	Acts as a GTPase-activating protein (GAP) involved in trafficking between the Golgi and the ciliary membrane	Gene Card	PubMed		A_26_P00002234	miR-20a/miR-106b/miR-17-5p (includes others)	1.774	TargetScan Human	Moderate (predicted)
RPS6KA3 (ribosomal protein S6 kinase, 90kDa, polypeptide 3)	A_44_P450314	-2.387	15b, 181c, 17-5p, 18a, 365, 758	6	15b, 17-5p, 18a, 365	4	181c, 758	2	cysteine-type endopeptidase inhibitor activity involved in apoptotic process;negative regulation of cysteine-type endopeptidase activity involved in apoptotic process	Serine/threonine-protein kinase that acts downstream of ERK (MAPK1/ERK2 and MAPK3/ERK1) signaling and mediates mitogenic and stress-induced activation of the transcription factors CREB1, ETV1/ER81 and NR4A1/NUR77, regulates translation through RPS6 and EIF4B phosphorylation, and mediates cellular proliferation, survival, and differentiation by modulating mTOR signaling and repressing pro-apoptoti…	Gene Card	PubMed	10.1016/j.ejmg.2012.11.007	A_26_P00002234	miR-20a/miR-106b/miR-17-5p (includes others)	1.774	TargetScan Human	High (predicted)	CNTF Signaling,ERK5 Signaling,FLT3 Signaling in Hematopoietic Progenitor Cells,Growth Hormone Signaling,Melanocyte Development and Pigmentation Signaling,Phospholipase C Signaling,Role of IL-17F in Allergic Inflammatory Airway Diseases,Role of Tissue Factor in Cancer
SCN1A (sodium channel, voltage-gated, type I, alpha subunit)	A_42_P508442	-2.874	15b, 17-5p, 758	3	15b, 17-5p	2	758	1	neuronal action potential propagation;neuromuscular process controlling posture	essential for generation and propagation of action potentials, mainly in nerve and muscle	Gene Card	PubMed		A_26_P00002234	miR-20a/miR-106b/miR-17-5p (includes others)	1.774	TargetScan Human	High (predicted)
SCN2A (sodium channel, voltage-gated, type II, alpha subunit)	A_42_P529319	-1.942	17-5p, 15b, 19a, 379, 758	5	17-5p, 15b, 19a	3	379, 758	2	nervous system development;neuronal action potential	Mediates the voltage-dependent sodium ion permeability of excitable membranes. Mutation have been linked to several seizure disorders.	Gene Card	PubMed		A_26_P00002234	miR-20a/miR-106b/miR-17-5p (includes others)	1.774	TargetScan Human	High (predicted)
SERP1 (stress-associated endoplasmic reticulum protein 1)	A_44_P158129	-3.436	17-5p	1	17-5p	1	No common miRs found.	0	skeletal system development;post-embryonic development	protects unfolded target proteins against degradation during ER stress, may facilitate glycosaturation of target proteins after termination of ER stress	Gene Card	PubMed	10.1128/MCB.02055-05	A_26_P00002234	miR-20a/miR-106b/miR-17-5p (includes others)	1.774	TargetScan Human	High (predicted)
SGTB (small glutamine-rich tetratricopeptide repeat (TPR)-containing, beta)	A_44_P803813	-1.658	365, 17-5p, 181c, 758	4	365, 17-5p	2	181c, 758	2	-	binds directly to HSC70 and HSP70 and regulates their ATPase activity	Gene Card	PubMed		A_26_P00002234	miR-20a/miR-106b/miR-17-5p (includes others)	1.774	TargetScan Human	High (predicted)
SLC40A1 (solute carrier family 40 (iron-regulated transporter), member 1)	A_44_P819401	-9.804	17-5p, 18a, 92a	3	17-5p, 18a, 92a	3	No common miRs found.	0	endothelium development;negative regulation of apoptotic process;spleen development	involved in iron export from duodenal epithelial cells	Gene Card	PubMed	10.1016/j.mam.2013.01.002	A_26_P00002234	miR-20a/miR-106b/miR-17-5p (includes others)	1.774	TargetScan Human	High (predicted)
SLCO1C1 (solute carrier organic anion transporter family, member 1C1)	A_44_P1029032	-3.003	17-5p, 365	2	17-5p, 365	2	No common miRs found.	0	-	associated with fatigue and depression in patients suffering from hyperthyroidism	Gene Card	PubMed		A_26_P00002234	miR-20a/miR-106b/miR-17-5p (includes others)	1.774	TargetScan Human	High (predicted)	Hepatic Cholestasis
SNX16 (sortin nexin 16)	A_44_P376741	-3.968	15b, 17-5p	2	15b, 17-5p	2	No common miRs found.	0	-	involved in intracellular trafficking	Gene Card	PubMed	10.1083/jcb.201009052	A_26_P00002234	miR-20a/miR-106b/miR-17-5p (includes others)	1.774	TargetScan Human	High (predicted)
ST6GALNAC3 (ST6 (alpha-N-acetyl-neuraminyl-2,3-beta-galactosyl-1,3)-N-acetylgalactosaminide alpha-2,6-sialytransferase 3)	A_43_P11940	-2.101	17-5p, 181c, 758	3	17-5p	1	181c, 758	2	-	belongs to a family of sialyltransferases that transfer sialic acids from CMP-sialic acid to terminal positions of carbohydrate groups in glycoproteins and glycolipids	Gene Card	PubMed		A_26_P00002234	miR-20a/miR-106b/miR-17-5p (includes others)	1.774	TargetScan Human	High (predicted)
STK38 (serine/threonine kinase 38)	A_44_P367438	-3.289	17-5p, 15b, 19a, 365	4	17-5p, 15b, 19a, 365	4	No common miRs found.	0	-	Negative regulator of MAP3K1.2 signaling.	Gene Card	PubMed	10.1038/sj.onc.1210828	A_26_P00002234	miR-20a/miR-106b/miR-17-5p (includes others)	1.774	TargetScan Human	High (predicted)
TNFAIP1 (tumor necrosis factor, alpha-induced protein 1 (endothelial))	A_44_P575991	-1.873	365, 15b, 17-5p, 181c	4	365, 15b, 17-5p	3	181c	1	embryo development;cell migration;cell migration	participate in inflammation-associated angiogenesis	Gene Card	PubMed	10.1007/s11033-009-9588-1	A_26_P00002234	miR-20a/miR-106b/miR-17-5p (includes others)	1.774	TargetScan Human	High (predicted)
TNKS2 (tankyrase, TRF1-interacting ankyrin-related ADP-ribose polymerase 2)	A_44_P572344	-3.831	17-5p, 758	2	17-5p	1	758	1	-	poly (ADP-ribose) polymerase that catalyzes the ADP-ribosylation of target proteins; involved in the regulation of Wnt/beta-catenin signaling	Gene Card	PubMed	10.1371/journal.pone.0022595	A_26_P00002234	miR-20a/miR-106b/miR-17-5p (includes others)	1.774	TargetScan Human	High (predicted)	Retinoic acid Mediated Apoptosis Signaling
UBE3A (ubiquitin protein ligase E3A (human papilloma virus E6-associated protein, Angelman syndrome))	A_44_P715197	-2.488	17-5p	1	17-5p	1	No common miRs found.	0	ovarian follicle development	part of ubiquitin protein degradation system	Gene Card	PubMed	10.1073/pnas.1302792110	A_26_P00002234	miR-20a/miR-106b/miR-17-5p (includes others)	1.774	TargetScan Human	Moderate (predicted)	Protein Ubiquitination Pathway
UBR5 (ubiquitin protein ligase E3 component n-recognin 5)	A_44_P168132	-2.427	18a, 17-5p	2	18a, 17-5p	2	No common miRs found.	0	-	function as E3 ubiquitin-protein ligases, role in regulation of cell proliferation or differentiation, role in control of cell cycle progression	Gene Card	PubMed	10.4161/cc.11.4.19154	A_26_P00002234	miR-20a/miR-106b/miR-17-5p (includes others)	1.774	TargetScan Human	Moderate (predicted)
UBXN2A (UBX domain protein 2A)	A_44_P637629	-3.268	17-5p, 92a	2	17-5p, 92a	2	No common miRs found.	0	-		Gene Card	PubMed		A_26_P00002234	miR-20a/miR-106b/miR-17-5p (includes others)	1.774	TargetScan Human	High (predicted)
USP25 (ubiquitin specific peptidase 25)	A_44_P839176	-6.623	15b, 92a, 17-5p, 758	4	15b, 92a, 17-5p	3	758	1	-	involved in regulation of intracellular protein breakdown, cell cycle regulation, and stress response	Gene Card	PubMed	10.1371/journal.pone.0036542	A_26_P00002234	miR-20a/miR-106b/miR-17-5p (includes others)	1.774	TargetScan Human	Moderate (predicted)	Protein Ubiquitination Pathway
USP33 (ubiquitin specific peptidase 33)	A_44_P254855	-42.194	365, 181c, 19a, 17-5p	4	365, 19a, 17-5p	3	181c	1	cell migration	deubiquinating enzyme important in a variety of processes, including Slit-dependent cell migration and beta-2 adrenergic receptor signaling	Gene Card	PubMed	10.1038/nn.2382	A_26_P00002234	miR-20a/miR-106b/miR-17-5p (includes others)	1.774	TargetScan Human	Moderate (predicted)	Protein Ubiquitination Pathway
USP46 (ubiquitin specific peptidase 46)	A_44_P313077	-2.513	181c, 17-5p, 365, 379	4	17-5p, 365	2	181c, 379	2	regulation of synaptic transmission, GABAergic	plays a role in behavior, possibly by regulating GABA action; may act by mediating the deubiquitination of GAD1/GAD67	Gene Card	PubMed	10.1371/journal.pone.0026297	A_26_P00002234	miR-20a/miR-106b/miR-17-5p (includes others)	1.774	TargetScan Human	High (predicted)	Protein Ubiquitination Pathway
USP9X (ubiquitin specific peptidase 9, X-linked)	A_44_P502527	-1.608	15b, 17-5p, 19a, 181c, 758	5	15b, 17-5p, 19a	3	181c, 758	2	-	Cleaves the ubiquitin moiety from ubiquitin-fused precursors and ubiquitinylated proteins	Gene Card	PubMed	10.1073/pnas.1221925110	A_26_P00002234	miR-20a/miR-106b/miR-17-5p (includes others)	1.774	TargetScan Human	Moderate (predicted)	Clathrin-mediated Endocytosis Signaling,Protein Ubiquitination Pathway
UXS1 (UDP=glucuronate decarboxylase 1)	A_44_P1033459	-2.849	17-5p	1	17-5p	1	No common miRs found.	0	-	catalyzes the synthesis UDP-xylose used in glycosaminoglycan synthesis on proteoglycans	Gene Card	PubMed	10.1073/pnas.211229198	A_26_P00002234	miR-20a/miR-106b/miR-17-5p (includes others)	1.774	TargetScan Human	High (predicted)	Nucleotide Sugars Metabolism,Starch and Sucrose Metabolism
VPS26A (vacuolar protein sorting 26 homolog A (S.pombe))	A_44_P537727	-2.874	17-5p	1	17-5p	1	No common miRs found.	0	-	retrograde transport of proteins from endosomes to the trans-Golgi network	Gene Card	PubMed	10.1016/j.bbrc.2010.10.121	A_26_P00002234	miR-20a/miR-106b/miR-17-5p (includes others)	1.774	TargetScan Human	Moderate (predicted)
YME1L1 (YME1-like 1 (S. cerevisiae))	A_43_P12896	-4.405	17-5p	1	17-5p	1	No common miRs found.	0	cell proliferation	plays a role in mitochondrial protein metabolism and could be involved in mitochondrial pathologies	Gene Card	PubMed	10.1006/geno.2000.6136	A_26_P00002234	miR-20a/miR-106b/miR-17-5p (includes others)	1.774	TargetScan Human	Moderate (predicted)
ZC3H14 (zinc finger CCCH-type containing 14)	A_44_P487081	-3.096	17-5p, 758	2	17-5p	1	758	1	-	influence gene expression by regulating mRNA stability, nuclear export, and translation	Gene Card	PubMed	10.1016/j.gene.2009.02.022	A_26_P00002234	miR-20a/miR-106b/miR-17-5p (includes others)	1.774	TargetScan Human	Moderate (predicted)
ZNF367 (zinc finger protein 367)	A_44_P220827	-2.525	18a, 17-5p, 15b, 19a	4	18a, 17-5p, 15b, 19a	4	No common miRs found.	0	-	transcriptional activator	Gene Card	PubMed		A_26_P00002234	miR-20a/miR-106b/miR-17-5p (includes others)	1.774	TargetScan Human	High (predicted)
AKAP7 (A kinase (PRKA) anchor protien 7)	A_44_P972174	-3.344	365, 181c, 92a, 19a, 758	5	365, 92a, 19a	3	181c, 758	2	-	targets cAMP-dependent protein kinase (PKA) to the cellular membrane or cytoskeletal structures	Gene Card	PubMed	10.1186/1471-2148-12-125	A_26_P00002592	miR-365	1.33	TargetScan Human	Moderate (predicted)	Cardiac Œ≤-adrenergic Signaling,Protein Kinase A Signaling,cAMP-mediated signaling
BDNF (Brain-Derived Neurotrophic Factor)	A_44_P437896	-2.865	15b, 365, 92a, 758	4	15b, 365, 92a	3	758	1	ureteric bud development;neurotrophin TRKB receptor binding;nervous system development;negative regulation of neuroblast proliferation;neuron recognition;dendrite development;nerve development;neuron differentiation;negative regulation of apoptotic process;regulation of neuron apoptotic process;negative regulation of neuron apoptotic process;positive regulation of neuron differentiation;negative …	promotes survival and differentiation of selected neuronal populations of PNS and CNS, participates in axonal growth, pathfinding and the modulation of dendritic growth and morphology, major regulator of synaptic transmission and plasticity and adult synapses in many regions of CNS, contributes to long-term potentiation, long-term depression, certain short-term synaptic plasticity, and homeostati…	Gene Card	PubMed	10.1093/schbul/sbr070	A_26_P00002592	miR-365	1.33	TargetScan Human	High (predicted)	Axonal Guidance Signaling,CDK5 Signaling,Corticotropin Releasing Hormone Signaling,Human Embryonic Stem Cell Pluripotency,Huntington's Disease Signaling,Neuropathic Pain Signaling In Dorsal Horn Neurons,Neurotrophin/TRK Signaling,Thyroid Cancer Signaling
CCNG1 (cyclin G1)	A_44_P157835	-1.883	365, 92a, 181c, 758	4	365, 92a	2	181c, 758	2	brain development;negative regulation of apoptotic process	May play a role in growth regulation; associated with G2/M phase arrest in response to DNA damage; may be an intermediate by which p53 mediates its role as an inhibitor of cellular proliferation	Gene Card	PubMed		A_26_P00002592	miR-365	1.33	TargetScan Human	Moderate (predicted)	p53 Signaling
CHP (calcium binding protein P22)	A_44_P149182	-1.931	365, 15b, 19a, 92a, 379	5	365, 15b, 19a, 92a	4	379	1	-	Functions as an integral cofactor in cell pH regulation by controlling plasma membrane-type Na(+)/H(+) exchange activity	Gene Card	PubMed		A_26_P00002592	miR-365	1.33	TargetScan Human	High (predicted)	Axonal Guidance Signaling,CD28 Signaling in T Helper Cells,Calcium Signaling,Calcium-induced T Lymphocyte Apoptosis,Cardiac Hypertrophy Signaling,Clathrin-mediated Endocytosis Signaling,Glucocorticoid Receptor Signaling,IL-3 Signaling
CPT1A (carnitine palmitoyltransferase 1A (liver))	A_44_P127442	-2.421	365, 181c, 17-5p, 92a	4	365, 17-5p, 92a	3	181c	1	-	catalyzes transfer of acyl group of long-chain fatty acid-CoA conjugates onto carnitine, role in triglyceride metabolism	Gene Card	PubMed	10.1155/2013/865604	A_26_P00002592	miR-365	1.33	TargetScan Human	High (predicted)	AMPK Signaling,Fatty Acid Metabolism,LPS/IL-1 Mediated Inhibition of RXR Function,Mitochondrial Dysfunction,PXR/RXR Activation
DCDC2 (doublecortin domain containing 2)	A_44_P685554	-8.696	365, 19a, 18a, 17-5p, 758	5	365, 19a, 18a, 17-5p	4	758	1	neuron migration	involved in neuronal migration during development of cerebral neocortex	Gene Card	PubMed	10.1007/s12035-012-8381-7	A_26_P00002592	miR-365	1.33	TargetScan Human	High (predicted)
EML5 (echinoderm microtubule associated protein like 5)	A_44_P716774	-2.331	365, 15b	2	365, 15b	2	No common miRs found.	0	-	may modify assembly dynamics of microtubules; role in the regulation of cytoskeletal rearrangements during neuronal development and in adult brain	Gene Card	PubMed	10.1016/j.gene.2004.04.012	A_26_P00002592	miR-365	1.33	TargetScan Human	Moderate (predicted)
ERCC6 (Excision Repair Cross-Complementation Group 6)	A_44_P1057602	-5.495	15b, 365, 379, 758	4	15b, 365	2	379, 758	2	DNA repair	important in transcription-coupled excision repair. The encoded protein has ATP-stimulated ATPase activity, interacts with several transcription and excision repair proteins, and may promote complex formation at DNA repair sites	Gene Card	PubMed	10.1083/jcb.201205149	A_26_P00002592	miR-365	1.33	TargetScan Human	Moderate (predicted)	Nucleotide Excision Repair Pathway
G3BP2 (GTPase activating protein (SH3 domain) binding protein 2)	A_44_P446994	-1.656	92a, 365, 181c, 19a, 379	5	92a, 365, 19a	3	181c, 379	2	receptor signaling complex scaffold activity	probable scaffold protein that may be involved in mRNA transport	Gene Card	PubMed	10.1128/JVI.01983-09	A_26_P00002592	miR-365	1.33	TargetScan Human	Moderate (predicted)
HSPA8 (heat shock 70kDa protein 8)	A_44_P452492	-2.183	17-5p, 365, 15b	3	17-5p, 365, 15b	3	No common miRs found.	0	-	heat-inducible and constitutively expressed; functions as a chaperone, and binds to nascent polypeptides to facilitate correct folding; also functions as an ATPase in the disassembly of clathrin-coated vesicles during transport of membrane components through the cell	Gene Card	PubMed		A_26_P00002592	miR-365	1.33	TargetScan Human	High (predicted)	Aldosterone Signaling in Epithelial Cells,Clathrin-mediated Endocytosis Signaling,Glucocorticoid Receptor Signaling,Huntington's Disease Signaling,Protein Ubiquitination Pathway
KLHL24 (kelch-like 24 (Drosophila))	A_44_P664360	-11.962	365, 92a, 17-5p, 181c	4	365, 92a, 17-5p	3	181c	1	-	reduces kainate receptor-mediated currents in hippocampal neurons. Inhibits transcriptional efficiency of viral immediate-early genes.	Gene Card	PubMed	10.1007/s11427-013-4458-4	A_26_P00002592	miR-365	1.33	TargetScan Human	Moderate (predicted)
KRAS (v-Ki-ras2 Kirsten rat sarcoma viral oncogene homolog)	A_44_P912354	-3.367	181c, 365, 19a, 15b, 758	5	365, 19a, 15b	3	181c, 758	2	positive regulation of cell proliferation;regulation of synaptic transmission, GABAergic;negative regulation of neuron apoptotic process;regulation of long-term neuronal synaptic plasticity	essential for normal tissue signaling; important role in the regulation of cell proliferation; mutation causes cancers	Gene Card	PubMed		A_26_P00002592	miR-365	1.33	TargetScan Human	Moderate (predicted)	14-3-3-mediated Signaling,Actin Cytoskeleton Signaling,Acute Myeloid Leukemia Signaling,Acute Phase Response Signaling,Agrin Interactions at Neuromuscular Junction,Aldosterone Signaling in Epithelial Cells,Angiopoietin Signaling,Antiproliferative Role of Somatostatin Receptor 2
LIN7C (lin-7 homolog C (C. elegans))	A_44_P849334	-2.358	365, 181c, 379	3	365	1	181c, 379	2	neurotransmitter secretion	Plays a role in establishing and maintaining the asymmetric distribution of channels and receptors at the plasma membrane of polarized cells; potential to couple synaptic vesicle exocytosis to cell adhesion in brain	Gene Card	PubMed		A_26_P00002592	miR-365	1.33	TargetScan Human	High (predicted)
LPAR1 (lysophosphatidic acid receptor 1)	A_44_P975653	-5.236	365, 181c	2	365	1	181c	1	positive regulation of cell death;negative regulation of neuron projection development;neurogenesis;positive regulation of apoptotic process;positive regulation of dendritic spine development	mediate diverse biologic functions, including proliferation, platelet aggregation, smooth muscle contraction, inhibition of neuroblastoma cell differentiation, chemotaxis, and tumor cell invasion	Gene Card	PubMed	10.1002/art.34443	A_26_P00002592	miR-365	1.33	TargetScan Human	Moderate (predicted)	G-Protein Coupled Receptor Signaling,GŒ±12/13 Signaling,RhoA Signaling,cAMP-mediated signaling
LUC7L2 (LUC7-like 2 (S. cerevisiae))	A_44_P695175	-2.222	365	1	365	1	No common miRs found.	0	-	may bind to RNA via its Arg/Ser-rich domain. Recognition of non-consensus splice donor sites.	Gene Card	PubMed	10.1093/hmg/ddm206	A_26_P00002592	miR-365	1.33	TargetScan Human	High (predicted)
NCKAP1 (NCK-associated protein 1)	A_42_P788030	-2.463	19a, 365	2	19a, 365	2	No common miRs found.	0	in utero embryonic development;neural tube closure;endoderm development;mesodermal cell migration;notochord development;embryonic heart tube development;cell migration involved in gastrulation;paraxial mesoderm development	regulates lamellipodia formation and associates with WAVE protein that regulates actin nucleation/organization	Gene Card	PubMed		A_26_P00002592	miR-365	1.33	TargetScan Human	High (predicted)	Actin Cytoskeleton Signaling,Rac Signaling
NKD1 (naked cuticle homolog 1 (Drosophila))	A_42_P529711	-1.901	365, 15b, 18a, 181c, 92a, 758	6	365, 15b, 18a, 92a	4	181c, 758	2	-	negative regulator of Wnt	Gene Card	PubMed	10.1186/1471-2407-11-186	A_26_P00002592	miR-365	1.33	TargetScan Human	High (predicted)
OXR1 (oxidation resistance 1)	A_44_P514422	-1.969	365, 17-5p, 19a, 758	4	365, 17-5p, 19a	3	758	1	negative regulation of neuron apoptotic process	involved in protection from oxidative damage	Gene Card	PubMed	10.1167/iovs.12-10921	A_26_P00002592	miR-365	1.33	TargetScan Human	Moderate (predicted)
PDP1 (pyruvate dehyrogenase phosphatase catalytic subunit 1)	A_43_P14919	-3.311	365, 15b	2	365, 15b	2	No common miRs found.	0	-	Catalyzes the dephosphorylation and concomitant reactivation of the alpha subunit of the E1 component of the pyruvate dehydrogenase complex	Gene Card	PubMed		A_26_P00002592	miR-365	1.33	TargetScan Human	Moderate (predicted)
PRKAR2A (protein kinase, cAMP-dependent, regulatory, type II, alpha)	A_44_P551186	-2.123	15b, 365	2	15b, 365	2	No common miRs found.	0	-	regulates protein transport from endosomes to Golgi apparatus and endoplasmic reticulum	Gene Card	PubMed		A_26_P00002592	miR-365	1.33	TargetScan Human	High (predicted)	AMPK Signaling,Amyloid Processing,Androgen Signaling,Axonal Guidance Signaling,BMP signaling pathway,Breast Cancer Regulation by Stathmin1,CDK5 Signaling,CREB Signaling in Neurons
PRSS23 (protease, serine, 23)	A_42_P628981	-3.704	18a, 365, 379, 758	4	18a, 365	2	379, 758	2	-	decrease of mRNA levels after ovulation was induced	Gene Card	PubMed	10.1095/biolreprod.106.052290	A_26_P00002592	miR-365	1.33	TargetScan Human	Moderate (predicted)
PYGB (phosphorylase, glycogen; brain)	A_44_P323304	-2.155	19a, 365, 18a	3	19a, 365, 18a	3	No common miRs found.	0	-	important allosteric enzyme in carbohydrate metabolism; catalyzes the rate-determining step in glycogen degradation	Gene Card	PubMed		A_26_P00002592	miR-365	1.33	TargetScan Human	Moderate (predicted)	Protein Kinase A Signaling,Starch and Sucrose Metabolism,Œ±-Adrenergic Signaling
Rp2 (retinitis pigmentosa 2 (X-linked recessive))	A_44_P926632	-3.623	365, 181c, 92a, 17-5p	4	365, 92a, 17-5p	3	181c	1	-	involved in ultimate step of beta-tubulin folding	Gene Card	PubMed		A_26_P00002592	miR-365	1.33	TargetScan Human	Moderate (predicted)
SGTB (small glutamine-rich tetratricopeptide repeat (TPR)-containing, beta)	A_44_P803813	-1.658	365, 17-5p, 181c, 758	4	365, 17-5p	2	181c, 758	2	-	co-chaperone that binds directly to HSC70 and HSP70 and regulates their ATPase activity	Gene Card	PubMed		A_26_P00002592	miR-365	1.33	TargetScan Human	High (predicted)
SNRNP48 (small nuclear ribonucleoprotein 48kDa (U11/U12))	A_44_P1023480	-21.692	15b, 365, 181c, 17-5p, 379, 758	6	15b, 365, 17-5p	3	181c, 379, 758	3	-	involved in U12-type 5' splice site recognition	Gene Card	PubMed		A_26_P00002592	miR-365	1.33	TargetScan Human	Moderate (predicted)	Systemic Lupus Erythematosus Signaling
SNX24 (sorting nexin 24)	A_44_P897023	-4.464	365	1	365	1	No common miRs found.	0	-	involved in several stages of intracellular trafficking	Gene Card	PubMed		A_26_P00002592	miR-365	1.33	TargetScan Human	Moderate (predicted)
SPOP (speckle-type POZ protein)	A_44_P179719	-3.125	365	1	365	1	No common miRs found.	0	positive regulation of intrinsic apoptotic signaling pathway in response to endoplasmic reticulum stress;positive regulation of type B pancreatic cell apoptotic process	mediate transcriptional repression and to interact with components of histone deacetylase co-repressor complexes	Gene Card	PubMed		A_26_P00002592	miR-365	1.33	TargetScan Human	Moderate (predicted)
SRP72 (signal recognition particle 72kDa)	A_44_P554862	-1.988	365, 15b, 17-5p	3	365, 15b, 17-5p	3	No common miRs found.	0	-	role in targeting secretory proteins to rough endoplasmic reticulum membrane	Gene Card	PubMed	10.4161/rna.5.2.6042	A_26_P00002592	miR-365	1.33	TargetScan Human	Moderate (predicted)
TMED7 (transmembrane emp24 protein transport domain containing 7)	A_44_P998423	-3.058	365, 379	2	365	1	379	1	-	Potential role in vesicular protein trafficking, mainly in the early secretory pathway. Appears to play a role in the biosynthesis of secreted cargo including processing and post-translational modifications	Gene Card	PubMed	10.1038/ncomms1706	A_26_P00002592	miR-365	1.33	TargetScan Human	Moderate (predicted)
TMEM106B (transmembrane protein 106B)	A_44_P233753	-1.808	365, 181c, 19a	3	365, 19a	2	181c	1	-	Involved in dendrite morphogenesis and maintenance by regulating lysosomal trafficking via its interaction with MAP6. May act by inhibiting retrograde transport of lysosomes along dendrites. Required for dendrite branching	Gene Card	PubMed	10.1093/hmg/dds475	A_26_P00002592	miR-365	1.33	TargetScan Human	Moderate (predicted)
TRAPPC8 (trafficking protein particle complex 8)	A_44_P529905	-1.976	18a, 365, 15b	3	18a, 365, 15b	3	No common miRs found.	0	-	involved in endoplasmic reticulum to Golgi apparatus trafficking at early stage	Gene Card	PubMed		A_26_P00002592	miR-365	1.33	TargetScan Human	Moderate (predicted)
USP33 (ubiquitin specific peptidase 33)	A_44_P254855	-42.194	365, 181c, 19a, 17-5p	4	365, 19a, 17-5p	3	181c	1	cell migration	negatively regulated through ubiquitination	Gene Card	PubMed	10.1038/nn.2382	A_26_P00002592	miR-365	1.33	TargetScan Human	High (predicted)	Protein Ubiquitination Pathway
XPO4 (exportin 4)	A_44_P459362	-2.439	365, 15b, 92a, 17-5p, 758	5	365, 15b, 92a, 17-5p	4	758	1	-	mediate transport of proteins and other cargo between the nuclear and cytoplasmic compartments	Gene Card	PubMed		A_26_P00002592	miR-365	1.33	TargetScan Human	High (predicted)
ZFR (zinc finger RNA binding protein)	A_44_P162457	-1.647	365, 181c	2	365	1	181c	1	multicellular organismal development	involved in postimplantation and gastrulation stages of development, binds to DNA and RNA	Gene Card	PubMed	10.1093/nar/gkr652	A_26_P00002592	miR-365	1.33	TargetScan Human	Moderate (predicted)
CDC37 (cell division cycle 37)	A_44_P441773	2.78	379	1	No common miRs found.	0	379	1	-	binds to numerous kinases and promotes interaction with Hsp90 complex	Gene Card	PubMed		A_26_P00001665	miR-379/miR-3529/miR-1193-5p	-1.272	TargetScan Human	Moderate (predicted)	PI3K/AKT Signaling
CFTR (cystic fibrosis transmembrane conductance regulator (ATP-binding cassette sub-family C, member 7))	A_44_P172901	8.912	379	1	No common miRs found.	0	379	1	lung development	involved in transport of chloride ions	Gene Card	PubMed		A_26_P00001665	miR-379/miR-3529/miR-1193-5p	-1.272	TargetScan Human	Moderate (predicted)	AMPK Signaling
COL4A2 (collagen, type IV, alpha 2)	A_44_P486477	2.262	17-5p, 379	2	17-5p	1	379	1	-	inhibitor of angiogenesis and tumor growth	Gene Card	PubMed	10.1016/j.canlet.2009.05.006	A_26_P00001665	miR-379/miR-3529/miR-1193-5p	-1.272	TargetScan Human	High (predicted)
CSTB (cystatin B (stefin B))	A_44_P305200	2.539	379	1	No common miRs found.	0	379	1	regulation of apoptotic process	intracellular thiol proteinase inhibitor, role in protecting against the proteases leaking from lysosomes	Gene Card	PubMed		A_26_P00001665	miR-379/miR-3529/miR-1193-5p	-1.272	TargetScan Human	Moderate (predicted)	IL-8 Signaling
CTF1 (cardiotrophin 1)	A_42_P775256	5.376	18a, 379	2	18a	1	379	1	nervous system development;neuron development	induces cardiac myocyte hypertrophy in vitro	Gene Card	PubMed	10.1007/s00125-012-2822-8	A_26_P00001665	miR-379/miR-3529/miR-1193-5p	-1.272	TargetScan Human	Moderate (predicted)	ERK5 Signaling,Role of NFAT in Cardiac Hypertrophy
DNAJC18 (DnaJ (Hsp40) homolog, subfamily C, member 18)	A_43_P19501	3.373	17-5p, 181c, 15b, 379, 758	5	17-5p, 15b	2	181c, 379, 758	3	-	important for protein translation, folding, unfolding, translocation, and degradation, primarily by stimulating the ATPase activity of chaperone proteins, Hsp70s	Gene Card	PubMed		A_26_P00001665	miR-379/miR-3529/miR-1193-5p	-1.272	TargetScan Human	High (predicted)	Aldosterone Signaling in Epithelial Cells,NRF2-mediated Oxidative Stress Response,Protein Ubiquitination Pathway
GFI1B (growth factor independent 1B transcription repressor)	A_44_P532165	4.407	379	1	No common miRs found.	0	379	1	-	necessary for development and differentiation of erythroid and megakaryocytic lineages	Gene Card	PubMed	10.1371/journal.pone.0053666	A_26_P00001665	miR-379/miR-3529/miR-1193-5p	-1.272	TargetScan Human	Moderate (predicted)
GHRHR (growth hormone releasing hormone receptor)	A_44_P292462	7.238	379	1	No common miRs found.	0	379	1	positive regulation of cell proliferation;adenohypophysis development;mammary gland development;somatotropin secreting cell development	involved in synthesis and release of growth hormone	Gene Card	PubMed	10.1007/s11033-012-1927-y	A_26_P00001665	miR-379/miR-3529/miR-1193-5p	-1.272	TargetScan Human	Moderate (predicted)	G-Protein Coupled Receptor Signaling
GNAT1 (guanine nucleotide binding protein (G protein), alpha transducing activity polypeptide 1)	A_42_P774181	4.283	15b, 365, 181c, 19a, 379	5	15b, 365, 19a	3	181c, 379	2	cell proliferation;cell proliferation;eye photoreceptor cell development;retina development in camera-type eye	modulators or transducers in various transmembrane signaling systems	Gene Card	PubMed	10.1167/iovs.11-8026	A_26_P00001665	miR-379/miR-3529/miR-1193-5p	-1.272	TargetScan Human	Moderate (predicted)	Androgen Signaling,Axonal Guidance Signaling,CREB Signaling in Neurons,CXCR4 Signaling,Cardiac Hypertrophy Signaling,Endothelin-1 Signaling,Ephrin Receptor Signaling,G Beta Gamma Signaling
GPD1 (glycerol-3-phosphate dehydrogenase 1 (soluble))	A_44_P514186	3.354	17-5p, 15b, 379	3	17-5p, 15b	2	379	1	-	critical role in carbohydrate and lipid metabolism	Gene Card	PubMed	10.1016/j.funbio.2011.04.001	A_26_P00001665	miR-379/miR-3529/miR-1193-5p	-1.272	TargetScan Human	Moderate (predicted)	Glycerophospholipid Metabolism,PPARŒ±/RXRŒ± Activation
JUB (jub, ajuba homolog (Xenopus laevis))	A_43_P15901	2.044	18a, 17-5p, 15b, 379	4	18a, 17-5p, 15b	3	379	1	regulation of cell migration	Adapter or scaffold protein involved in cellular processes such as cell fate determination, cytoskeletal organization, repression of gene transcription, mitosis, cell-cell adhesion, cell differentiation, proliferation and migration	Gene Card	PubMed		A_26_P00001665	miR-379/miR-3529/miR-1193-5p	-1.272	TargetScan Human	Moderate (predicted)
KIF5A (kinesin family member 5A)	A_44_P524334	2.222	15b, 17-5p, 181c, 379	4	15b, 17-5p	2	181c, 379	2	-	functions as microtubule motor in intracellular organelle transport	Gene Card	PubMed	10.1016/j.neuron.2012.10.012	A_26_P00001665	miR-379/miR-3529/miR-1193-5p	-1.272	TargetScan Human	Moderate (predicted)
KLF11 (kruppel-like factor 11)	A_43_P23126	5.735	17-5p, 379, 758	3	17-5p	1	379, 758	2	negative regulation of cell proliferation;positive regulation of apoptotic process	inhibits cell growth and causes apoptosis	Gene Card	PubMed	10.1371/journal.pone.0060165	A_26_P00001665	miR-379/miR-3529/miR-1193-5p	-1.272	TargetScan Human	Moderate (predicted)
LRRC10 (leucine rich repeat containing 10)	A_44_P126715	4.085	17-5p, 18a, 379	3	17-5p, 18a	2	379	1	cardiac muscle cell development	role in cardiac development and cardiac function	Gene Card	PubMed	10.1371/journal.pone.0051621	A_26_P00001665	miR-379/miR-3529/miR-1193-5p	-1.272	TargetScan Human	Moderate (predicted)
METTL4 (methyltransferase like 4)	A_44_P457521	3.979	15b, 17-5p, 379, 758	4	15b, 17-5p	2	379, 758	2	-	probable methyltransferase	Gene Card	PubMed		A_26_P00001665	miR-379/miR-3529/miR-1193-5p	-1.272	TargetScan Human	High (predicted)
NCOA3 (nuclear receptor coactivator 3)	A_44_P501242	3.248	17-5p, 18a, 92a, 181c, 379, 758	6	17-5p, 18a, 92a	3	181c, 379, 758	3	male gonad development;negative regulation of apoptotic process;developmental growth;vagina development	central role in creating multisubunit coactivator complex and is essential for pluripotency maintenance; displays histone acetyltransferase activity; also involved in the coactivation of the NF-kappa-B pathway via its interaction with the NFKB1 subunit	Gene Card	PubMed	10.1074/jbc.M112.373092	A_26_P00001665	miR-379/miR-3529/miR-1193-5p	-1.272	TargetScan Human	Moderate (predicted)	Aryl Hydrocarbon Receptor Signaling,Estrogen Receptor Signaling,Glucocorticoid Receptor Signaling,PPARŒ±/RXRŒ± Activation,Role of Wnt/GSK-3Œ≤ Signaling in the Pathogenesis of Influenza,TR/RXR Activation,VDR/RXR Activation
NFAT5 (nuclear factor of activated T-cells 5, tonicity-responsive)	A_44_P431447	8.788	181c, 15b, 365, 18a, 17-5p, 92a, 379	7	15b, 365, 18a, 17-5p, 92a	5	181c, 379	2	regulation of calcineurin-NFAT signaling cascade	regulates gene expression induced by osmotic stress in mammalian cells; plays a central role in inducible gene transcription during the immune response	Gene Card	PubMed	10.1021/jp403310a	A_26_P00001665	miR-379/miR-3529/miR-1193-5p	-1.272	TargetScan Human	High (predicted)	April Mediated Signaling,Axonal Guidance Signaling,B Cell Activating Factor Signaling,B Cell Receptor Signaling,CD28 Signaling in T Helper Cells,Calcium Signaling,Glucocorticoid Receptor Signaling,IL-4 Signaling
ODZ1 (odz, odd Oz/ten-m homolog 1(Drosophila))	A_43_P19225	5.628	92a, 17-5p, 379, 758	4	92a, 17-5p	2	379, 758	2	-	expressed in neurons, may function as a cellular signal transducer	Gene Card	PubMed	10.1016/j.mcn.2006.06.012	A_26_P00001665	miR-379/miR-3529/miR-1193-5p	-1.272	TargetScan Human	High (predicted)
PPP2R5C (protein phosphatase 2, regulatory subunit B', gamma isoform)	A_44_P306255	1.75	15b, 379, 758	3	15b	1	379, 758	2	negative regulation of cell proliferation;intrinsic apoptotic signaling pathway in response to DNA damage by p53 class mediator	Implicated in the negative control of cell growth and division	Gene Card	PubMed		A_26_P00001665	miR-379/miR-3529/miR-1193-5p	-1.272	TargetScan Human	Moderate (predicted)	AMPK Signaling,Breast Cancer Regulation by Stathmin1,CDK5 Signaling,CTLA4 Signaling in Cytotoxic T Lymphocytes,Cardiac Œ≤-adrenergic Signaling,Cell Cycle Regulation by BTG Family Proteins,Ceramide Signaling,Cyclins and Cell Cycle Regulation
PRICKLE4 (prickle homolog 4 (Drosophila))	A_44_P180772	9.009	No common miRs found.	0	No common miRs found.	0	No common miRs found.	0	-		Gene Card	PubMed		A_26_P00001665	miR-379/miR-3529/miR-1193-5p	-1.272	TargetScan Human	High (predicted)
PROP1 (PROP paired-like homeobox 1)	A_44_P219596	5.344	379	1	No common miRs found.	0	379	1	blood vessel development;cell migration;adenohypophysis development;negative regulation of apoptotic process;gland development	responsible for pituitary development and hormone expression	Gene Card	PubMed	10.1530/JOE-12-0229	A_26_P00001665	miR-379/miR-3529/miR-1193-5p	-1.272	TargetScan Human	Moderate (predicted)
SIM2 (single-minded homolog 2 (Drosophila))	A_44_P340513	2.99	18a, 15b, 365, 92a, 379, 758	6	18a, 15b, 365, 92a	4	379, 758	2	lung development	master regulator of fruit fly neurogenesis, transcriptional repressor	Gene Card	PubMed	10.1016/j.cellbi.2006.07.003	A_26_P00001665	miR-379/miR-3529/miR-1193-5p	-1.272	TargetScan Human	Moderate (predicted)
SLC19A2 (solute carrier family 19 (thiamine transporter), member 2)	A_43_P20641	4.048	181c, 15b, 379	3	15b	1	181c, 379	2	-	encodes thiamin transporter protein	Gene Card	PubMed	10.1016/j.mam.2012.07.006	A_26_P00001665	miR-379/miR-3529/miR-1193-5p	-1.272	TargetScan Human	Moderate (predicted)
SOCS3 (suppressor of cytokine signaling 3)	A_44_P548126	5.069	19a, 181c, 379	3	19a	1	181c, 379	2	negative regulation of apoptotic process;placenta blood vessel development	cytokine-inducible negative regulators of cytokine signaling, suggested role in negative regulation of fetal liver hematopoiesis and placental development	Gene Card	PubMed		A_26_P00001665	miR-379/miR-3529/miR-1193-5p	-1.272	TargetScan Human	Moderate (predicted)	Acute Phase Response Signaling,Erythropoietin Signaling,Growth Hormone Signaling,IGF-1 Signaling,IL-10 Signaling,IL-22 Signaling,IL-9 Signaling,Insulin Receptor Signaling
TCF7L2 (transcription factor 7-like 2 (T-cell specific, HMG-box))	A_44_P137846	10.72	181c, 379	2	No common miRs found.	0	181c, 379	2	regulation of metabolic and biosynthetic pathways	Transcription factor that plays a key role in the Wnt signaling pathway; the protein has been implicated in blood glucose homeostasis	Gene Card	PubMed	10.1186/1471-2156-14-28	A_26_P00001665	miR-379/miR-3529/miR-1193-5p	-1.272	TargetScan Human	Moderate (predicted)	Acute Myeloid Leukemia Signaling,Basal Cell Carcinoma Signaling,Colorectal Cancer Metastasis Signaling,Factors Promoting Cardiogenesis in Vertebrates,Human Embryonic Stem Cell Pluripotency,Ovarian Cancer Signaling,Protein Kinase A Signaling,Role of Macrophages, Fibroblasts and Endothelial Cells in Rheumatoid Arthritis
TIMP3 (TIMP metallopeptidase inhibitor 3)	A_43_P11604	3.105	181c, 19a, 17-5p, 379	4	19a, 17-5p	2	181c, 379	2	central nervous system development	involved in degradation of extracellular matrix	Gene Card	PubMed		A_26_P00001665	miR-379/miR-3529/miR-1193-5p	-1.272	TargetScan Human	Moderate (predicted)	Glioma Invasiveness Signaling,Leukocyte Extravasation Signaling,Oncostatin M Signaling
TMBIM6 (transmembrane BAX inhibitor motif containing 6)	A_44_P168083	1.685	19a, 17-5p, 379, 758	4	19a, 17-5p	2	379, 758	2	apoptotic process;lung development;negative regulation of apoptotic process;intrinsic apoptotic signaling pathway in response to endoplasmic reticulum stress	suppressor of apoptosis, modulates unfolded protein response signaling	Gene Card	PubMed		A_26_P00001665	miR-379/miR-3529/miR-1193-5p	-1.272	TargetScan Human	Moderate (predicted)
TMEM169 (transmembrane protein 169)	A_44_P331137	1.653	379	1	No common miRs found.	0	379	1	-		Gene Card			A_26_P00001665	miR-379/miR-3529/miR-1193-5p	-1.272	TargetScan Human	Moderate (predicted)
TUBGCP5 (tubulin, gamma complex associated protein 5)	A_44_P371239	3.01	379	1	No common miRs found.	0	379	1	-	necessary for microtubule nucleation at the centrosome	Gene Card	PubMed		A_26_P00001665	miR-379/miR-3529/miR-1193-5p	-1.272	TargetScan Human	Moderate (predicted)
AGL (amylo-1, 6-glucosidase, 4-alpha-glucanotransferase (glycogen debranching enzyme, glycogen storage disease type III))	A_44_P1033388	2.761	758	1	No common miRs found.	0	758	1	-	involved in glycogen degradation, mutations associated with glycogen storage disease	Gene Card	PubMed	10.1093/hmg/ddp128	A_26_P00001922	miR-758/miR-153*	-1.458	TargetScan Human	Moderate (predicted)	Starch and Sucrose Metabolism
ANKRD10 (ankyrin repeat domain 10)	A_44_P276714	2.326	19a, 17-5p, 758	3	19a, 17-5p	2	758	1	-		Gene Card			A_26_P00001922	miR-758/miR-153*	-1.458	TargetScan Human	High (predicted)
APPL1 (adaptor protein, phosphotyrosine interaction, PH domain and leucine zipper containing 1)	A_43_P16926	2.658	92a, 19a, 17-5p, 758	4	92a, 19a, 17-5p	3	758	1	cell proliferation	Required for the regulation of cell proliferation in response to extracellular signals from an early endosomal compartment; required for the activation of the phosphatidylinositol triphosphate (PIP3) pathway in response to LTP induction	Gene Card	PubMed		A_26_P00001922	miR-758/miR-153*	-1.458	TargetScan Human	Moderate (predicted)	Colorectal Cancer Metastasis Signaling,Wnt/Œ≤-catenin Signaling
ARID3B (AT rich interactive domain 3B (BRIGHT-like))	A_44_P483197	7.837	758	1	No common miRs found.	0	758	1	-	Embryonic patterning, cell lineage gene regulation, cell cycle control, transcriptional regulation and possibly in chromatin structure modification, involved in neuroblastoma growth	Gene Card	PubMed	10.1038/onc.2012.285	A_26_P00001922	miR-758/miR-153*	-1.458	TargetScan Human	Moderate (predicted)
ARRDC4 (arrestin domain containing 4)	A_44_P466033	4.571	19a, 181c, 15b, 92a, 758	5	19a, 15b, 92a	3	181c, 758	2	-		Gene Card	PubMed		A_26_P00001922	miR-758/miR-153*	-1.458	TargetScan Human	Moderate (predicted)
ATP2B2 (ATPase, Ca++ transporting, plasma membrane 2)	A_44_P113157	5.134	19a, 181c, 15b, 17-5p, 758	5	19a, 15b, 17-5p	3	181c, 758	2	brain development	critical role in intracellular calcium homeostasis	Gene Card	PubMed	10.1093/cvr/cvq077	A_26_P00001922	miR-758/miR-153*	-1.458	TargetScan Human	High (predicted)	Calcium Signaling
ATP8B4 (ATPase, class I, type 8B, member 4)	A_44_P161550	6.333	17-5p, 758, 379	3	17-5p	1	758, 379	2	-	involved in phospholipid transport in cell membrane	Gene Card	PubMed		A_26_P00001922	miR-758/miR-153*	-1.458	TargetScan Human	Moderate (predicted)
BMP7 (bone morphogenetic protein 7)	A_44_P449806	3.993	92a, 17-5p, 758	3	92a, 17-5p	2	758	1	eye development;kidney development;negative regulation of cell proliferation;positive regulation of cell death	induces cartilage and bone formation, role in calcium regulation and bone homeostasis	Gene Card	PubMed	10.1186/ar3793	A_26_P00001922	miR-758/miR-153*	-1.458	TargetScan Human	High (predicted)	Axonal Guidance Signaling,BMP signaling pathway,Basal Cell Carcinoma Signaling,Cardiomyocyte Differentiation via BMP Receptors,Factors Promoting Cardiogenesis in Vertebrates,Human Embryonic Stem Cell Pluripotency,Molecular Mechanisms of Cancer,Role of NANOG in Mammalian Embryonic Stem Cell Pluripotency
C18orf1 (low density lipoprotein receptor class A domain containing 4)	A_44_P306993	5.476	92a, 17-5p, 19a, 181c, 15b, 758, 379	7	92a, 17-5p, 19a, 15b	4	181c, 758, 379	3	-	Functions as a negative regulator of TGF-beta signaling and thereby probably plays a role in cell proliferation, differentiation, apoptosis, motility, extracellular matrix production and immunosuppression	Gene Card	PubMed		A_26_P00001922	miR-758/miR-153*	-1.458	TargetScan Human	Moderate (predicted)
CDC42BPA (CDC42 binding protein kinase alpha (DMPK-like))	A_43_P10867	2.05	19a, 181c, 92a, 15b, 758	5	19a, 92a, 15b	3	181c, 758	2	nuclear migration;cell migration	role in regulation of cytoskeleton reorganization and cell migration	Gene Card	PubMed		A_26_P00001922	miR-758/miR-153*	-1.458	TargetScan Human	High (predicted)	Cdc42 Signaling
CNNM4 (cyclin M4)	A_43_P22111	10.59	92a, 758	2	92a	1	758	1	biomineral tissue development	play role in metal ion transport, play role in sensory neuron functions, role in biomineralization and retinal function	Gene Card	PubMed	10.1016/j.ajhg.2009.01.009	A_26_P00001922	miR-758/miR-153*	-1.458	TargetScan Human	High (predicted)
COL4A1 (collagen, type IV, alpha 1)	A_44_P1070510	1.726	15b, 17-5p, 181c, 758	4	15b, 17-5p	2	181c, 758	2	neuromuscular junction development;neuromuscular junction development	inhibits angiogenesis and tumor formation	Gene Card	PubMed	10.1371/journal.pone.0051044	A_26_P00001922	miR-758/miR-153*	-1.458	TargetScan Human	High (predicted)
CRYZ (crystallin, zeta (quinone reductase))	A_43_P23049	1.52	758	1	No common miRs found.	0	758	1	-	binds NADP and acts through one-electron transfer process	Gene Card	PubMed	10.1210/me.2002-0382	A_26_P00001922	miR-758/miR-153*	-1.458	TargetScan Human	Moderate (predicted)
CSDE1 (cold shock domain containing E1, RNA-binding)	A_44_P359925	8.766	15b, 17-5p, 758	3	15b, 17-5p	2	758	1	-	required for internal initiation of translation of human rhinovirus RNA, involved in translationally coupled mRNA turnover	Gene Card	PubMed		A_26_P00001922	miR-758/miR-153*	-1.458	TargetScan Human	Moderate (predicted)
CYP27B1 (cytochrome P450, family 27, subfamily B, polypeptide 1)	A_43_P12926	2.793	15b, 379, 758	3	15b	1	379, 758	2	negative regulation of cell proliferation	catalyze many reactions involved in drug metabolism and synthesis of cholesterol, steroids and other lipids, role in calcium homeostasis	Gene Card	PubMed	10.1016/j.psyneuen.2013.03.017	A_26_P00001922	miR-758/miR-153*	-1.458	TargetScan Human	Moderate (predicted)	Biosynthesis of Steroids,VDR/RXR Activation
DDX3X (DEAD (Asp-Glu-Ala-Asp) box polypeptide 3, X-linked)	A_44_P1050395	10.73	181c, 15b, 19a, 92a, 758	5	15b, 19a, 92a	3	181c, 758	2	extrinsic apoptotic signaling pathway via death domain receptors;positive regulation of apoptotic process;negative regulation of apoptotic process	nuclear roles include transcriptional regulation, mRNP assembly, pre-mRNA splicing, and mRNA export. In the cytoplasm, this protein is thought to be involved in translation, cellular signaling, and viral replication	Gene Card	PubMed	10.1371/journal.pone.0014258	A_26_P00001922	miR-758/miR-153*	-1.458	TargetScan Human	Moderate (predicted)
DNAJA4 (DnaJ (Hsp40) homolog, subfamily A, member 4)	A_44_P459918	2.199	181c, 15b, 17-5p, 19a, 758	5	15b, 17-5p, 19a	3	181c, 758	2	unfolded protein binding;heat shock protein binding	molecular chaperone assisting in proper folding of secreted and/or membrane proteins	Gene Card	PubMed		A_26_P00001922	miR-758/miR-153*	-1.458	TargetScan Human	Moderate (predicted)	NRF2-mediated Oxidative Stress Response
DUSP19 (dual specificity phosphatase 19)	A_44_P992697	1.552	92a, 758, 379	3	92a	1	758, 379	2	-	dual specificity toward Ser/Thr and Tyr-containing proteins	Gene Card	PubMed		A_26_P00001922	miR-758/miR-153*	-1.458	TargetScan Human	Moderate (predicted)
FAM75A5 (includes others) (SPATA31 subfamily A, member 5)	A_44_P1003500	4.043	758	1	No common miRs found.	0	758	1	-	may play role in spermatogenesis	Gene Card			A_26_P00001922	miR-758/miR-153*	-1.458	TargetScan Human	High (predicted)
FLI1 (friend leukemia virus integration 1)	A_43_P17926	3.778	365, 181c, 92a, 379, 758	5	365, 92a	2	181c, 379, 758	3	sequence-specific DNA binding transcription factor activity	sequence-specific transcriptional activator	Gene Card	PubMed	10.1186/1471-2407-12-513	A_26_P00001922	miR-758/miR-153*	-1.458	TargetScan Human	High (predicted)
GLE1 (GLE1 RNA export mediator homolog (yeast))	A_44_P1007333	2.633	19a, 758	2	19a	1	758	1	-	required for export of mRNAs containing poly(A) tails from nucleus into cytoplasm	Gene Card	PubMed	10.1242/dev.074344	A_26_P00001922	miR-758/miR-153*	-1.458	TargetScan Human	Moderate (predicted)
HIC2 (hypermethylated in cancer 2)	A_44_P366251	2.306	181c, 15b, 18a, 17-5p, 379, 758	6	15b, 18a, 17-5p	3	181c, 379, 758	3	-	Transcription repressor	Gene Card	PubMed		A_26_P00001922	miR-758/miR-153*	-1.458	TargetScan Human	High (predicted)
HRH4 (histamine receptor H4)	A_43_P13148	4.535	17-5p, 92a, 758, 379	4	17-5p, 92a	2	758, 379	2	-	role in inflammation and allergy responses	Gene Card	PubMed	10.1159/000335919	A_26_P00001922	miR-758/miR-153*	-1.458	TargetScan Human	High (predicted)	G-Protein Coupled Receptor Signaling
IFT20 (intraflagellar transport 20 homolog)	A_44_P1015733	2.222	15b, 758	2	15b	1	758	1	kidney development;neurogenesis;neural precursor cell proliferation	important for intracellular transport, involved in ciliary process assembly	Gene Card	PubMed	10.1091/mbc.E10-09-0792	A_26_P00001922	miR-758/miR-153*	-1.458	TargetScan Human	Moderate (predicted)
IGF1 (insulin-like growth factor 1 (somatomedin C))	A_44_P421502	12.86	19a, 18a, 15b, 181c, 758, 379	6	19a, 18a, 15b	3	181c, 758, 379	3	nervous system development;positive regulation of cell proliferation;negative regulation of cell proliferation;myotube cell development;positive regulation of smooth muscle cell migration;positive regulation of cerebellar granule cell precursor proliferation;lung development;mammary gland development;exocrine pancreas development;negative regulation of smooth muscle cell apoptotic process;negativ…	involved in mediating growth and development	Gene Card	PubMed	10.1210/me.2012-1258	A_26_P00001922	miR-758/miR-153*	-1.458	TargetScan Human	High (predicted)	Amyotrophic Lateral Sclerosis Signaling,Axonal Guidance Signaling,Cardiac Hypertrophy Signaling,Clathrin-mediated Endocytosis Signaling,Estrogen-Dependent Breast Cancer Signaling,Glioblastoma Multiforme Signaling,Glioma Signaling,Growth Hormone Signaling
ILK (integrin-linked kinase)	A_44_P287442	4.974	758	1	No common miRs found.	0	758	1	positive regulation of cell proliferation;negative regulation of cardiac muscle cell apoptotic process;fibroblast migration;Schwann cell development;negative regulation of smooth muscle cell migration;nerve development;positive regulation of cell migration;negative regulation of apoptotic process;negative regulation of neuron apoptotic process;negative regulation of smooth muscle cell proliferati…	influences intracellular and extracellular functions, mediator of inside-out integrin signaling; important in the epithelial to mesenchymal transition, and over-expression of this gene is implicated in tumor growth and metastasis.	Gene Card	PubMed	10.1093/cvr/cvt131	A_26_P00001922	miR-758/miR-153*	-1.458	TargetScan Human	High (predicted)	Endometrial Cancer Signaling,Germ Cell-Sertoli Cell Junction Signaling,ILK Signaling,Integrin Signaling,PI3K/AKT Signaling,PTEN Signaling,Wnt/Œ≤-catenin Signaling
ING1 (inhibitor of growth family, member 1)	A_44_P529859	2.16	758	1	No common miRs found.	0	758	1	-	induce cell growth arrest and apoptosis	Gene Card	PubMed	10.1089/hyb.2010.0124	A_26_P00001922	miR-758/miR-153*	-1.458	TargetScan Human	Moderate (predicted)
KDELR2 (KDEL (Lys-Asp-Glu-Leu) endoplasmic reticulum protein retention receptor 2)	A_44_P419337	2.861	181c, 758	2	No common miRs found.	0	181c, 758	2	-	required for the retention of luminal endoplasmic reticulum proteins	Gene Card	PubMed		A_26_P00001922	miR-758/miR-153*	-1.458	TargetScan Human	Moderate (predicted)	Protein Kinase A Signaling
KDM6A (lysine (K)-specific demethylase 6A)	A_43_P22646	12.18	19a, 758	2	19a	1	758	1	in utero embryonic development;neural tube closure;heart development	catalyzes demethylation of tri/dimethylated histone H3 and is also a promotes transcription of POU5F1;Plays a central role in regulation of posterior development, by regulating HOX gene expression	Gene Card	PubMed	10.1371/journal.pone.0052556	A_26_P00001922	miR-758/miR-153*	-1.458	TargetScan Human	High (predicted)
KLF11 (kruppel-like factor 11)	A_43_P23126	5.735	17-5p, 379, 758	3	17-5p	1	379, 758	2	negative regulation of cell proliferation;positive regulation of apoptotic process	inhibits cell growth and causes apoptosis	Gene Card	PubMed	10.1371/journal.pone.0060165	A_26_P00001922	miR-758/miR-153*	-1.458	TargetScan Human	Moderate (predicted)
LAMC2 (laminin, gamma 2)	A_43_P16390	3.303	365, 92a, 758	3	365, 92a	2	758	1	-	implicated in wide variety of biological processes including cell adhesion, differentiation, migration, signaling, neurite outgrowth and metastasis	Gene Card	PubMed		A_26_P00001922	miR-758/miR-153*	-1.458	TargetScan Human	Moderate (predicted)
MAGI1 (membrane associated guanylate kinase, WW and PDZ domain containing 1)	A_44_P225647	5.343	758	1	No common miRs found.	0	758	1	protein complex scaffold	role as scaffolding protein at cell-cell junctions	Gene Card	PubMed	10.3109/08941939.2011.606875	A_26_P00001922	miR-758/miR-153*	-1.458	TargetScan Human	High (predicted)	PTEN Signaling
MAP4K3 (mitogen-activated protein kinase kinase kinase kinase 3)	A_44_P254283	5.51	19a, 758	2	19a	1	758	1	receptor signaling protein serine/threonine kinase activity	role in response to environmental stress	Gene Card	PubMed	10.1186/1741-7015-10-84	A_26_P00001922	miR-758/miR-153*	-1.458	TargetScan Human	High (predicted)	SAPK/JNK Signaling
MYO5A (myosin VA (heavy chain 12, myoxin))	A_44_P209149	5.237	15b, 92a, 365, 19a, 17-5p, 18a, 758, 379	8	15b, 92a, 365, 19a, 17-5p, 18a	6	758, 379	2	synaptic transmission;developmental pigmentation;synapse organization;neuromuscular process controlling balance	involved in cytoplasmic vesicle transport and anchorage, spindle-pole alignment and mRNA translocation, abundant in melanocytes and nerve cells	Gene Card	PubMed		A_26_P00001922	miR-758/miR-153*	-1.458	TargetScan Human	Moderate (predicted)	FcŒ≥ Receptor-mediated Phagocytosis in Macrophages and Monocytes
NOTCH2 (notch 2)	A_44_P175009	7.185	15b, 18a, 181c, 19a, 365, 758	6	15b, 18a, 19a, 365	4	181c, 758	2	in utero embryonic development;placenta development;multicellular organismal development;positive regulation of cell proliferation;negative regulation of cell proliferation;positive regulation of apoptotic process;regulation of developmental process;placenta blood vessel development	Role in a variety of developmental processes by controlling cell fate decisions	Gene Card	PubMed	10.1371/journal.pgen.1003547	A_26_P00001922	miR-758/miR-153*	-1.458	TargetScan Human	High (predicted)	Notch Signaling
NUDT12 (nudix (nucleoside diphosphate linked moiety X)-type motif 12)	A_44_P154766	3.012	181c, 19a, 758	3	19a	1	181c, 758	2	-	involved in numerous biochemical reaction and pathways within the cell as substrates, cofactors, and effectors.	Gene Card	PubMed	10.1042/BJ20030441	A_26_P00001922	miR-758/miR-153*	-1.458	TargetScan Human	High (predicted)	Nicotinate and Nicotinamide Metabolism
PAPPA (pregnancy-associated plasma protein A, pappalysin 1)	A_44_P438675	8.689	15b, 18a, 365, 758	4	15b, 18a, 365	3	758	1	-	involved in local proliferative processes such as wound healing and bone remodeling, low plasma levels suggest pregnancies with aneuploid fetuses	Gene Card	PubMed	10.1371/journal.pone.0048799	A_26_P00001922	miR-758/miR-153*	-1.458	TargetScan Human	Moderate (predicted)
PGP (phosphoglycolate phosphatase)	A_44_P309679	3.423	17-5p, 15b, 18a, 758	4	17-5p, 15b, 18a	3	758	1	-	high phosphatase activity toward ADP, ATP, GDP, GTP and p-nitrophenylphosphate	Gene Card	PubMed	10.1016/0020-711X(82)90096-9	A_26_P00001922	miR-758/miR-153*	-1.458	TargetScan Human	High (predicted)
PGPEP1 (pyroglutamyl-peptidase I)	A_44_P186902	3.595	17-5p, 181c, 92a, 19a, 758, 379	6	17-5p, 92a, 19a	3	181c, 758, 379	3	-	catalyzes the hydrolysis of N-terminal pyroglutamyl residues from oligopeptides and proteins	Gene Card	PubMed	10.1097/00042737-200606000-00010	A_26_P00001922	miR-758/miR-153*	-1.458	TargetScan Human	High (predicted)
PGRMC2 (progesterone receptor membrane component 2)	A_44_P426004	4.85	181c, 758	2	No common miRs found.	0	181c, 758	2	-	receptor for steroids	Gene Card	PubMed	10.1016/j.bbamcr.2011.10.012	A_26_P00001922	miR-758/miR-153*	-1.458	TargetScan Human	Moderate (predicted)
PIGK (phosphatidylinositol glycan anchor biosynthesis, class K)	A_44_P288888	2.194	365, 92a, 19a, 181c, 17-5p, 758	6	365, 92a, 19a, 17-5p	4	181c, 758	2	-	Mediates GPI anchoring in the endoplasmic reticulum, by replacing a proteins C-terminal GPI attachment signal peptide with a pre-assembled GPI. During this transamidation reaction, the GPI transamidase forms a carbonyl intermediate with the substrate protein.	Gene Card	PubMed		A_26_P00001922	miR-758/miR-153*	-1.458	TargetScan Human	Moderate (predicted)
PPP2R1B (protein phosphatase 2 (formerly 2A), regulatory subunit A, beta isoform)	A_44_P179184	5.202	15b, 17-5p, 19a, 758	4	15b, 17-5p, 19a	3	758	1	apoptotic process involved in morphogenesis;positive regulation of extrinsic apoptotic signaling pathway in absence of ligand	serves as scaffolding molecule to coordinate assembly of catalytic subunit and variable regulatory B subunit, mutations in gene associated with lung and colon cancers	Gene Card	PubMed		A_26_P00001922	miR-758/miR-153*	-1.458	TargetScan Human	High (predicted)	AMPK Signaling,Breast Cancer Regulation by Stathmin1,CDK5 Signaling,CTLA4 Signaling in Cytotoxic T Lymphocytes,Cardiac Œ≤-adrenergic Signaling,Cell Cycle Regulation by BTG Family Proteins,Ceramide Signaling,Cyclins and Cell Cycle Regulation
PPT1 (palmitoyl-protein thioesterase 1 (ceroid-lipofuscinosis, neuronal 1, infantile))	A_44_P109271	1.858	15b, 758, 379	3	15b	1	758, 379	2	apoptotic DNA fragmentation;neurotransmitter secretion;nervous system development;brain development;negative regulation of apoptotic process;negative regulation of neuron apoptotic process;regulation of synaptic plasticity	small glycoprotein involved in catabolism of lipid-modified proteins during lysosomal degradation, defects cause infantile neuronal ceroid lipofuscinosis 1 and 4	Gene Card	PubMed	10.1007/s10545-011-9446-x	A_26_P00001922	miR-758/miR-153*	-1.458	TargetScan Human	Moderate (predicted)	Fatty Acid Elongation in Mitochondria
PSMB8 (proteasome (prosome, macropain) subunit, beta type, 8 (large multifunctional peptidase 7))	A_44_P182020	5.634	No common miRs found.	0	No common miRs found.	0	No common miRs found.	0	-	Processing of class I MHC peptides; Plays a key role in apoptosis via the degradation of the apoptotic inhibitor MCL1. May be involved in the inflammatory response pathway.	Gene Card	PubMed	10.1016/j.bbrc.2012.12.097	A_26_P00001922	miR-758/miR-153*	-1.458	TargetScan Human	High (predicted)	Antigen Presentation Pathway,Interferon Signaling,Protein Ubiquitination Pathway
PYCR2 (pyrroline-5-carboxylate reductase family, member 2)	A_44_P431198	1.61	758	1	No common miRs found.	0	758	1	-	housekeeping enzyme that catalyzes last step in proline biosynthesis	Gene Card	PubMed	10.1371/journal.pone.0045190	A_26_P00001922	miR-758/miR-153*	-1.458	TargetScan Human	Moderate (predicted)	Arginine and Proline Metabolism,Urea Cycle and Metabolism of Amino Groups
SCN5A (sodium channel, voltage-gated, type V, alpha subunit)	A_43_P11727	15.59	18a, 365, 758	3	18a, 365	2	758	1	cardiac ventricle development;brainstem development;telencephalon development;cerebellum development;positive regulation of epithelial cell proliferation	Mediates the voltage-dependent sodium ion permeability of excitable membranes. Found in muscle and is responsible for the initial upstroke of the action potential in an electrocardiogram. Defects cause long QT syndromes type 3.	Gene Card	PubMed		A_26_P00001922	miR-758/miR-153*	-1.458	TargetScan Human	Moderate (predicted)
SH2D5 (SH2 domain containing 5)	A_44_P370714	8.187	17-5p, 758	2	17-5p	1	758	1	-	May be involved in synaptic plasticity regulation through the control of Rac-GTP levels	Gene Card	PubMed		A_26_P00001922	miR-758/miR-153*	-1.458	TargetScan Human	Moderate (predicted)
SIM2 (single-minded homolog 2 (Drosophila))	A_44_P340513	2.99	18a, 15b, 365, 92a, 379, 758	6	18a, 15b, 365, 92a	4	379, 758	2	nervous system development	transcriptional repressor, may be master gene of CNS development in cooperation with Arnt; master regulator of neurogenesis	Gene Card	PubMed	10.1016/j.cellbi.2006.07.003	A_26_P00001922	miR-758/miR-153*	-1.458	TargetScan Human	High (predicted)
SPARC (secreted protein, acidic, cystein-rich (osteonectin))	A_44_P451357	2.094	17-5p, 19a, 18a, 758	4	17-5p, 19a, 18a	3	758	1	heart development;lung development;regulation of cell proliferation;inner ear development;bone development	required for collagen in bone to become calcified, also involved in extracellular matrix synthesis and promotion of changes to cell shape; appears to regulate cell growth through interactions with the extracellular matrix and cytokines	Gene Card	PubMed	10.1002/mus.23822	A_26_P00001922	miR-758/miR-153*	-1.458	TargetScan Human	Moderate (predicted)
SPRY1 (sprouty homolog 1, antagonist of FGF signaling (Drosophila))	A_44_P255495	2.615	758	1	No common miRs found.	0	758	1	metanephros development;ureteric bud development;negative regulation of cell proliferation;negative regulation of neurotrophin TRK receptor signaling pathway	May function as an antagonist of fibroblast growth factor pathway and may negatively modulate respiratory organogenesis	Gene Card	PubMed	10.1016/j.mce.2013.05.017	A_26_P00001922	miR-758/miR-153*	-1.458	TargetScan Human	High (predicted)	Neurotrophin/TRK Signaling
STOM (stomatin)	A_44_P448388	7.17	17-5p, 92a, 181c, 758	4	17-5p, 92a	2	181c, 758	2	-	regulate ion channels and transporters	Gene Card	PubMed		A_26_P00001922	miR-758/miR-153*	-1.458	TargetScan Human	Moderate (predicted)
SYNJ2BP (synaptojanin 2 binding protein)	A_42_P518958	3.736	17-5p, 379, 758	3	17-5p	1	379, 758	2	type II activin receptor binding	inhibits activin signal transduction induced by activin A and Smad3	Gene Card	PubMed		A_26_P00001922	miR-758/miR-153*	-1.458	TargetScan Human	Moderate (predicted)
TAP2 (transporter 2, ATP-binding cassette, sub-family B (MDR/TAP))	A_42_P797381	4.511	181c, 15b, 379, 758	4	15b	1	181c, 379, 758	3	-	involved in transport of antigens from cytoplasm to endoplasmic reticulum for association with MHC class I molecules	Gene Card	PubMed	10.4049/jimmunol.1300173	A_26_P00001922	miR-758/miR-153*	-1.458	TargetScan Human	Moderate (predicted)	Antigen Presentation Pathway,Primary Immunodeficiency Signaling,Protein Ubiquitination Pathway
TLR7 (toll-like receptor 7)	A_44_P493652	2.263	19a, 15b, 17-5p, 758	4	19a, 15b, 17-5p	3	758	1	-	role in pathogen recognition and activation of innate immunity	Gene Card	PubMed	10.1371/journal.pone.0063163	A_26_P00001922	miR-758/miR-153*	-1.458	TargetScan Human	High (predicted)	Altered T Cell and B Cell Signaling in Rheumatoid Arthritis,Colorectal Cancer Metastasis Signaling,Communication between Innate and Adaptive Immune Cells,Crosstalk between Dendritic Cells and Natural Killer Cells,NF-Œ∫B Signaling,Role of Macrophages, Fibroblasts and Endothelial Cells in Rheumatoid Arthritis,Role of Pattern Recognition Receptors in Recognition of Bacteria and Viruses,Systemic Lupu…
TMEFF1 (transmembrane protein with EGF-like and two follistatin-like domains 1)	A_43_P12356	2.017	181c, 758, 379	3	No common miRs found.	0	181c, 758, 379	3	multicellular organismal development	Inhibit NODAL and BMP signaling during neuronal patterning and may be a tumor suppressor in brain cancers.	Gene Card	PubMed	10.1038/sj.onc.1206351	A_26_P00001922	miR-758/miR-153*	-1.458	TargetScan Human	Moderate (predicted)
TMEM229B (transmembrane protein 229B)	A_44_P113643	5.27	365, 15b, 18a, 758	4	365, 15b, 18a	3	758	1	-	potential role in β-cell function	Gene Card	PubMed		A_26_P00001922	miR-758/miR-153*	-1.458	TargetScan Human	High (predicted)
TMEM26 (transmembrane protein 26)	A_44_P283921	5.259	181c, 15b, 17-5p, 758	4	15b, 17-5p	2	181c, 758	2	-	beige adipocyte marker	Gene Card	PubMed		A_26_P00001922	miR-758/miR-153*	-1.458	TargetScan Human	Moderate (predicted)
TOR1B (torsin family 1, member B (torsin B))	A_43_P18366	5.084	18a, 19a, 92a, 15b, 17-5p, 758	6	18a, 19a, 92a, 15b, 17-5p	5	758	1	-	molecular chaperone assisting in proper folding of secreted and/or membrane proteins	Gene Card	PubMed	10.1006/geno.1999.6039	A_26_P00001922	miR-758/miR-153*	-1.458	TargetScan Human	Moderate (predicted)
TRIM14 (tripartite motif containing 14)	A_44_P171506	8.274	15b, 18a, 17-5p, 379, 758	5	15b, 18a, 17-5p	3	379, 758	2	-	inhibits transcriptional activity of SPI1 in dose-dependent manner; component of the mitochondrial antiviral immunity that facilitates the immune response mediated by retinoic acid-inducible gene-I-like receptors	Gene Card	PubMed		A_26_P00001922	miR-758/miR-153*	-1.458	TargetScan Human	Moderate (predicted)
TTC3 (tetratricopeptide repeat domain 3)	A_44_P292407	1.771	758, 379	2	No common miRs found.	0	758, 379	2	negative regulation of neuron differentiation;	mediates ubiquitination and degradation of phosphorylated Akt in the nucleus	Gene Card	PubMed	10.1016/j.devcel.2009.09.007	A_26_P00001922	miR-758/miR-153*	-1.458	TargetScan Human	High (predicted)
TYRO3 (TYRO3 protein tyrosine kinase)	A_44_P337455	2.384	15b, 758	2	15b	1	758	1	forebrain cell migration;apoptotic cell clearance;negative regulation of neuron apoptotic process;vagina development;neuron cellular homeostasis	involved in controlling cell survival and proliferation, migration, differentiation, spermatogenesis, immunoregulation and phagocytosis	Gene Card	PubMed	10.1371/journal.pone.0036800	A_26_P00001922	miR-758/miR-153*	-1.458	TargetScan Human	Moderate (predicted)
TYW1 (tRNA-yW syntehsizing protein 1 homolog (S. cerevisiae))	A_44_P1015495	1.506	758	1	No common miRs found.	0	758	1	-	essential for synthesis of wybutosine	Gene Card	PubMed	10.1107/S0907444907040668	A_26_P00001922	miR-758/miR-153*	-1.458	TargetScan Human	Moderate (predicted)
UNC5D (unc-5 homolog D (C. elegans))	A_44_P330755	5.195	365, 15b, 181c, 19a, 17-5p, 758, 379	7	365, 15b, 19a, 17-5p	4	181c, 758, 379	3	pyramidal neuron differentiation;regulation of neuron migration	netrin receptor, involved in axon guidance by mediating axon repulsion of neuronal growth cones in the developing nervous system, acts as a dependence receptor for apoptosis induction	Gene Card	PubMed		A_26_P00001922	miR-758/miR-153*	-1.458	TargetScan Human	High (predicted)	Axonal Guidance Signaling
USH2A (usher syndrome 2A (autosomal recessive, mild))	A_44_P222266	3.899	181c, 15b, 19a, 18a, 92a, 758, 379	7	15b, 19a, 18a, 92a	4	181c, 758, 379	3	-	important in development and homeostasis of inner ear and retina	Gene Card	PubMed		A_26_P00001922	miR-758/miR-153*	-1.458	TargetScan Human	High (predicted)
WBP4 (WW domain binding protein 4)	A_44_P866691	6.851	19a, 758	2	19a	1	758	1	-	promotes pre-mRNA splicing, may play role in cross-intron bridging of U1 and U2 snRNPs in mammalian A complex	Gene Card	PubMed		A_26_P00001922	miR-758/miR-153*	-1.458	TargetScan Human	Moderate (predicted)
WIF1 (WNT inhibitory factor 1)	A_42_P556829	2.101	15b, 181c, 758	3	15b	1	181c, 758	2	multicellular organismal development	inhibits WNT proteins and plays a role in embryonic development	Gene Card	PubMed	10.1038/modpathol.2012.215	A_26_P00001922	miR-758/miR-153*	-1.458	TargetScan Human	Moderate (predicted)	Role of Macrophages, Fibroblasts and Endothelial Cells in Rheumatoid Arthritis,Role of Osteoblasts, Osteoclasts and Chondrocytes in Rheumatoid Arthritis,Wnt/Œ≤-catenin Signaling
ZFAND6 (zinc finger, AN1-type domain 6)	A_44_P370294	1.767	181c, 19a, 758	3	19a	1	181c, 758	2	apoptotic process;negative regulation of apoptotic process	involved in regulation of TNF-alpha induced NF-kappa-B activation and apoptosis.	Gene Card	PubMed	10.1111/j.1600-0854.2011.01298.x	A_26_P00001922	miR-758/miR-153*	-1.458	TargetScan Human	Moderate (predicted)
ABI1 (abl-interactor 1)	A_43_P10227	-3.448	181c, 92a, 17-5p, 379	4	92a, 17-5p	2	181c, 379	2	megakaryocyte developments	facilitate signal transduction as components of several multiprotein complexes, and regulate actin polymerization and cytoskeletal remodeling through interactions with Abelson tyrosine kinases; In brain, seems to regulate the dendritic outgrowth and branching as well as to determine the shape and number of synaptic contacts of developing neurons.	Gene Card	PubMed		A_26_P00001284	miR-92a/miR-92b/miR-32 (includes others)	1.605	TargetScan Human	Moderate (predicted)	Ephrin Receptor Signaling,Macropinocytosis Signaling
ACTC1 (actin, alpha, cardiac muscle 1)	A_44_P524566	-3.448	92a, 15b, 181c	3	92a, 15b	2	181c	1	negative regulation of apoptotic process	involved in various types of cell motility; ubiquitously expressed in all eukaryotic cells	Gene Card	PubMed		A_26_P00001284	miR-92a/miR-92b/miR-32 (includes others)	1.605	TargetScan Human	High (predicted)	Actin Cytoskeleton Signaling,Agrin Interactions at Neuromuscular Junction,Calcium Signaling,Caveolar-mediated Endocytosis Signaling,Cellular Effects of Sildenafil (Viagra),Clathrin-mediated Endocytosis Signaling,Crosstalk between Dendritic Cells and Natural Killer Cells,FAK Signaling
ADAM10 (ADAM Metallopeptidase Domain 10)	A_42_P627394	-3.663	92a, 15b	2	92a, 15b	2	No common miRs found.	0	in utero embryonic development;in utero embryonic development;positive regulation of cell proliferation;positive regulation of cell migration	cleaves many proteins including TNF-alpha and E-cadherin, controls processing of Notch and mediates lateral inhibition during neurogenesis	Gene Card	PubMed		A_26_P00001284	miR-92a/miR-92b/miR-32 (includes others)	1.605	TargetScan Human	High (predicted)	Axonal Guidance Signaling,Ephrin Receptor Signaling
AHCYL1 (S-adenosylhomocysteine hydrolase-like 1)	A_44_P326090	-1.953	92a	1	92a	1	No common miRs found.	0	-	Multifaceted cellular regulator which coordinates several essential cellular functions including regulation of epithelial HCO3(-) and fluid secretion, mRNA processing and DNA replication; involved in conversion of S-adenosyl-L-homocysteine to L-homocysteine and adenosine; Acts as a (dATP)-dependent inhibitor of ribonucleotide reductase large subunit RRM1, controlling the endogenous dNTP pool and …	Gene Card	PubMed		A_26_P00001284	miR-92a/miR-92b/miR-32 (includes others)	1.605	TargetScan Human	High (predicted)	Methionine Metabolism,Selenoamino Acid Metabolism
ALG10 (asparagine-linked glycosylation 10, alpha-1,2-glucosyltransferase homolog )	A_42_P793807	-1.582	181c, 365, 92a	3	365, 92a	2	181c	1	-	adds third glucose residue to lipid-linked oligosaccharide precursor for N-linked glycosylation	Gene Card	PubMed	10.1111/j.1365-313X.2011.04688.x	A_26_P00001284	miR-92a/miR-92b/miR-32 (includes others)	1.605	TargetScan Human	Moderate (predicted)
AQP4 (aquaporin 4)	A_44_P819726	-4.95	92a, 181c, 19a, 17-5p, 15b, 758	6	92a, 19a, 17-5p, 15b	4	181c, 758	2	-	regulates body water balance and mediates water flow within central nervous system	Gene Card	PubMed	10.1681/ASN.2012080869	A_26_P00001284	miR-92a/miR-92b/miR-32 (includes others)	1.605	TargetScan Human	Moderate (predicted)
ASTN1 (astrotactin 1)	A_44_P482200	-2.809	181c, 92a, 15b, 18a, 17-5p, 379, 758	7	92a, 15b, 18a, 17-5p	4	181c, 379, 758	3	neuron migration;neuron cell-cell adhesion;cell migration	Neuronal adhesion molecule required for glial-guided migration of young postmitotic neuroblasts in cortical regions of developing brain, including hippocampus, cerebrum, cerebellum, and olfactory bulb	Gene Card	PubMed	10.1523/JNEUROSCI.0032-10.2010	A_26_P00001284	miR-92a/miR-92b/miR-32 (includes others)	1.605	TargetScan Human	Moderate (predicted)
ATP2A2 (ATPase, Ca++ transporting, cardiac muscle, slow twitch 2)	A_44_P187083	-1.585	92a, 181c, 15b, 18a, 379	5	92a, 15b, 18a	3	181c, 379	2	-	catalyzes the hydrolysis of ATP coupled with the translocation of calcium from the cytosol into the sarcoplasmic reticulum lumen, and involved in regulation of contraction/relaxation cycle	Gene Card	PubMed	10.1152/physiolgenomics.00132.2012	A_26_P00001284	miR-92a/miR-92b/miR-32 (includes others)	1.605	TargetScan Human	High (predicted)	Calcium Signaling,Calcium-induced T Lymphocyte Apoptosis,Cardiac Œ≤-adrenergic Signaling,Nitric Oxide Signaling in the Cardiovascular System
ATRX (alpha thalassemia/mental retardation syndrome X-linked)	A_44_P716685	-4.032	92a, 19a, 181c, 379	4	92a, 19a	2	181c, 379	2	forebrain development	undergoes cell cycle-dependent phosphorylation, regulates nuclear matrix and chromatin association	Gene Card	PubMed	10.1074/jbc.M112.411603	A_26_P00001284	miR-92a/miR-92b/miR-32 (includes others)	1.605	TargetScan Human	High (predicted)	DNA Double-Strand Break Repair by Homologous Recombination
AZIN1 (antizyme inhibitor 1)	A_44_P387587	-2.833	92a, 19a, 365	3	92a, 19a, 365	3	No common miRs found.	0	-	plays a role in cell growth and proliferation by maintaining polyamine homeostasis within the cell	Gene Card	PubMed	10.1038/nm.3043	A_26_P00001284	miR-92a/miR-92b/miR-32 (includes others)	1.605	TargetScan Human	High (predicted)	Polyamine Regulation in Colon Cancer
BAI3 (Brain-Specific Angiogenesis Inhibitor 3)	A_44_P778129	-64.516	181c, 92a	2	92a	1	181c	1	neuropeptide signaling pathway	may regulate the number of excitatory synapses that are formed on hippocampus neurons, might be involved in angiogenesis inhibition and suppression of glioblastoma	Gene Card	PubMed	10.1038/mp.2013.46	A_26_P00001284	miR-92a/miR-92b/miR-32 (includes others)	1.605	TargetScan Human	High (predicted)	G-Protein Coupled Receptor Signaling
BCAT1 (branched chain amino-acid transaminase 1, cytosolic)	A_43_P11881	-16.529	365, 19a, 92a, 17-5p, 181c, 758	6	365, 19a, 92a, 17-5p	4	181c, 758	2	-	catalyzes the first reaction in catabolism of essential branched chain amino acids leucine, isoleucine, and valine	Gene Card	PubMed	10.1074/jbc.M110.136846	A_26_P00001284	miR-92a/miR-92b/miR-32 (includes others)	1.605	TargetScan Human	Moderate (predicted)	Pantothenate and CoA Biosynthesis,Valine, Leucine and Isoleucine Biosynthesis,Valine, Leucine and Isoleucine Degradation
BMPR2 (bone morphogenetic protein receptor, type II (serine/threonine kinase))	A_44_P151075	-1.629	19a, 17-5p, 92a, 181c, 365, 18a, 15b, 758	8	19a, 17-5p, 92a, 365, 18a, 15b	6	181c, 758	2	positive regulation of endothelial cell proliferation and migration;brain development;positive regulation of epithelial cell migration;regulation of cell proliferation and development	On ligand binding, forms a receptor complex consisting of two type II and two type I transmembrane serine/threonine kinases. Type II receptors phosphorylate and activate type I receptors which auto phosphorylate, then bind and activate SMAD transcriptional regulators	Gene Card	PubMed	10.1165/rcmb.2012-0463OC	A_26_P00001284	miR-92a/miR-92b/miR-32 (includes others)	1.605	TargetScan Human,miRecords	Experimentally Observed,High (predicted)	BMP signaling pathway,Cardiomyocyte Differentiation via BMP Receptors,Factors Promoting Cardiogenesis in Vertebrates,Human Embryonic Stem Cell Pluripotency,Molecular Mechanisms of Cancer,NF-Œ∫B Signaling,PTEN Signaling,Role of NANOG in Mammalian Embryonic Stem Cell Pluripotency
C16orf72 (chromosome 16 open reading frame 72)	A_44_P240088	-1.517	15b, 92a, 18a, 17-5p	4	15b, 92a, 18a, 17-5p	4	No common miRs found.	0	-	unknown	Gene Card			A_26_P00001284	miR-92a/miR-92b/miR-32 (includes others)	1.605	TargetScan Human	Moderate (predicted)
C8orf37 (chromosome 8 open reading frame 37)	A_42_P738520	-2.545	92a, 17-5p, 758	3	92a, 17-5p	2	758	1	-	high levels of mRNA expression in brain, heart, and retina; mutations associated with autosomal recessive cone-rod dystrophy	Gene Card	PubMed		A_26_P00001284	miR-92a/miR-92b/miR-32 (includes others)	1.605	TargetScan Human	Moderate (predicted)
CCNC (cyclin C)	A_44_P373629	-8.475	92a	1	92a	1	No common miRs found.	0	-	involved in regulated gene transcription of nearly all RNA polymerase II-dependent genes	Gene Card	PubMed		A_26_P00001284	miR-92a/miR-92b/miR-32 (includes others)	1.605	TargetScan Human	High (predicted)	Estrogen Receptor Signaling,VDR/RXR Activation
CCNG1 (cyclin G1)	A_44_P157835	-1.883	365, 92a, 181c, 758	4	365, 92a	2	181c, 758	2	brain development;negative regulation of apoptotic process	role in growth regulation, is associated with G2/M phase arrest in response to DNA damage	Gene Card	PubMed		A_26_P00001284	miR-92a/miR-92b/miR-32 (includes others)	1.605	TargetScan Human	Moderate (predicted)	p53 Signaling
CDC42SE2 (CDC42 small effector 2)	A_44_P959960	-1.698	15b, 18a, 92a, 365, 17-5p	5	15b, 18a, 92a, 365, 17-5p	5	No common miRs found.	0	-	involved in organization of the actin cytoskeleton by acting downstream of CDC42, role in early contractile events in phagocytosis in macrophages	Gene Card	PubMed	10.1074/jbc.M500128200	A_26_P00001284	miR-92a/miR-92b/miR-32 (includes others)	1.605	TargetScan Human	Moderate (predicted)
CDH10 (Cadherin 10, Type 2 (T2-Cadherin))	A_44_P839743	-1.751	92a, 758	2	92a	1	758	1	-	Predominately expressed in the brain, involved in synaptic adhesions, axon outgrowth and guidance	Gene Card	PubMed	10.1002/cne.10424	A_26_P00001284	miR-92a/miR-92b/miR-32 (includes others)	1.605	TargetScan Human	Moderate (predicted)	GŒ±12/13 Signaling
CHP (calcium binding protein P22)	A_44_P149182	-1.931	365, 15b, 19a, 92a, 379	5	365, 15b, 19a, 92a	4	379	1	-	unknown	Gene Card	PubMed		A_26_P00001284	miR-92a/miR-92b/miR-32 (includes others)	1.605	TargetScan Human	Moderate (predicted)	Axonal Guidance Signaling,CD28 Signaling in T Helper Cells,Calcium Signaling,Calcium-induced T Lymphocyte Apoptosis,Cardiac Hypertrophy Signaling,Clathrin-mediated Endocytosis Signaling,Glucocorticoid Receptor Signaling,IL-3 Signaling
CNR1 (cannabinoid receptor 1 (brain))	A_44_P1030258	-9.804	17-5p, 92a, 19a, 181c	4	17-5p, 92a, 19a	3	181c	1	-	involved in cannabinoid-induced CNS effects	Gene Card	PubMed	10.1089/ars.2012.5100	A_26_P00001284	miR-92a/miR-92b/miR-32 (includes others)	1.605	TargetScan Human	High (predicted)	Corticotropin Releasing Hormone Signaling,G-Protein Coupled Receptor Signaling,Reelin Signaling in Neurons,cAMP-mediated signaling
CNTLN (centlein, centrosomal protein)	A_44_P654068	-3.311	92a, 17-5p, 758	3	92a, 17-5p	2	758	1	-	maintains centrosome cohesion	Gene Card	PubMed		A_26_P00001284	miR-92a/miR-92b/miR-32 (includes others)	1.605	TargetScan Human	Moderate (predicted)
CTTNBP2 (cortactin binding protein 2)	A_44_P1049114	-17.794	92a, 181c	2	92a	1	181c	1	brain development	Regulates the dendritic spine distribution of CTTN/cortactin in hippocampal neurons, thus controls dendritic spinogenesis and dendritic spine maintenance	Gene Card	PubMed	10.1523/JNEUROSCI.4405-11.2012	A_26_P00001284	miR-92a/miR-92b/miR-32 (includes others)	1.605	TargetScan Human	Moderate (predicted)
CUL3 (cullin 3)	A_44_P394910	-2.632	15b, 19a, 17-5p, 92a, 181c, 379, 758	7	15b, 19a, 17-5p, 92a	4	181c, 379, 758	3	in utero embryonic development;cell migration	role in polyubiquitination and subsequent degradation of specific protein substrates	Gene Card	PubMed	10.4161/cl.20372	A_26_P00001284	miR-92a/miR-92b/miR-32 (includes others)	1.605	TargetScan Human	High (predicted)	NRF2-mediated Oxidative Stress Response,Xenobiotic Metabolism Signaling
EBAG9 (estrogen receptor binding site associated, antigen, 9)	A_44_P1007708	-3.846	92a, 758	2	92a	1	758	1	apoptotic process	participate in suppression of cell proliferation and induces apoptotic cell death through activation	Gene Card	PubMed		A_26_P00001284	miR-92a/miR-92b/miR-32 (includes others)	1.605	TargetScan Human	Moderate (predicted)
EIF4G2 (eukaryotic translation initiation factor 4 gamma, 2)	A_44_P760892	-2.062	15b, 92a, 17-5p, 19a, 379	5	15b, 92a, 17-5p, 19a	4	379	1	-	role in switch from cap-dependent to IRES-mediated translation during mitosis, apoptosis and viral infection	Gene Card	PubMed	10.1073/pnas.1203853109	A_26_P00001284	miR-92a/miR-92b/miR-32 (includes others)	1.605	TargetScan Human	High (predicted)	EIF2 Signaling,Regulation of eIF4 and p70S6K Signaling,mTOR Signaling
ERGIC2 (ERGIC and golgi 2)	A_44_P420646	-16.313	92a	1	92a	1	No common miRs found.	0	-	downregulated in prostate carcinoma, role in transport between endoplasmic reticulum and Golgi	Gene Card	PubMed	10.1089/dna.2006.25.523	A_26_P00001284	miR-92a/miR-92b/miR-32 (includes others)	1.605	TargetScan Human	High (predicted)
EXOC5 (exocyst complex component 5)	A_44_P188596	-3.413	181c, 19a, 15b, 17-5p, 92a, 379, 758	7	19a, 15b, 17-5p, 92a	4	181c, 379, 758	3	-	component of exocyst complex involved in docking of exocytic vesicles with fusion sites on the plasma membrane	Gene Card	PubMed	10.1091/mbc.11.12.4259	A_26_P00001284	miR-92a/miR-92b/miR-32 (includes others)	1.605	TargetScan Human	High (predicted)	Cdc42 Signaling
FAR1 (fatty acyl CoA reductase 1)	A_44_P356312	-4.464	92a, 181c	2	92a	1	181c	1	-	The protein encoded by this gene is required for the reduction of fatty acids to fatty alcohols, a process that is required for the synthesis of monoesters and ether lipids	Gene Card	PubMed	10.1104/pp.110.158238	A_26_P00001284	miR-92a/miR-92b/miR-32 (includes others)	1.605	TargetScan Human	High (predicted)
FBXO33 (F-box protein 33)	A_44_P451392	-5.78	15b, 181c, 92a, 758	4	15b, 92a	2	181c, 758	2	-	mediates the ubiquitination and subsequent proteasomal degradation of target proteins	Gene Card	PubMed	10.1016/j.febslet.2006.06.023	A_26_P00001284	miR-92a/miR-92b/miR-32 (includes others)	1.605	TargetScan Human	High (predicted)
FKBP1A (FK506 binding protein 1A, 12kDa)	A_44_P538406	-1.6	15b, 181c, 92a	3	15b, 92a	2	181c	1	T cell proliferation	role in immunoregulation and basic cellular processes involving protein folding and trafficking	Gene Card	PubMed	10.1242/dev.089920	A_26_P00001284	miR-92a/miR-92b/miR-32 (includes others)	1.605	TargetScan Human	Moderate (predicted)	mTOR Signaling
FNBP4 (formin binding protein 4)	A_44_P302313	-1.845	181c, 92a, 17-5p	3	92a, 17-5p	2	181c	1	-	interacts with the proline rich formin homology 1 (FH1) domains of formin proteins via its WW domains; associated with a disease called Microphthalmia with Limb Anomalies	Gene Card	PubMed		A_26_P00001284	miR-92a/miR-92b/miR-32 (includes others)	1.605	TargetScan Human	High (predicted)
FXR1 (fragile X mental retardation, autosomal homolog 1)	A_44_P650550	-4.274	19a, 92a, 18a, 17-5p, 15b, 758	6	19a, 92a, 18a, 17-5p, 15b	5	758	1	muscle organ development	Shuttles between the nucleus and cytoplasm and associate with polyribosomes, predominantly with the 60S ribosomal subunit; RNA-binding protein required for embryonic and postnatal development of muscle tissue. May regulate intracellular transport and local translation of certain mRNAs	Gene Card	PubMed	10.1002/mrd.22059	A_26_P00001284	miR-92a/miR-92b/miR-32 (includes others)	1.605	TargetScan Human	High (predicted)
G3BP2 (GTPase activating protein (SH3 domain) binding protein 2)	A_44_P446994	-1.656	92a, 365, 181c, 19a, 379	5	92a, 365, 19a	3	181c, 379	2	-	probable scaffold protein that may be involved in mRNA transport	Gene Card	PubMed	10.1128/JVI.01983-09	A_26_P00001284	miR-92a/miR-92b/miR-32 (includes others)	1.605	TargetScan Human	High (predicted)
GPM6A (Glycoprotein M6A)	A_44_P652899	-2.703	92a, 365, 181c, 379	4	92a, 365	2	181c, 379	2	neuron migration;neural retina development;synapse assembly;neuron projection morphogenesis	Involved in neuronal differentiation, including differentiation and migration of neuronal stem cells. Plays a role in neuronal plasticity and is involved in neurite and filopodia outgrowth, filopodia motility and probably synapse formation	Gene Card	PubMed	10.1089/scd.2008.0215	A_26_P00001284	miR-92a/miR-92b/miR-32 (includes others)	1.605	TargetScan Human	High (predicted)
GRIA3 (glutamate receptor, ionotrophic, AMPA 3)	A_43_P10280	-1.802	92a, 181c	2	92a	1	181c	1	-	mediate fast excitatory synaptic transmission in the CNS and plays a key role in hippocampal synaptic long-term potentiation and depression	Gene Card	PubMed	10.1002/humu.21649	A_26_P00001284	miR-92a/miR-92b/miR-32 (includes others)	1.605	TargetScan Human	High (predicted)	Amyotrophic Lateral Sclerosis Signaling,CREB Signaling in Neurons,Calcium Signaling,Glutamate Receptor Signaling,Neuropathic Pain Signaling In Dorsal Horn Neurons,Synaptic Long Term Depression,Synaptic Long Term Potentiation
GRINL1A (polymerase (RNA) II (DNA directed) polypeptide M)	A_44_P347938	-2.353	92a, 379, 758	3	92a	1	379, 758	2	-	synthesizes mRNA precursors and many functional non-coding RNAs and is the central component of the basal RNA polymerase II transcription machinery.	Gene Card	PubMed	10.1016/j.ygeno.2004.04.004	A_26_P00001284	miR-92a/miR-92b/miR-32 (includes others)	1.605	TargetScan Human	Moderate (predicted)
GRM7 (Glutamate Receptor, Metabotropic 71)	A_43_P12487	-2.315	15b, 92a, 181c, 19a, 17-5p	5	15b, 92a, 19a, 17-5p	4	181c	1	synaptic transmission;neurological system process	mGlu group III receptors are involved in spatial learning and memory, and umami taste (mGlu4), stimulation of photoreceptors (mGlu6), long term depression (mGlu7) and presynaptic inhibition in the perforant pathway (mGlu8).	Gene Card	PubMed	10.1017/S1461145709990356	A_26_P00001284	miR-92a/miR-92b/miR-32 (includes others)	1.605	TargetScan Human	Moderate (predicted)	CREB Signaling in Neurons,G-Protein Coupled Receptor Signaling,Glutamate Receptor Signaling,Neuropathic Pain Signaling In Dorsal Horn Neurons,Synaptic Long Term Depression,Synaptic Long Term Potentiation,cAMP-mediated signaling
HDAC2 (histone deacetylase 2)	A_44_P139916	-1.56	92a, 365, 15b, 379, 758	5	92a, 365, 15b	3	379, 758	2	positive regulation of cell proliferation;negative regulation of neuron projection development;dendrite development;hippocampus development;neuron differentiation;negative regulation of apoptotic process;cardiac muscle cell development;negative regulation of cardiac muscle cell proliferation;eyelid development in camera-type eye;negative regulation of intrinsic apoptotic signaling pathway;	important role in transcriptional regulation, cell cycle progression and developmental events	Gene Card	PubMed	10.1167/iovs.12-11529	A_26_P00001284	miR-92a/miR-92b/miR-32 (includes others)	1.605	TargetScan Human	Moderate (predicted)	Calcium Signaling,Calcium-induced T Lymphocyte Apoptosis,Cell Cycle: G1/S Checkpoint Regulation,Chronic Myeloid Leukemia Signaling,Cyclins and Cell Cycle Regulation,DNA Methylation and Transcriptional Repression Signaling,Hereditary Breast Cancer Signaling,Huntington's Disease Signaling
HNRNPU (heterogeneous nuclear ribonucleoprotein U (scaffold attachment factor A))	A_44_P496216	-2.146	19a, 92a, 17-5p, 181c, 758	5	19a, 92a, 17-5p	3	181c, 758	2	-	Packaging of hnRNA into large ribonucleoprotein complexes; influence pre-mRNA processing and other aspects of mRNA metabolism and transport	Gene Card	PubMed		A_26_P00001284	miR-92a/miR-92b/miR-32 (includes others)	1.605	TargetScan Human	High (predicted)
IDH1 (isocitrate dehydrogenase 1 (NADP+), soluble)	A_43_P12569	-2.141	92a, 19a, 181c	3	92a, 19a	2	181c	1	female gonad development	catalyzes the oxidative decarboxylation of isocitrate to 2-oxoglutarate;roles in the regeneration of NADPH for intraperoxisomal reductions	Gene Card	PubMed		A_26_P00001284	miR-92a/miR-92b/miR-32 (includes others)	1.605	TargetScan Human	High (predicted)	Citrate Cycle,Glutathione Metabolism
IL36B (interleukin 36, beta)	A_43_P23392	-5.464	92a	1	92a	1	No common miRs found.	0	-	stimulates production of interleukin-6 and interleukin-8 in synovial fibroblasts, articular chondrocytes and mature adipocytes	Gene Card	PubMed	10.1074/jbc.M111.267922	A_26_P00001284	miR-92a/miR-92b/miR-32 (includes others)	1.605	TargetScan Human	Moderate (predicted)	Acute Phase Response Signaling,Altered T Cell and B Cell Signaling in Rheumatoid Arthritis,Atherosclerosis Signaling,Cholecystokinin/Gastrin-mediated Signaling,Communication between Innate and Adaptive Immune Cells,Dendritic Cell Maturation,FXR/RXR Activation,Graft-versus-Host Disease Signaling
ITPR1 (inositol 1,4,5-triphosphate receptor, type 1)	A_44_P215056	-2.058	92a, 15b, 19a, 365	4	92a, 15b, 19a, 365	4	No common miRs found.	0	post-embryonic development;intrinsic apoptotic signaling pathway in response to endoplasmic reticulum stress;negative regulation of neuron death	mediates calcium release, role in ER stress-induced apoptosis	Gene Card	PubMed	10.1186/1750-1172-7-67	A_26_P00001284	miR-92a/miR-92b/miR-32 (includes others)	1.605	TargetScan Human	High (predicted)	Aldosterone Signaling in Epithelial Cells,Breast Cancer Regulation by Stathmin1,CCR3 Signaling in Eosinophils,CD28 Signaling in T Helper Cells,CREB Signaling in Neurons,CXCR4 Signaling,Calcium Signaling,Calcium-induced T Lymphocyte Apoptosis
KIAA0430 (KIAA0430)	A_44_P298268	-2.915	92a, 15b, 19a, 758	4	92a, 15b, 19a	3	758	1	-	Essential regulator of oogenesis required for female meiotic progression to repress transposable elements and preventing their mobilization, which is essential for the germline integrity	Gene Card	PubMed		A_26_P00001284	miR-92a/miR-92b/miR-32 (includes others)	1.605	TargetScan Human	Moderate (predicted)
KIAA1009 (chromosome 6 open reading frame 84)	A_44_P242339	-2.907	92a	1	92a	1	No common miRs found.	0	-	functions in cell division regulating chromosome segregation and mitotic spindle assembly	Gene Card	PubMed	10.1038/sj.onc.1209215	A_26_P00001284	miR-92a/miR-92b/miR-32 (includes others)	1.605	TargetScan Human	High (predicted)
LATS2 (LATS, large tumor suppressor, homolog 2 (Drosophila))	A_44_P122739	-1.876	92a, 15b, 181c	3	92a, 15b	2	181c	1	-	role in organ size control and tumor suppression by restricting proliferation and promoting apoptosis	Gene Card	PubMed		A_26_P00001284	miR-92a/miR-92b/miR-32 (includes others)	1.605	TargetScan Human	High (predicted)
MATN2 (Matrillin 2)	A_42_P631453	-4.149	19a, 92a	2	19a, 92a	2	No common miRs found.	0	neuron migration;glial cell migration;neuron projection development	thought to be involved in the formation of filamentous networks in the extracellular matrices of various tissues	Gene Card	PubMed	10.1042/BJ20021069	A_26_P00001284	miR-92a/miR-92b/miR-32 (includes others)	1.605	TargetScan Human	Moderate (predicted)
MMP16 (matrix metallopeptidase 16 (membrane-inserted))	A_42_P552640	-1.764	92a, 18a, 15b, 758	4	92a, 18a, 15b	3	758	1	chondrocyte proliferation;bone development	Activates MMP2 by cleavage. Involved in the breakdown of extracellular matrix in normal physiological processes such as embryonic development, reproduction, and tissue remodeling, also in disease processes such as arthritis and metastasis.	Gene Card	PubMed		A_26_P00001284	miR-92a/miR-92b/miR-32 (includes others)	1.605	TargetScan Human	High (predicted)	Bladder Cancer Signaling,Colorectal Cancer Metastasis Signaling,HIF1Œ± Signaling,Leukocyte Extravasation Signaling
MTPN (myotrophin)	A_44_P940889	-10.56	18a, 92a, 181c, 758	4	18a, 92a	2	181c, 758	2	neuron differentiation	potential function in cerebellar morphogenesis, and it may be involved in the differentiation of cerebellar neuron; role in regulation of growth of actin filaments, inhibits activity F-actin-capping protein complex, growth of cardiomyocytes	Gene Card	PubMed	10.1007/s11033-011-1028-3	A_26_P00001284	miR-92a/miR-92b/miR-32 (includes others)	1.605	TargetScan Human	Moderate (predicted)
MYCBP2 (MYC binding protein 2)	A_44_P1056271	-1.931	92a, 181c	2	92a	1	181c	1	motor neuron axon guidance;branchiomotor neuron axon guidance;central nervous system projection neuron axonogenesis;cell morphogenesis involved in neuron differentiation	Facilitator or regulator of transcriptional activation by MYC. May have a role during synaptogenesis	Gene Card	PubMed		A_26_P00001284	miR-92a/miR-92b/miR-32 (includes others)	1.605	TargetScan Human	High (predicted)
MYT1L (myelin transcription factor 1-like)	A_42_P732771	-1.901	15b, 17-5p, 19a, 92a, 758	5	15b, 17-5p, 19a, 92a	4	758	1	nervous system development	may function as a panneural transcription factor associated with neuronal differentiation , may play role in development of neurons and oligodendroglia in CNS	Gene Card	PubMed	10.1002/ajmg.a.34274	A_26_P00001284	miR-92a/miR-92b/miR-32 (includes others)	1.605	TargetScan Human	High (predicted)
NEFM (Neurofilament, Medium Polypeptide)	A_42_P752336	-1.876	92a	1	92a	1	No common miRs found.	0	neurofilament cytoskeleton organization	maintain neuronal caliber, may also play a role in intracellular transport to axons and dendrites, biomarker of neuronal damage	Gene Card	PubMed	10.1016/j.neuint.2012.09.016	A_26_P00001284	miR-92a/miR-92b/miR-32 (includes others)	1.605	TargetScan Human	High (predicted)	Amyotrophic Lateral Sclerosis Signaling
NEO1 (neogenin homolog 1 (chicken))	A_44_P732819	-1.862	18a, 365, 15b, 92a, 19a, 181c, 379	7	18a, 365, 15b, 92a, 19a	5	181c, 379	2	-	Involved in cell growth and differentiation and in cell-cell adhesion. Defects associated with cell proliferation in certain cancers	Gene Card	PubMed	10.1126/science.1232322	A_26_P00001284	miR-92a/miR-92b/miR-32 (includes others)	1.605	TargetScan Human	High (predicted)
NFYB (nuclear transcription factor Y, beta)	A_44_P880152	-7.353	181c, 365, 17-5p, 92a	4	365, 17-5p, 92a	3	181c	1	-	stimulates the transcription of various genes by recognizing and binding to a CCAAT motif in promoters	Gene Card	PubMed	10.1016/j.cell.2012.11.047	A_26_P00001284	miR-92a/miR-92b/miR-32 (includes others)	1.605	TargetScan Human	High (predicted)
NFYC (nuclear transcription factor Y, gamma)	A_44_P174682	-9.901	92a, 15b, 181c	3	92a, 15b	2	181c	1	-	stimulates transcription of various genes by recognizing and binding to CCAAT motif	Gene Card	PubMed	10.1093/nar/gkr128	A_26_P00001284	miR-92a/miR-92b/miR-32 (includes others)	1.605	TargetScan Human	High (predicted)
NLK (nemo-like kinase)	A_44_P307939	-11.261	92a, 19a, 181c	3	92a, 19a	2	181c	1	-	Regulated a number of transcription factor with a role in cell fate determination	Gene Card	PubMed	10.1016/j.cellsig.2012.09.017	A_26_P00001284	miR-92a/miR-92b/miR-32 (includes others)	1.605	TargetScan Human	High (predicted)	Molecular Mechanisms of Cancer,Role of Macrophages, Fibroblasts and Endothelial Cells in Rheumatoid Arthritis,Wnt/Œ≤-catenin Signaling
NPTN (neuroplastin)	A_44_P510659	-3.876	92a, 19a, 181c	3	92a, 19a	2	181c	1	positive regulation of neuron projection development;positive regulation of long-term neuronal synaptic plasticity;long-term synaptic potentiation	cell adhesion molecule involved in long term potentiation at hippocampal excitatory synapses through activation of p38MAPK. May also regulate neurite outgrowth by activating the FGFR1 signaling pathway. May play a role in synaptic plasticity	Gene Card	PubMed	10.1016/j.biocel.2011.10.006	A_26_P00001284	miR-92a/miR-92b/miR-32 (includes others)	1.605	TargetScan Human	High (predicted)
NPTX1 (Neuronal Pentraxin I)	A_44_P260751	-3.3	92a, 19a, 17-5p	3	92a, 19a, 17-5p	3	No common miRs found.	0	mitochondrial fragmentation involved in apoptotic process;	involved in mediating uptake of synaptic material during synapse remodeling or in mediating the synaptic clustering of AMPA glutamate receptors	Gene Card	PubMed	10.1006/geno.1996.0503	A_26_P00001284	miR-92a/miR-92b/miR-32 (includes others)	1.605	TargetScan Human	Moderate (predicted)
PAPD5 (PAP associated domain containing 5)	A_42_P535555	-2.041	181c, 92a, 19a, 17-5p	4	92a, 19a, 17-5p	3	181c	1	-	role in replication-dependent histone mRNA degradation	Gene Card	PubMed	10.1261/rna.2787011	A_26_P00001284	miR-92a/miR-92b/miR-32 (includes others)	1.605	TargetScan Human	High (predicted)	Purine Metabolism,Pyrimidine Metabolism
PCDH9 (protocadherin 9)	A_44_P148569	-3.61	15b, 92a	2	15b, 92a	2	No common miRs found.	0	forebrain development	Mediate cell adhesion in neural tissue in the presence of calcium and may be involved in signaling at neuronal synaptic junctions.	Gene Card	PubMed	10.1016/j.neuroscience.2012.09.006	A_26_P00001284	miR-92a/miR-92b/miR-32 (includes others)	1.605	TargetScan Human	High (predicted)
PDCD6IP (programmed cell death 6 interacting protein)	A_44_P122547	-2.967	181c, 15b, 92a, 18a	4	15b, 92a, 18a	3	181c	1	apoptotic process	functions within the ESCRT pathway in the abscission stage of cytokinesis, in intraluminal endosomal vesicle formation, and in enveloped virus budding; May play a role in the regulation of both apoptosis and cell proliferation	Gene Card	PubMed	10.1021/pr1005718	A_26_P00001284	miR-92a/miR-92b/miR-32 (includes others)	1.605	TargetScan Human	High (predicted)	14-3-3-mediated Signaling,Mechanisms of Viral Exit from Host Cells
PER2 (Period Circadian Clock 2)	A_42_P708593	-2.445	92a, 181c, 17-5p	3	92a, 17-5p	2	181c	1	-	Transcriptional repressor which forms a core component of the circadian clock	Gene Card	PubMed	10.1242/jeb.081729	A_26_P00001284	miR-92a/miR-92b/miR-32 (includes others)	1.605	TargetScan Human	High (predicted)	Circadian Rhythm Signaling
PHF17 (PHD finger protein 17)	A_44_P553765	-5.714	19a, 92a, 15b	3	19a, 92a, 15b	3	No common miRs found.	0	-	Component of the HBO1 complex which has a histone H4-specific acetyltransferase activity, a reduced activity toward histone H3 and is responsible for the bulk of histone H4 acetylation in vivo. Transcriptional coactivator, it may also promote acetylation of nucleosomal histone H4 by KAT5	Gene Card	PubMed		A_26_P00001284	miR-92a/miR-92b/miR-32 (includes others)	1.605	TargetScan Human	High (predicted)
RAB14 (RAB14, member RAS oncogene family)	A_44_P219158	-3.04	19a, 92a, 758	3	19a, 92a	2	758	1	neurotransmitter secretion;embryo development	involved in membrane trafficking between Golgi complex and endosomes during early embryonic development	Gene Card	PubMed	10.4161/cib.23779	A_26_P00001284	miR-92a/miR-92b/miR-32 (includes others)	1.605	TargetScan Human	High (predicted)
RAP1B (RAP1B, member of RAS oncogene family)	A_44_P343362	-8.621	19a, 92a, 181c, 758	4	19a, 92a	2	181c, 758	2	cell proliferation;cell proliferation;negative regulation of synaptic vesicle exocytosis	regulate cellular processes including cell adhesion and growth and differentiation, role in regulating outside-in signaling in platelets	Gene Card	PubMed	10.1126/scisignal.2003374	A_26_P00001284	miR-92a/miR-92b/miR-32 (includes others)	1.605	TargetScan Human	High (predicted)	Antiproliferative Role of Somatostatin Receptor 2,Axonal Guidance Signaling,Calcium Signaling,Corticotropin Releasing Hormone Signaling,ERK/MAPK Signaling,Ephrin Receptor Signaling,HGF Signaling,Integrin Signaling
RGS7BP (regulator of G-protein signaling 7 binding protein)	A_44_P114424	-2.375	17-5p, 92a, 18a, 19a, 758	5	17-5p, 92a, 18a, 19a	4	758	1	-	Regulator of G protein-coupled receptor signaling. Associated with risk of aspirin-exacerbated respirator disease.	Gene Card	PubMed		A_26_P00001284	miR-92a/miR-92b/miR-32 (includes others)	1.605	TargetScan Human	Moderate (predicted)
RNF2 (ring finger protein 2)	A_44_P988240	-2.725	92a, 365, 19a, 17-5p, 181c	5	92a, 365, 19a, 17-5p	4	181c	1	-	involved in development and cell proliferation	Gene Card	PubMed	10.1002/pmic.200800847	A_26_P00001284	miR-92a/miR-92b/miR-32 (includes others)	1.605	TargetScan Human	Moderate (predicted)
RPL22L1 (ribosomal protein L22-like 1)	A_44_P288536	-2.141	92a, 758	2	92a	1	758	1	-	plays essential role in hematopoietic development	Gene Card	PubMed		A_26_P00001284	miR-92a/miR-92b/miR-32 (includes others)	1.605	TargetScan Human	Moderate (predicted)	EIF2 Signaling
SLC25A16 (solute carrier family 25 (mitochondrial carrier; Graves disease autoantigen), member 16)	A_44_P309753	-2.105	92a, 758	2	92a	1	758	1	-	facilitates rapid transport and exchange of molecules between cytosol and mitochondrial matrix space; required for the accumulation of coenzyme A in the mitochondrial matrix	Gene Card	PubMed	10.1002/cbf.2837	A_26_P00001284	miR-92a/miR-92b/miR-32 (includes others)	1.605	TargetScan Human	High (predicted)
SLC38A2 (solute carrier family 38, member 2)	A_44_P139232	-2.227	92a, 365, 181c, 19a, 379	5	92a, 365, 19a	3	181c, 379	2	-	sodium-dependent amino acid transporter, mediates saturable, pH sensitive and electrogenic cotransport	Gene Card	PubMed	10.1016/j.mam.2012.07.012	A_26_P00001284	miR-92a/miR-92b/miR-32 (includes others)	1.605	TargetScan Human	High (predicted)
SLC50A1 (solute carrier family 50 (sugar transporter), member 1)	A_44_P175621	-2.475	18a, 92a, 17-5p	3	18a, 92a, 17-5p	3	No common miRs found.	0	-	mediates sugar transport across membranes	Gene Card	PubMed		A_26_P00001284	miR-92a/miR-92b/miR-32 (includes others)	1.605	TargetScan Human	Moderate (predicted)
SLC6A1 (solute carrier family 6 (neurotransmitter transporter, GABA), member 1)	A_44_P113691	-6.135	365, 92a	2	365, 92a	2	No common miRs found.	0	neurotransmitter:sodium symporter activity;negative regulation of synaptic transmission, GABAergic	Removes GABA from the synaptic cleft	Gene Card	PubMed	10.1007/s00702-008-0075-y	A_26_P00001284	miR-92a/miR-92b/miR-32 (includes others)	1.605	TargetScan Human	High (predicted)	GABA Receptor Signaling
SRPR (signal recognition particle receptor ('docking protein'))	A_44_P324042	-3.731	92a, 15b	2	92a, 15b	2	No common miRs found.	0	-	subunit of the endoplasmic reticulum signal recognition particle receptor involved in targeting and translocation of signal sequence tagged secretory and membrane protein across the endoplasmic reticulum	Gene Card	PubMed		A_26_P00001284	miR-92a/miR-92b/miR-32 (includes others)	1.605	TargetScan Human	High (predicted)
STK39 (serine threonine kinase 39 (STE20/SPS1 homolog, yeast))	A_42_P707872	-2.375	92a, 19a, 18a	3	92a, 19a, 18a	3	No common miRs found.	0	-	function in cellular stress response pathway	Gene Card	PubMed	10.2353/ajpath.2009.090091	A_26_P00001284	miR-92a/miR-92b/miR-32 (includes others)	1.605	TargetScan Human	High (predicted)
STRN3 (striatin, calmodulin binding protein 3)	A_44_P517558	-3.413	92a, 19a, 758	3	92a, 19a	2	758	1	-	binds calmodulin in calcium dependent manner, function as scaffolding or signaling protein	Gene Card	PubMed		A_26_P00001284	miR-92a/miR-92b/miR-32 (includes others)	1.605	TargetScan Human	High (predicted)
SYT4 (synaptotagmin IV)	A_44_P318080	-2.778	15b, 92a, 181c, 758	4	15b, 92a	2	181c, 758	2	neurotransmitter secretion	involved in Ca(2+)-dependent exocytosis of secretory vesicles	Gene Card	PubMed	10.1016/j.neuron.2013.01.013	A_26_P00001284	miR-92a/miR-92b/miR-32 (includes others)	1.605	TargetScan Human	Moderate (predicted)
TOB1 (transducer of ERBB2, 1)	A_44_P212552	-60.241	92a	1	92a	1	No common miRs found.	0	negative regulation of cell proliferation	anti-proliferative factors that regulate cell growth, tumor suppressor	Gene Card	PubMed		A_26_P00001284	miR-92a/miR-92b/miR-32 (includes others)	1.605	TargetScan Human	High (predicted)	Antiproliferative Role of TOB in T Cell Signaling,Regulation of IL-2 Expression in Activated and Anergic T Lymphocytes
TRIM33 (tripartite motif containing 33)	A_44_P303716	-2.786	19a, 92a, 17-5p, 758	4	19a, 92a, 17-5p	3	758	1	-	transcriptional repressor; acts as E3 ubiquitin-protein ligase	Gene Card	PubMed	10.1002/dvg.20401	A_26_P00001284	miR-92a/miR-92b/miR-32 (includes others)	1.605	TargetScan Human	High (predicted)
TXNDC15 (thioredoxin domain containing 15)	A_44_P416464	-2.151	181c, 92a, 17-5p	3	92a, 17-5p	2	181c	1	-	formation of disulfide bonds in proteins	Gene Card	PubMed		A_26_P00001284	miR-92a/miR-92b/miR-32 (includes others)	1.605	TargetScan Human	High (predicted)
USP25 (ubiquitin specific peptidase 25)	A_44_P839176	-6.623	15b, 92a, 17-5p, 758	4	15b, 92a, 17-5p	3	758	1	-	involved in regulation of intracellular protein breakdown, cell cycle regulation, and stress response	Gene Card	PubMed	10.1371/journal.pone.0036542	A_26_P00001284	miR-92a/miR-92b/miR-32 (includes others)	1.605	TargetScan Human	Moderate (predicted)	Protein Ubiquitination Pathway
VCL (vinculin)	A_42_P811423	-2.532	15b, 92a, 17-5p	3	15b, 92a, 17-5p	3	No common miRs found.	0	regulation of cell migration;regulation of cell migration	involved in anchoring F-actin to membrane, defects associated with cardiomyopathy, may play role in cell morphology and locomotion	Gene Card	PubMed	10.1016/j.bpj.2013.02.021	A_26_P00001284	miR-92a/miR-92b/miR-32 (includes others)	1.605	TargetScan Human	High (predicted)	Actin Cytoskeleton Signaling,FAK Signaling,Integrin Signaling,Leukocyte Extravasation Signaling,Tight Junction Signaling,VEGF Signaling
VPS4B (vacuolar protein sorting 4 homolog B (S. cerevisiae))	A_44_P299671	-2.41	19a, 18a, 92a, 17-5p	4	19a, 18a, 92a, 17-5p	4	No common miRs found.	0	-	Human paralog associated with the endosomal compartments and involved in intracellular protein trafficking	Gene Card	PubMed	10.1093/jb/mvt012	A_26_P00001284	miR-92a/miR-92b/miR-32 (includes others)	1.605	TargetScan Human	High (predicted)	Purine Metabolism
Differentially expressed genes in Uninjured (surviving) vs. Control (>1.5-fold, p<0.05) and their matching miRNA with opposite expression in all pathways
Database consolidated and partially created by Min Corp. 2013 Reference ID: 082313Runner140AE3F5B7D
Database consolidated and partially created by Min Corp. 2014 Reference ID: 011414Runner1438F02536C
Database consolidated and partially created by Min Corp. 2014 Reference ID: 072914Runner1478ACD30C1
