# Supplementary material for: Evidence linking microRNA suppression of essential prosurvival genes with hippocampal cell death after traumatic brain injury
Source: Sci Rep. 2017 Jul 27;7:6645. doi: 10.1038/s41598-017-06341-6 (PMC5532254; doi:10.1038/s41598-017-06341-6)
Supplement: Supplementary file 3 — Table S2 [file 41598_2017_6341_MOESM3_ESM.xls]

## Sheet: Dying neurons
Supplementary Table 2 miRNA gene targets in dying, Fluoro-Jade-positive neurons
Gene	mRNA Probe ID	Fold Change (gene)	Predicted regulation by TBI-altered miRNAs	Number of regulatory TBI-altered miRNAs	Upregulated TBI-altered miRNAs	Number of upregulated miRNAs	Down- regulated TBI-altered miRNAs	Number Downregulated miRNAs	Gene Ontology (GO)	Function	Gene Card Link	Pubmed Link for prodeath and/or prosurvival/regenerative role	DOI	miRNA Probe ID	miRNA Symbol	Fold Change (miRNA)	Source	Confidence	Pathway
ACER3 (alkaline ceramidase 3)	A_44_P605618	-5.556	146b, 15b, 18a, 19a, 181c, 758	6	146b, 15b, 18a, 19a	4	181c, 758	2	positive regulation of cell proliferation	hydrolyzes phytoceramide into phytosphingosine and free fatty acid,	Gene Card	PubMed	10.1074/jbc.M109.063586	A_26_P00002469	miR-146a/miR-146b/miR-146b-5p	1.268	TargetScan Human	High (predicted)
ACTC1 (actin, alpha, cardiac muscle 1)	A_44_P524566	-10.277	146b, 92a, 15b, 181c	4	146b, 92a, 15b	3	181c	1	negative regulation of apoptotic process	involved in various types of cell motility and ubiquitously expressed in all eukaryotic cells	Gene Card	Pubmed		A_26_P00002469	miR-146a/miR-146b/miR-146b-5p	1.268	TargetScan Human	Moderate (predicted)	Actin Cytoskeleton Signaling,Agrin Interactions at Neuromuscular Junction,Calcium Signaling,Caveolar-mediated Endocytosis Signaling,Cellular Effects of Sildenafil (Viagra),Clathrin-mediated Endocytosis Signaling,Crosstalk between Dendritic Cells and Natural Killer Cells,FAK Signaling
B3GALT2 (UDP-Gal:BetaGlcNAc Beta 1,3-Galactosyltransferase, Polypeptide 2)	A_44_P560021	-7.194	146b, 92a, 17-5p	3	146b, 92a, 17-5p	3	No common miRs found.	0	-	Involved in the biosynthesis of the carbohydrate moieties of glycolipids and glycoproteins	Gene Card	PubMed		A_26_P00002469	miR-146a/miR-146b/miR-146b-5p	1.268	TargetScan Human	Moderate (predicted)
BZW1 (Basic Leucine Zipper And W2 Domains 1)	A_44_P637541	-2.273	146b, 15b, 92a, 17-5p	4	146b, 15b, 92a, 17-5p	4	No common miRs found.	0	-	enhances histone H4 gene transcription but does not seem to bind DNA directly; contributes to transcriptional control at the G1/S phase transition	Gene Card	PubMed	10.1021/bi010529o	A_26_P00002469	miR-146a/miR-146b/miR-146b-5p	1.268	TargetScan Human	High (predicted)
C5orf41 (CREB3 Regulatory Factor)	A_43_P10275	-3.3	146b, 365, 19a, 15b, 17-5p, 18a, 181c, 758	8	146b, 365, 19a, 15b, 17-5p, 18a	6	181c, 758	2	-	Acts as a negative regulator of the endoplasmic reticulum stress response or unfolded protein response (UPR). Represses the transcriptional activity of CREB3 during the UPR	Gene Card	Pubmed		A_26_P00002469	miR-146a/miR-146b/miR-146b-5p	1.268	TargetScan Human	Moderate (predicted)
CASK (calcium/calmodulin-dependent serine protein kinase (MAGUK family))	A_44_P225566	-1.931	146b, 15b, 92a, 19a, 181c, 18a, 365, 758	8	146b, 15b, 92a, 19a, 18a, 365	6	181c, 758	2	negative regulation of keratinocyte proliferation;neurexin family protein binding	scaffold protein located at synapses in brain, mutations associated with FG syndrome 4, mental retardation and microcephaly with pontine and cerebellar hypoplasia	Gene Card	PubMed	10.1016/j.cell.2008.02.036	A_26_P00002469	miR-146a/miR-146b/miR-146b-5p	1.268	TargetScan Human	High (predicted)	Purine Metabolism,Tight Junction Signaling
CAT (Catalase)	A_44_P362954	-3.922	146b	1	146b	1	No common miRs found.	0	-	key antioxidant enzyme in the bodies defense against oxidative stress, role in development of diabetes, asthma, Alzheimer's disease, systemic lupus erythematosus, rheumatoid arthritis, and cancers	Gene Card	Pubmed	10.1177/0961203312451505	A_26_P00002469	miR-146a/miR-146b/miR-146b-5p	1.268	TargetScan Human	Moderate (predicted)	Amyotrophic Lateral Sclerosis Signaling,LPS/IL-1 Mediated Inhibition of RXR Function,Methane Metabolism,Mitochondrial Dysfunction,NRF2-mediated Oxidative Stress Response,Production of Nitric Oxide and Reactive Oxygen Species in Macrophages,Tryptophan Metabolism,Urea Cycle and Metabolism of Amino Groups
CCDC6 (Coiled-Coil Domain Containing 6)	A_44_P542535	-2.849	146b, 15b, 19a, 92a, 365, 181c, 17-5p	7	146b, 15b, 19a, 92a, 365, 17-5p	6	181c	1	-	tumor suppressor	Gene Card	PubMed	10.1016/j.canlet.2007.12.018	A_26_P00002469	miR-146a/miR-146b/miR-146b-5p	1.268	TargetScan Human	High (predicted)
CDH10 (cadherin 10, type 2 (T2-cadherin))	A_44_P839743	-8.929	146b, 92a, 758	3	146b, 92a	2	758	1	-	determine specificity of protein's homophilic cell adhesion activity, predominantly expressed in brain and involved in synaptic adhesions, axon outgrowth and guidance	Gene Card	PubMed	10.1002/cne.10424	A_26_P00002469	miR-146a/miR-146b/miR-146b-5p	1.268	TargetScan Human	Moderate (predicted)	GŒ±12/13 Signaling
CELF2 (CUGBP, Elav-like family member 2)	A_44_P973796	-6.173	146b, 92a, 17-5p	3	146b, 92a, 17-5p	3	No common miRs found.	0	-	regulate pre-mRNA alternative splicing and may also be involved in mRNA editing and translation	Gene Card	PubMed	10.1002/dvdy.23959	A_26_P00002469	miR-146a/miR-146b/miR-146b-5p	1.268	TargetScan Human	High (predicted)
CEP290 (centrosomal protein 290kDa)	A_44_P117194	-5.65	146b	1	146b	0	No common miRs found.	0	retina development in camera-type eye	required for tissue-specific ciliogenesis and may regulate ciliary membrane composition	Gene Card	PubMed	10.1186/2046-2530-1-22	A_26_P00002469	miR-146a/miR-146b/miR-146b-5p	1.268	TargetScan Human	Moderate (predicted)
CHMP1B (charged multivesicular body protein 1B)	A_44_P195839	-2.857	146b, 181c	2	146b	1	181c	1	-	components of ESCRT-III (endosomal sorting complex required for transport III), a complex involved in degradation of surface receptor proteins and formation of endocytic multivesicular bodies	Gene Card	PubMed	10.1093/jb/mvr071	A_26_P00002469	miR-146a/miR-146b/miR-146b-5p	1.268	TargetScan Human	Moderate (predicted)
CLASP2 (cytoplasmic linker associated protein 2)	A_44_P451565	-2.89	146b, 18a, 758	3	146b, 18a	2	758	1	cell migration	promotes stabilization of microtubules, involved in nucleation of noncentrosomal microtubules originating from TGN	Gene Card	PubMed	10.4161/bioa.22335	A_26_P00002469	miR-146a/miR-146b/miR-146b-5p	1.268	TargetScan Human	High (predicted)
COPS8 (COP9 constitutive photomorphogenic homolog subunit 8 (Arabidopsis))	A_44_P276297	-4.329	146b	1	146b	0	No common miRs found.	0	-	one of the eight subunits of COP9 signalosome, a highly conserved protein complex that functions as an important regulator in multiple signaling pathways; acts as a positive regulator of E3 ubiquitin ligases	Gene Card	PubMed	10.1074/jbc.M710599200	A_26_P00002469	miR-146a/miR-146b/miR-146b-5p	1.268	TargetScan Human	High (predicted)
CPSF2 (cleavage and polyadenylation specific factor 2, 100kDa)	A_44_P436442	-2.591	146b, 92a	2	146b, 92a	2	No common miRs found.	0	-	involved in the histone 3' end pre-mRNA processing	Gene Card	PubMed	10.1038/embor.2008.146	A_26_P00002469	miR-146a/miR-146b/miR-146b-5p	1.268	TargetScan Human	Moderate (predicted)	Cleavage and Polyadenylation of Pre-mRNA,Tight Junction Signaling
CSE1L (CSE1 chromosome segregation 1-like (yeast))	A_44_P555594	-11.173	146b, 19a	2	146b, 19a	2	No common miRs found.	0	importin-alpha export receptor activity	Mediates importin-alpha re-export from the nucleus to the cytoplasm after import substrates (cargos) have been released into the nucleoplasm; Plays a role in apoptosis and in cell proliferation.	Gene Card	PubMed	10.7314/APJCP.2013.14.2.1017	A_26_P00002469	miR-146a/miR-146b/miR-146b-5p	1.268	TargetScan Human	Moderate (predicted)	RAN Signaling
DLGAP1 (Dsics, large (Drosophila) homolog-associated protein 1 )	A_43_P12348	-2.445	146b, 181c, 17-5p, 365, 15b	5	146b, 17-5p, 365, 15b	4	181c	1	cell-cell signaling;protein localization to synapse	Part of the postsynaptic scaffold in neuronal cells	Gene Card	PubMed	10.1016/j.psychres.2012.08.014	A_26_P00002469	miR-146a/miR-146b/miR-146b-5p	1.268	TargetScan Human	High (predicted)
EEPD1 (Endonuclease/Exonuclease/Phosphatase Family Domain Containing 1)	A_44_P1039927	-4.405	146b, 17-5p, 19a	3	146b, 17-5p, 19a	3	No common miRs found.	0	-		Gene Card			A_26_P00002469	miR-146a/miR-146b/miR-146b-5p	1.268	TargetScan Human	Moderate (predicted)
EXOC5 (exocyst complex component 5)	A_44_P188596	-5.208	146b, 181c, 19a, 15b, 17-5p, 92a, 379, 758	8	146b, 19a, 15b, 17-5p, 92a	5	181c, 379, 758	3	-	essential for targeting exocytic vesicles to specific docking sites on the plasma membrane	Gene Card	PubMed	10.1091/mbc.11.12.4259	A_26_P00002469	miR-146a/miR-146b/miR-146b-5p	1.268	TargetScan Human	Moderate (predicted)	Cdc42 Signaling
FBXO3 (F-box protein 3)	A_44_P209821	-3.984	146b	1	146b	1	No common miRs found.	0	-	function in phosphorylation-dependent ubiquitination	Gene Card	PubMed		A_26_P00002469	miR-146a/miR-146b/miR-146b-5p	1.268	TargetScan Human	Moderate (predicted)
FER (fer (fps/fes related) tyrosine kinase)	A_44_P1032305	-7.463	146b	1	146b	1	No common miRs found.	0	cell proliferation;regulation of fibroblast migration;positive regulation of cell migration	regulates cell-cell adhesion and mediates signaling from cell surface to cytoskeleton	Gene Card	PubMed	10.4049/jimmunol.1200322	A_26_P00002469	miR-146a/miR-146b/miR-146b-5p	1.268	TargetScan Human	Moderate (predicted)	Germ Cell-Sertoli Cell Junction Signaling,Leukocyte Extravasation Signaling
GABPA (GA binding protein transcription factor, alpha subunit 60 kDa)	A_44_P359190	-3.344	146b, 15b, 18a, 365, 19a	5	146b, 15b, 18a, 365, 19a	5	No common miRs found.	0	in utero embryonic development	DNA binding subunit, involved in activation of cytochrome oxidase expression and nuclear control of mitochondrial function	Gene Card	PubMed	10.1182/blood-2010-07-298802	A_26_P00002469	miR-146a/miR-146b/miR-146b-5p	1.268	TargetScan Human	Moderate (predicted)	Agrin Interactions at Neuromuscular Junction
GART (Phosphoribosylglycinamide Formyltransferase, Phosphoribosylglycinamide)	A_42_P581567	-5.556	146b	1	146b	1	No common miRs found.	0	brainstem development;cerebellum development;cerebral cortex development	required for de novo purine biosynthesis	Gene Card	PubMed	10.1109/TNN.2011.2173502	A_26_P00002469	miR-146a/miR-146b/miR-146b-5p	1.268	TargetScan Human	Moderate (predicted)	One Carbon Pool by Folate,Purine Metabolism
GCC2 (Synthetase, Phosphoribosylaminoimidazole Synthetase)	A_43_P14433	-2.558	146b, 15b, 181c, 17-5p, 19a, 18a	6	146b, 15b, 17-5p, 19a, 18a	5	181c	1	-	regulates vesicular transport between endosomes and Golgi	Gene Card	PubMed		A_26_P00002469	miR-146a/miR-146b/miR-146b-5p	1.268	TargetScan Human	Moderate (predicted)
HELZ (helicase with zinc finger)	A_43_P17065	-5.495	146b, 15b, 19a, 18a, 379	5	146b, 15b, 19a, 18a	4	379	1	-	May act as a helicase that plays a role in RNA metabolism in multiple tissues and organs within the developing embryo	Gene Card	PubMed		A_26_P00002469	miR-146a/miR-146b/miR-146b-5p	1.268	TargetScan Human	Moderate (predicted)
HMG20A (high mobility group 20A)	A_44_P975304	-1.502	146b, 15b, 758	3	146b, 15b	2	758	1	negative regulation of neuron differentiation	Role in neuronal differentiation as chromatin-associated protein.	Gene Card	PubMed	10.1074/jbc.M109.090654	A_26_P00002469	miR-146a/miR-146b/miR-146b-5p	1.268	TargetScan Human	Moderate (predicted)
HNRNPD (Heterogeneous Nuclear Ribonucleoprotein D (AU-Rich Element RNA Binding Protein 1, 37kDa))	A_44_P363156	-8.264	146b, 19a	2	146b, 19a	2	No common miRs found.	0	-	associated with pre-mRNAs in the nucleus and appear to influence pre-mRNA processing and other aspects of mRNA metabolism and transport	Gene Card	PubMed	10.1038/jid.2008.298	A_26_P00002469	miR-146a/miR-146b/miR-146b-5p	1.268	TargetScan Human	High (predicted)	Estrogen Receptor Signaling
HP1BP3 (heterochromatin protein 1, binding protein 3)	A_44_P343694	-4.926	146b, 92a, 17-5p	3	146b, 92a, 17-5p	3	No common miRs found.	0	-	Component of heterochromatin that maintains heterochromatin integrity during G1/S progression and regulates the duration of G1 phase to critically influence cell proliferative capacity	Gene Card	PubMed		A_26_P00002469	miR-146a/miR-146b/miR-146b-5p	1.268	TargetScan Human	Moderate (predicted)
IL36B (interleukin 36, beta)	A_43_P23392	-5.128	146b, 92a	2	146b, 92a	2	No common miRs found.	0	-	stimulates production of interleukin-6 and interleukin-8 in synovial fibroblasts, articular chondrocytes and mature adipocytes	Gene Card	PubMed	10.1074/jbc.M111.267922	A_26_P00002469	miR-146a/miR-146b/miR-146b-5p	1.268	Ingenuity Expert Findings	Experimentally Observed	Acute Phase Response Signaling,Altered T Cell and B Cell Signaling in Rheumatoid Arthritis,Atherosclerosis Signaling,Cholecystokinin/Gastrin-mediated Signaling,Communication between Innate and Adaptive Immune Cells,Dendritic Cell Maturation,FXR/RXR Activation,Graft-versus-Host Disease Signaling
IMPACT (impact RWD domain protein)	A_44_P512642	-4.673	146b	1	146b	1	No common miRs found.	0	-	translational regulator that ensures constant high levels of translation under amino acid starvation	Gene Card	PubMed		A_26_P00002469	miR-146a/miR-146b/miR-146b-5p	1.268	TargetScan Human	Moderate (predicted)
KCNC3 (Potassium Voltage-Gated Channel, Shaw-Related Subfamily, Member 3)	A_44_P384086	-1.835	146b	1	146b	1	No common miRs found.	0	regulation of neurotransmitter secretion	mediates the voltage-dependent potassium ion permeability of excitable membranes	Gene Card	PubMed		A_26_P00002469	miR-146a/miR-146b/miR-146b-5p	1.268	TargetScan Human	Moderate (predicted)
KCNMA1 (Potassium large conductance calcium-activated channel)	A_44_P259947	-4.464	146b, 15b, 365, 18a, 181c, 17-5p, 19a, 758	8	146b, 15b, 365, 18a, 17-5p, 19a	6	181c, 758	2	synaptic transmission;neuronal action potential;positive regulation of apoptotic process;neuromuscular process controlling balance	Voltage and calcium-sensitive potassium channels that are fundamental to the control of smooth muscle tone and neuronal excitability.	Gene Card	PubMed	10.1073/pnas.1302028110	A_26_P00002469	miR-146a/miR-146b/miR-146b-5p	1.268	TargetScan Human	Moderate (predicted)
KCTD3 (Potassium Channel Tetramerisation Domain Containing 3)	A_42_P632328	-1.842	146b, 181c	2	146b	1	181c	1	-	interacts with hyperpolarization-activated cyclic nucleotide-gated channel complex 3 and enhances its cell surface expression and current density	Gene Card	PubMed	10.1074/jbc.M112.434803	A_26_P00002469	miR-146a/miR-146b/miR-146b-5p	1.268	TargetScan Human	Moderate (predicted)
KLHL24 (Kelch-liike family member 24)	A_44_P664360	-7.519	146b, 365, 92a, 17-5p, 181c	5	146b, 365, 92a, 17-5p	4	181c	1	-	reduces kainate receptor-mediated currents in hippocampal neurons. Inhibits transcriptional efficiency of viral immediate-early genes.	Gene Card	PubMed	10.1007/s11427-013-4458-4	A_26_P00002469	miR-146a/miR-146b/miR-146b-5p	1.268	TargetScan Human	Moderate (predicted)
LIN7C (lin-7 homolog C (C. elegans))	A_44_P849334	-3.333	146b, 365, 181c, 379	4	146b, 365	2	181c, 379	2	neurotransmitter secretion	role in establishing and maintaining asymmetric distribution of channels and receptors at plasma membrane of polarized cells, function in localizing synaptic vesicles at synapses	Gene Card	PubMed		A_26_P00002469	miR-146a/miR-146b/miR-146b-5p	1.268	TargetScan Human	Moderate (predicted)
LRRTM2 (Leucine rich transmembrane neuronal 2)	A_44_P698466	-4.651	146b, 15b, 19a, 18a, 758	5	146b, 15b, 19a, 18a	4	758	1	neurexin family protein binding;synapse organization	Involved in the development and maintenance of excitatory synapse in the vertebrate nervous system	Gene Card	PubMed	10.1159/000341252	A_26_P00002469	miR-146a/miR-146b/miR-146b-5p	1.268	TargetScan Human	High (predicted)
MPHOSPH6 (M-phase phosphoprotein 6)	A_44_P352031	-3.717	146b	1	146b	1	No common miRs found.	0	-	Involved in the 3-processing of the 7S pre-RNA to the mature 5.8S rRNA and may play a role in recruiting the RNA exosome complex to pre-rRNA	Gene Card	PubMed		A_26_P00002469	miR-146a/miR-146b/miR-146b-5p	1.268	TargetScan Human	Moderate (predicted)
NAV2 (Neuron navigator 2)	A_42_P659682	-5.464	146b, 17-5p	2	146b, 17-5p	2	No common miRs found.	0	nervous system development;optic nerve development;glossopharyngeal nerve development;vagus nerve development	Exonuclease activity and involved in neuronal development specifically in the development of different sensory organs	Gene Card	PubMed	10.1016/j.ydbio.2011.03.008	A_26_P00002469	miR-146a/miR-146b/miR-146b-5p	1.268	TargetScan Human	Moderate (predicted)
NFASC (Neurofascin)	A_44_P727294	-12.87	146b, 15b, 18a, 758	4	146b, 15b, 18a	3	758	1	peripheral nervous system development;synapse organization	functions in neurite outgrowth, neurite fasciculation, and organization of the axon initial segment (AIS) and nodes of Ranvier on axons during early development	Gene Card	PubMed	10.1371/journal.pone.0057960	A_26_P00002469	miR-146a/miR-146b/miR-146b-5p	1.268	TargetScan Human	High (predicted)
OPALIN (Oligodendrocytic Myelin Paranodal And Inner Loop Protein)	A_44_P776423	-4.149	146b, 379	2	146b	1	379	1	-	specific marker for myelinating oligodendrocytes	Gene Card	PubMed	10.1074/jbc.M801314200	A_26_P00002469	miR-146a/miR-146b/miR-146b-5p	1.268	TargetScan Human	High (predicted)
PGM2L1 (phosphoglucomutase 2-like 1)	A_44_P438362	-15.385	146b, 17-5p, 19a, 15b, 92a, 181c, 758	7	146b, 17-5p, 19a, 15b, 92a	5	181c, 758	2	-	Involved in glucose 1,6-bisphosphate synthase	Gene Card	PubMed	10.1074/jbc.M805224200	A_26_P00002469	miR-146a/miR-146b/miR-146b-5p	1.268	TargetScan Human	Moderate (predicted)	Galactose Metabolism,Glycolysis/Gluconeogenesis,Pentose Phosphate Pathway,Starch and Sucrose Metabolism
PHYHIPL (phytanoyl-CoA 2-hydroxylase interacting protein-like)	A_44_P342908	-5.814	146b, 17-5p, 758	3	146b, 17-5p	2	758	1	-	role in development of central system	Gene Card	PubMed		A_26_P00002469	miR-146a/miR-146b/miR-146b-5p	1.268	TargetScan Human	Moderate (predicted)
PPM1K (protein phosphatase Mg2+/Mn2+ dependent, 1K)	A_44_P975779	-9.346	146b, 17-5p	2	146b, 17-5p	2	No common miRs found.	0	-	essential for cell survival and development, key role in regulation of mitochondrial permeability transition pore	Gene Card	PubMed		A_26_P00002469	miR-146a/miR-146b/miR-146b-5p	1.268	TargetScan Human	High (predicted)
PRPF4B (PRP4 pre-mRNA processing factor 4 homolog B (yeast))	A_44_P1016170	-3.311	146b, 181c, 92a, 17-5p	4	146b, 92a, 17-5p	3	181c	1	-	role in pre-mRNA splicing	Gene Card	PubMed	10.1007/s10517-009-0593-0	A_26_P00002469	miR-146a/miR-146b/miR-146b-5p	1.268	TargetScan Human	Moderate (predicted)	Inositol Phosphate Metabolism,Nicotinate and Nicotinamide Metabolism,Systemic Lupus Erythematosus Signaling
PTPRA (protein tyrosine phosphatase, receptor type, A)	A_43_P11552	-6.211	146b	1	146b	1	No common miRs found.	0	-	regulate cell growth, differentiation, mitotic cycle and oncogenic transformation	Gene Card	PubMed		A_26_P00002469	miR-146a/miR-146b/miR-146b-5p	1.268	TargetScan Human	Moderate (predicted)
RCHY1 (ng finger and CHY zinc finger domain containing 1, E3 ubiquitin protein ligase)	A_44_P1025750	-66.225	146b	1	146b	1	No common miRs found.	0	-	mediates E3-dependent ubiquitination and proteasomal degradation of target proteins	Gene Card	PubMed	10.1038/nsmb.1521	A_26_P00002469	miR-146a/miR-146b/miR-146b-5p	1.268	TargetScan Human	Moderate (predicted)
REEP5 (Receptor accessory protein 5)	A_44_P941342	-17.544	146b, 17-5p, 181c	3	146b, 17-5p	2	181c	1	-	May promote functional cell surface expression of olfactory receptors	Gene Card	PubMed		A_26_P00002469	miR-146a/miR-146b/miR-146b-5p	1.268	TargetScan Human	High (predicted)
RNASEL (Ribonuclease L (2',5'-oligiosoadenylate synthestase-depentent))	A_44_P160846	-5.525	146b, 18a, 17-5p, 19a, 181c	5	146b, 18a, 17-5p, 19a	4	181c	1	-	Endoribonuclease that functions in the interferon (IFN) antiviral response	Gene Card	PubMed	10.1089/aid.2012.0014	A_26_P00002469	miR-146a/miR-146b/miR-146b-5p	1.268	TargetScan Human	High (predicted)	Role of PKR in Interferon Induction and Antiviral Response,Role of Pattern Recognition Receptors in Recognition of Bacteria and Viruses
RPL34 (ribosomal protein L34)	A_44_P1031524	-5.435	146b	1	146b	1	No common miRs found.	0	-	encodes ribosomal protein that is component of 60S subunit	Gene Card	PubMed		A_26_P00002469	miR-146a/miR-146b/miR-146b-5p	1.268	TargetScan Human	High (predicted)	EIF2 Signaling
SDCBP (syndecan binding protein (syntenin)	A_43_P13971	-2.625	146b, 17-5p	2	146b, 17-5p	2	No common miRs found.	0	neurexin family protein binding	Affect cytoskeletal-membrane organization, cell adhesion, protein trafficking, and the activation of transcription factors.	Gene Card	PubMed		A_26_P00002469	miR-146a/miR-146b/miR-146b-5p	1.268	TargetScan Human	Moderate (predicted)	Axonal Guidance Signaling,Ephrin Receptor Signaling
SH3GL2 (Sh3-domain GRB2-like 2)	A_44_P496496	-3.922	146b, 15b	2	146b, 15b	2	No common miRs found.	0	synaptic vesicle endocytosis	Implicated in synaptic vesicle endocytosis	Gene Card	PubMed		A_26_P00002469	miR-146a/miR-146b/miR-146b-5p	1.268	TargetScan Human	Moderate (predicted)	Clathrin-mediated Endocytosis Signaling,Mechanisms of Viral Exit from Host Cells
SLC38A2 (Solute carrier family 38, member 2)	A_44_P104652	-2.123	146b, 92a, 365, 181c, 19a, 379	6	146b, 92a, 365, 19a	4	181c, 379	2	-	Mediates the saturable, pH-sensitive and electrogenic cotransport of neutral amino acids and sodium ions	Gene Card	PubMed	10.1016/j.mam.2012.07.012	A_26_P00002469	miR-146a/miR-146b/miR-146b-5p	1.268	TargetScan Human	Moderate (predicted)
SLC6A15 (solute carrier family 6 (neutral amino acid transporter))	A_44_P119007	-7.937	146b, 92a, 758	3	146b, 92a	2	758	1	neurotransmitter:sodium symporter activity	Plays a role in neuronal amino acid transport and may be associated with major depression	Gene Card	PubMed	10.1017/S1461145712000223	A_26_P00002469	miR-146a/miR-146b/miR-146b-5p	1.268	TargetScan Human	Moderate (predicted)
SLC9A6 (solute carrier family 9, subfamily A (NHE6, Cation Proton Antiporter 6), Member 6)	A_44_P498259	-5.618	146b,15b, 19a, 181c, 17-5p	5	146b, 15b, 19a, 17-5p	4	181c	1	-	Early and recycling endosomes and may be involved in regulating endosomal pH and volume. Contributes to calcium homeostasis	Gene Card	PubMed	10.1093/brain/awr250	A_26_P00002469	miR-146a/miR-146b/miR-146b-5p	1.268	TargetScan Human	Moderate (predicted)
SMC5 (structural maintenance of chromosomes 5)	A_44_P172343	-4.902	146b	1	146b	1	No common miRs found.	0	-	Core component of the SMC5-SMC6 complex, a complex involved in repair of DNA double-strand breaks by homologous recombination; required for telomere maintenance and recruitment of telomeres to PML nuclear bodies	Gene Card	PubMed	10.1016/j.dnarep.2010.11.010	A_26_P00002469	miR-146a/miR-146b/miR-146b-5p	1.268	TargetScan Human	Moderate (predicted)
SRP14 (signal recognition particle 14kDa (homologous Alu RNA binging protein))	A_42_P479920	-2.326	146b, 18a	2	146b, 18a	2	No common miRs found.	0	-	targeting secretory proteins to the rough endoplasmic reticulum membrane	Gene Card	PubMed		A_26_P00002469	miR-146a/miR-146b/miR-146b-5p	1.268	TargetScan Human	Moderate (predicted)
SRP72 (signal recognition particle 72kDa)	A_44_P554862	-4.587	146b, 365, 15b, 17-5p	4	146b, 365, 15b, 17-5p	4	No common miRs found.	0	-	Mediates the targeting of secretory proteins to the endoplasmic reticulum.	Gene Card	PubMed	10.4161/rna.5.2.6042	A_26_P00002469	miR-146a/miR-146b/miR-146b-5p	1.268	TargetScan Human	High (predicted)
TM9SF2 (transmembrane 9 superfamily member 2)	A_44_P398399	-9.009	146b	1	146b	1	No common miRs found.	0	-	role in small molecule transport or act as an ion channel	Gene Card	PubMed		A_26_P00002469	miR-146a/miR-146b/miR-146b-5p	1.268	TargetScan Human	Moderate (predicted)
TMEM209 (transmembrane protein 209)	A_44_P459554	-4.329	146b	1	146b	1	No common miRs found.	0	-	critical driver of human lung cancer growth and survival	Gene Card	PubMed	10.1158/0008-5472.CAN-12-0159	A_26_P00002469	miR-146a/miR-146b/miR-146b-5p	1.268	TargetScan Human	Moderate (predicted)
TMX1 (Thioredoxin-Related transmembrane protein 1)	A_43_P16672	-3.861	146b, 18a, 92a, 19a, 181c	5	146b, 18a, 92a, 19a	4	181c	1	negative regulation of apoptotic process	Participates in various redox reaction through the reversible oxidation of its active center dithiol to a disulfide and catalyzes dithiol-disulfate exchange reactions.	Gene Card	PubMed		A_26_P00002469	miR-146a/miR-146b/miR-146b-5p	1.268	TargetScan Human	Moderate (predicted)
TRIM2 (tripartite motif containing 2)	A_44_P761041	-4.545	146b, 181c, 19a, 18a, 15b, 758, 379	7	146b, 19a, 18a, 15b	4	181c, 758, 379	3	regulation of neuron apoptotic process;regulation of neuron apoptotic process	functions in axon outgrowth during development; It plays a neuroprotective role and functions as an E3-ubiquitin ligase in proteasome-mediated degradation of target proteins. Mutations in this gene can cause early-onset axonal neuropathy	Gene Card	PubMed	10.1111/j.1471-4159.2010.06971.x	A_26_P00002469	miR-146a/miR-146b/miR-146b-5p	1.268	TargetScan Human	Moderate (predicted)
TRIM37 (tripartite motif containing 37)	A_44_P804257	-4.587	146b, 19a, 17-5p, 15b, 758	5	146b, 19a, 17-5p, 15b	4	758	1	-	developmental patterning and oncogenesis	Gene Card	PubMed	10.1086/340256	A_26_P00002469	miR-146a/miR-146b/miR-146b-5p	1.268	TargetScan Human	Moderate (predicted)
TTC33 (tetratricopeptide repeat domain 33)	A_43_P17779	-10.929	146b, 15b, 17-5p, 758	4	146b, 15b, 17-5p	3	758	1	-		Gene Card			A_26_P00002469	miR-146a/miR-146b/miR-146b-5p	1.268	TargetScan Human	Moderate (predicted)
USP32 (ubiquitin specific peptidase 32)	A_44_P960156	-3.484	146b, 18a, 17-5p, 19a, 15b	5	146b, 18a, 17-5p, 19a, 15b	5	No common miRs found.	0	-	deubiquitination function	Gene Card	PubMed	10.1007/s00335-010-9268-4	A_26_P00002469	miR-146a/miR-146b/miR-146b-5p	1.268	TargetScan Human	Moderate (predicted)	Protein Ubiquitination Pathway
USP47 (ubiquitin specific peptidase 47)	A_44_P551995	-15.267	146b, 181c, 17-5p	3	146b, 17-5p	2	181c	1	negative regulation of apoptotic process;negative regulation of cysteine-type endopeptidase activity involved in apoptotic process;negative regulation of intrinsic apoptotic signaling pathway in response to DNA damage	role in base-excision repair (BER) and acts as a regulator of cell growth and genome integrity	Gene Card	PubMed	10.1016/j.molcel.2011.02.016	A_26_P00002469	miR-146a/miR-146b/miR-146b-5p	1.268	TargetScan Human	High (predicted)	Protein Ubiquitination Pathway
ZC3H14 (zinc finger CCCH-type containing 14)	A_44_P501268	-9.009	146b, 17-5p, 758	3	146b, 17-5p	2	758	1	-	Influence gene expression by regulating mRNA stability, nuclear export, and translation.	Gene Card	PubMed	10.1016/j.gene.2009.02.022	A_26_P00002469	miR-146a/miR-146b/miR-146b-5p	1.268	TargetScan Human	Moderate (predicted)
ZDHHC13 (Zinc finger, CDDC-type containing 13)	A_44_P250476	-12.953	146b, 365	2	146b, 365	2	No common miRs found.	0	-	Palmitoyltransferase for HD and GAD2, and mediates Mg(2+) transport	Gene Card	PubMed		A_26_P00002469	miR-146a/miR-146b/miR-146b-5p	1.268	TargetScan Human	High (predicted)
ZFAND5 (Ainc finger, AN1-type domain 5)	A_44_P1039184	-4.367	146b, 18a, 15b, 181c, 92a, 19a, 379, 758	8	146b, 18a, 15b, 92a, 19a	5	181c, 379, 758	3	in utero embryonic development;vasculature development;fibroblast migration;smooth muscle tissue development;face development	involved in protein degradation, anchors ubiquitinated proteins to the proteasome, plays role in regulation of NF-kapa-B activation and apoptosis, inhibits tumor necrosis factor, overexpression sensitizes cells to TNF-induced apoptosis	Gene Card	PubMed		A_26_P00002469	miR-146a/miR-146b/miR-146b-5p	1.268	TargetScan Human	Moderate (predicted)
ZNF280D (zinc finger protein 280D)	A_44_P420793	-11.249	146b, 181c, 19a	3	146b, 19a	2	181c	1	-	Transcription factor	Gene Card	PubMed		A_26_P00002469	miR-146a/miR-146b/miR-146b-5p	1.268	TargetScan Human	Moderate (predicted)
ABHD13 (abhydrolase domain containing 13)	A_44_P342412	-7.692	181c, 18a, 92a, 15b, 17-5p	5	18a, 92a, 15b, 17-5p	4	181c	1	-		Gene Card			A_26_P00001191	miR-16/miR-497/miR-195 (includes others)	1.317	TargetScan Human	Moderate (predicted)
ACSL4 (acyl-CoA synthetase long-chain family member 4)	A_42_P654061	-7.752	19a, 15b, 181c, 17-5p	4	19a, 15b, 17-5p	3	181c	1	neuron differentiation;dendritic spine development	lipid biosynthesis and fatty acid degradation	Gene Card	PubMed	10.1016/j.bbadis.2012.02.010	A_26_P00001191	miR-16/miR-497/miR-195 (includes others)	1.317	TargetScan Human	High (predicted)	Fatty Acid Metabolism,LPS/IL-1 Mediated Inhibition of RXR Function,Type II Diabetes Mellitus Signaling
AHCYL2 (S-adenosylhomocysteine hydrolase-like 2)	A_44_P720404	-8.403	15b, 17-5p	2	15b, 17-5p	2	No common miRs found.	0	-	involved in the conversion of S-adenosyl-L-homocysteine to L-homocysteine and adenosine	Gene Card	PubMed		A_26_P00001191	miR-16/miR-497/miR-195 (includes others)	1.317	TargetScan Human	High (predicted)	Methionine Metabolism,Selenoamino Acid Metabolism
AKAP11 (Akinase (PRKA) anchor protein 11)	A_44_P1033739	-2.247	15b, 365, 17-5p, 379	4	15b, 365, 17-5p	3	379	1	-	Binding to the regulatory subunit of protein kinase A (PKA) and confining the holoenzyme to discrete location within the cell	Gene Card	PubMed	10.1083/jcb.201010034	A_26_P00001191	miR-16/miR-497/miR-195 (includes others)	1.317	TargetScan Human	High (predicted)	Cardiac Œ≤-adrenergic Signaling,Protein Kinase A Signaling,cAMP-mediated signaling
ANKRD46 (ankyrin repeat domain 46)	A_44_P991787	-2.439	15b, 92a, 758	3	15b, 92a	2	758	1	-	function in protein-protein interactions in a variety of cellular processes	Gene Card	PubMed		A_26_P00001191	miR-16/miR-497/miR-195 (includes others)	1.317	TargetScan Human	High (predicted)
AP2B1 (adaptor-related protein complex 2, beta 1 subunit)	A_44_P147317	-3.356	15b, 17-5p, 19a	3	15b, 17-5p, 19a	3	No common miRs found.	0	-	Component of the adaptor protein complex 2 (AP-2). Adaptor protein complexes function in protein transport via transport vesicles in different membrane traffic pathways; play a role in the recycling of synaptic vesicle membranes from the presynaptic surface	Gene Card	PubMed		A_26_P00001191	miR-16/miR-497/miR-195 (includes others)	1.317	TargetScan Human	Moderate (predicted)	CTLA4 Signaling in Cytotoxic T Lymphocytes,Clathrin-mediated Endocytosis Signaling,GABA Receptor Signaling,Virus Entry via Endocytic Pathways
APP (amyloid beta precursor protein)	A_44_P1054883	-4.608	15b, 17-5p	2	15b, 17-5p	2	No common miRs found.	0	skeletal system development;chondrocyte development;post-embryonic development	Functions as a cell surface receptor and performs physiological functions on the surface of neurons relevant to neurite growth, neuronal adhesion and axonogenesis. Involved in cell mobility and transcription regulation through protein-protein interactions.	Gene Card	PubMed		A_26_P00001191	miR-16/miR-497/miR-195 (includes others)	1.317	TargetScan Human	Moderate (predicted)	Amyloid Processing,Docosahexaenoic Acid (DHA) Signaling,Mitochondrial Dysfunction,Neuroprotective Role of THOP1 in Alzheimer's Disease,Reelin Signaling in Neurons
ARCN1 (archain 1)	A_44_P668226	-9.091	15b, 18a, 17-5p, 365	4	15b, 18a, 17-5p, 365	4	No common miRs found.	0	-	well conserved among eukaryotes; may play a fundamental role in eukaryotic cell biology; has similarities to heat shock proteins and clathrin-associated proteins, involved in vesicle structure and intracellular trafficking	Gene Card	PubMed	10.1371/journal.pgen.1000956	A_26_P00001191	miR-16/miR-497/miR-195 (includes others)	1.317	TargetScan Human	Moderate (predicted)	Caveolar-mediated Endocytosis Signaling
ARHGAP20 (Rho GTPase activating protein 20)	A_44_P163313	-4.545	15b, 17-5p	2	15b, 17-5p	2	No common miRs found.	0	-	GTPase activator for the Rho-type GTPases by converting them to an inactive GDP-bound state	Gene Card	PubMed		A_26_P00001191	miR-16/miR-497/miR-195 (includes others)	1.317	TargetScan Human	High (predicted)
ASTN1 (Astrotactin 1)	A_44_P482200	-9.615	181c, 92a, 15b, 18a, 17-5p, 379, 758	7	92a, 15b, 18a, 17-5p	4	181c, 379, 758	3	neuron migration;neuron cell-cell adhesion;cell migration	Neuronal adhesion molecule require for glial-guided migration of young postmitotic neuroblasts in cortical regions of developing brain, including cerebrum, hippocampus, cerebellum, and olfactory bulb	Gene Card	PubMed	10.1523/JNEUROSCI.0032-10.2010	A_26_P00001191	miR-16/miR-497/miR-195 (includes others)	1.317	TargetScan Human	Moderate (predicted)
BDNF (Brain-derived neurotrophic factor)	A_44_P437896	-7.752	15b, 365, 92a, 758	4	15b, 365, 92a	3	758	1	ureteric bud development;neurotrophin TRKB receptor binding;nervous system development;negative regulation of neuroblast proliferation;neuron recognition;dendrite development;nerve development;neuron differentiation;negative regulation of apoptotic process;regulation of neuron apoptotic process;negative regulation of neuron apoptotic process;positive regulation of neuron differentiation;negative …	promotes survival and differentiation of selected neuronal populations of PNS and CNS, participates in axonal growth, pathfinding and the modulation of dendritic growth and morphology, major regulator of synaptic transmission and plasticity and adult synapses in many regions of CNS, contributes to long-term potentiation, long-term depression, certain short-term synaptic plasticity, and homeostati…	Gene Card	PubMed	10.1093/schbul/sbr070	A_26_P00001191	miR-16/miR-497/miR-195 (includes others)	1.317	TargetScan Human,miRecords	Experimentally Observed,High (predicted)	Axonal Guidance Signaling,CDK5 Signaling,Corticotropin Releasing Hormone Signaling,Human Embryonic Stem Cell Pluripotency,Huntington's Disease Signaling,Neuropathic Pain Signaling In Dorsal Horn Neurons,Neurotrophin/TRK Signaling,Thyroid Cancer Signaling
BZW1 (Basic Leucine Zipper And W2 Domains 1)	A_44_P637541	-2.273	15b, 92a, 17-5p	3	15b, 92a, 17-5p	3	No common miRs found.	0	-	enhances histone H4 gene transcription but does not seem to bind DNA directly; regulatory factor that contributes to transcriptional control at the G1/S phase transition	Gene Card	PubMed	10.1021/bi010529o	A_26_P00001191	miR-16/miR-497/miR-195 (includes others)	1.317	TargetScan Human	High (predicted)
C1orf9 (chromosome 1 open reading frame 9)	A_44_P172625	-1.773	15b, 18a, 17-5p	3	15b, 18a, 17-5p	3	No common miRs found.	0	-	required for bone modeling during late embryogenesis and regulates type I collagen synthesis in osteoblasts during their postnatal maturation	Gene Card	PubMed		A_26_P00001191	miR-16/miR-497/miR-195 (includes others)	1.317	TargetScan Human	High (predicted)
C5orf41 (CREB3 Regulatory Factor)	A_43_P10275	-3.3	181c, 365, 19a, 15b, 17-5p, 18a, 758	7	365, 19a, 15b, 17-5p, 18a	5	181c, 758	2	-	acts as a negative regulator of the endoplasmic reticulum stress response or unfolded protein response	Gene Card	PubMed		A_26_P00001191	miR-16/miR-497/miR-195 (includes others)	1.317	TargetScan Human	High (predicted)
CAPZA2 (capping protein (actin filament) muscle Z-line, alpha 2)	A_44_P354266	-2.336	15b, 181c, 379	3	15b	1	181c, 379	2	-	regulates growth of the actin filaments at barbed ends	Gene Card	PubMed	10.1074/jbc.M211509200	A_26_P00001191	miR-16/miR-497/miR-195 (includes others)	1.317	TargetScan Human	High (predicted)
CASKIN1 (CASK interacting protein 1)	A_42_P768530	-2.933	92a, 15b, 181c	3	92a, 15b	2	181c	1	-	may link the scaffolding protein CASK to downstream intracellular effectors	Gene Card	PubMed		A_26_P00001191	miR-16/miR-497/miR-195 (includes others)	1.317	TargetScan Human	High (predicted)
CCDC47 (coiled-Coil Domain Containing 47)	A_44_P331164	-3.817	15b, 19a, 365, 758	4	15b, 19a, 365	3	758	1	embryo development;post-embryonic development	calcium ion binding	Gene Card	PubMed		A_26_P00001191	miR-16/miR-497/miR-195 (includes others)	1.317	TargetScan Human	Moderate (predicted)
CCDC6 (coiled-coil domain containing 6)	A_44_P542535	-2.849	15b, 19a, 92a, 365, 181c, 17-5p	6	15b, 19a, 92a, 365, 17-5p	5	181c	1	-	function as a tumor suppressor	Gene Card	PubMed	10.1016/j.canlet.2007.12.018	A_26_P00001191	miR-16/miR-497/miR-195 (includes others)	1.317	TargetScan Human	High (predicted)
CCDC64 (Coiled-coil domain containing 64)	A_44_P104483	-20.534	15b, 181c	2	15b	1	181c	1	neuron projection development	Component of secretory vesicle machinery in developing neurons that act as a regulator of neurite outgrowth.	Gene Card	PubMed	10.1038/emboj.2010.51	A_26_P00001191	miR-16/miR-497/miR-195 (includes others)	1.317	TargetScan Human	High (predicted)
CCNY (cyclin Y)	A_44_P414890	-7.576	15b	1	15b	1	No common miRs found.	0	-	regulate cyclin-dependent kinases	Gene Card	PubMed		A_26_P00001191	miR-16/miR-497/miR-195 (includes others)	1.317	TargetScan Human	Moderate (predicted)
CDK17 (Cyclin-dependent kinase 17)	A_42_P689357	-9.009	15b, 181c, 17-5p	3	15b, 17-5p	2	181c	1	-	Role in terminally differentiated neurons	Gene Card	PubMed	10.1016/j.brainres.2012.06.020	A_26_P00001191	miR-16/miR-497/miR-195 (includes others)	1.317	TargetScan Human	High (predicted)
CFL2 (cofilin 2 (muscle))	A_44_P147558	-6.289	15b, 19a, 17-5p, 181c, 92a, 758	6	15b, 19a, 17-5p, 92a	4	181c, 758	2	-	involved in the regulation of actin-filament dynamics	Gene Card	PubMed	10.1016/j.nmd.2012.03.008	A_26_P00001191	miR-16/miR-497/miR-195 (includes others)	1.317	miRecords	Experimentally Observed	Actin Cytoskeleton Signaling,Axonal Guidance Signaling,CCR3 Signaling in Eosinophils,Cdc42 Signaling,Ephrin Receptor Signaling,ILK Signaling,PAK Signaling,Rac Signaling
CHD6 (chromodomain helicase DNA binding protein 6)	A_44_P560819	-5.556	15b, 365, 19a, 379, 758	5	15b, 365, 19a	3	379, 758	2	-	chromatin-remodeling protein with a DNA-dependent ATPase activity. May play a role in transcription regulation, activating for instance, the transcription of specific genes in response to oxidative stress through interaction with NFE2L2.	Gene Card	PubMed	10.1128/JVI.00554-12	A_26_P00001191	miR-16/miR-497/miR-195 (includes others)	1.317	TargetScan Human	High (predicted)
CLASP1 (cytoplasmic linker associated protein 1)	A_44_P393064	-4.673	181c, 17-5p, 15b, 379, 758	5	17-5p, 15b	2	181c, 379, 758	3	-	is involved in the regulation of microtubule dynamics at the kinetochore and throughout the spindle	Gene Card	PubMed	10.1182/blood-2012-11-470179	A_26_P00001191	miR-16/miR-497/miR-195 (includes others)	1.317	TargetScan Human	High (predicted)
CLCN4 (chloride channel, voltage-sensitive 4)	A_44_P808769	-5.556	15b, 18a, 181c, 17-5p	4	15b, 18a, 17-5p	3	181c	1	-	Proton-coupled chloride transporter. Functions as antiport system and exchanges chloride ions against protons	Gene Card	PubMed		A_26_P00001191	miR-16/miR-497/miR-195 (includes others)	1.317	TargetScan Human	High (predicted)
CNIH2 (cornichon homolog 2 (Drosophila))	A_43_P19170	-6.135	15b	1	15b	1	No common miRs found.	0	synaptic transmission, glutamatergic	Mediates fast synaptic neurotransmission in the central nervous system	Gene Card	PubMed	10.1016/j.ejmg.2012.08.002	A_26_P00001191	miR-16/miR-497/miR-195 (includes others)	1.317	TargetScan Human	High (predicted)
CNNM2 (cyclin M2)	A_44_P494439	-5.814	15b, 181c	2	15b	1	181c	1	-	Role in magnesium homeostasis; Divalent metal cation transporter. Mediates transport of divalent metal cations in an order of Mg(2+) > Co(2+) > Mn(2+) > Sr(2+) > Ba(2+) > Cu(2+) > Fe(2+)	Gene Card	PubMed	10.1007/s00424-013-1275-3	A_26_P00001191	miR-16/miR-497/miR-195 (includes others)	1.317	TargetScan Human	High (predicted)
COL24A1 (collagen, type XXIV, alpha 1)	A_44_P639365	-2.278	15b	1	15b	1	No common miRs found.	0	-	Regulating type I collagen fibrillogenesis at specific anatomical locations during fetal development	Gene Card	PubMed	10.1074/jbc.M302112200	A_26_P00001191	miR-16/miR-497/miR-195 (includes others)	1.317	TargetScan Human	Moderate (predicted)
CREBZF (CREB/ATF bZIP transcription factor)	A_44_P329784	-6.579	15b, 181c, 365, 19a, 758	5	15b, 365, 19a	3	181c, 758	2	-	activates transcription when bound to HCFC1, able to down-regulate expression of some cellular genes	Gene Card	PubMed		A_26_P00001191	miR-16/miR-497/miR-195 (includes others)	1.317	TargetScan Human	High (predicted)	Glucocorticoid Receptor Signaling
CRYZL1 (crystallin, zeta (quinone reductase)-like 1)	A_44_P448693	-4.219	15b	1	15b	1	No common miRs found.	0	-	quinone oxidoreductase activity	Gene Card	PubMed		A_26_P00001191	miR-16/miR-497/miR-195 (includes others)	1.317	TargetScan Human	Moderate (predicted)
CSDE1 (cold shock domain containing E1, RNA-binding)	A_44_P134739	-2.445	15b, 17-5p, 758	3	15b, 17-5p	2	758	1	-	RNA binding protein; involved in translationally coupled mRNA turnover	Gene Card	PubMed		A_26_P00001191	miR-16/miR-497/miR-195 (includes others)	1.317	TargetScan Human	High (predicted)
DCAF7 (DDB1 and CUL4 associated factor 7)	A_44_P911528	-3.322	18a, 365, 15b, 19a, 379	5	18a, 365, 15b, 19a	4	379	1	-	encodes a protein with multiple WD40 repeats which facilitate protein-protein interactions and thereby enable the assembly of multiprotein complexes; scaffold protein for protein complexes involved in kinase signaling	Gene Card	PubMed	10.1038/emboj.2010.251	A_26_P00001191	miR-16/miR-497/miR-195 (includes others)	1.317	TargetScan Human	High (predicted)
DCUN1D1 (DCN1, defective in cullin neddylation 1, domain containing 1 (S. Cerevisiae) )	A_44_P223741	-10.741	15b, 181c, 19a, 758	4	15b, 19a	2	181c, 758	2	-	Part of an E3 ubiquitin ligase complex for neddylation. Promotes neddylation of cullin components of E3 cullin-RING ubiquitin ligase complexes.	Gene Card	PubMed	10.4143/crt.2012.44.1.57	A_26_P00001191	miR-16/miR-497/miR-195 (includes others)	1.317	TargetScan Human	Moderate (predicted)
DNAJA4 (DnaJ (Hsp40) homolog, subfamily A, member 4)	A_44_P155956	-2.732	181c, 15b, 17-5p, 19a, 758	5	15b, 17-5p, 19a	3	181c, 758	2	-	heat shock protein; chaperone	Gene Card	PubMed		A_26_P00001191	miR-16/miR-497/miR-195 (includes others)	1.317	TargetScan Human	Moderate (predicted)	NRF2-mediated Oxidative Stress Response
DNAJB4 (DnaJ (Hsp40) homolog, subfamily B, member 4)	A_44_P281352	-6.173	15b	1	15b	1	No common miRs found.	0	-	heat shock protein; molecular chaperone	Gene Card	PubMed		A_26_P00001191	miR-16/miR-497/miR-195 (includes others)	1.317	TarBase,TargetScan Human	Experimentally Observed,High (predicted)	Aldosterone Signaling in Epithelial Cells,NRF2-mediated Oxidative Stress Response,Protein Ubiquitination Pathway
DYNC1I1 (dynein, cytoplasmic 1, intermediate chain 1)	A_44_P313810	-3.571	15b	1	15b	1	No common miRs found.	0	-	acts as one several non-catalytic accessory components of the cytoplasmic dynein 1 complex involved in linking dynein to cargos and to adapter proteins that regulate dynein function	Gene Card	PubMed	10.1002/cm.21102	A_26_P00001191	miR-16/miR-497/miR-195 (includes others)	1.317	TargetScan Human	High (predicted)
ECHDC1 (enoyl Coa hydratase domain containing 1)	A_44_P817696	-3.69	15b	1	15b	1	No common miRs found.	0	-	involved in metabolite proofreading	Gene Card	PubMed		A_26_P00001191	miR-16/miR-497/miR-195 (includes others)	1.317	TargetScan Human,miRecords	Experimentally Observed,Moderate (predicted)
EIF1AX (eukaryotic translation initiation factor 1A, X-linked)	A_44_P681642	-5.882	15b, 19a, 181c, 92a	4	15b, 19a, 92a	3	181c	1	-	Required for the binding of the 43S complex to the 5' end of capped RNA	Gene Card	PubMed		A_26_P00001191	miR-16/miR-497/miR-195 (includes others)	1.317	TargetScan Human	Moderate (predicted)	EIF2 Signaling,Regulation of eIF4 and p70S6K Signaling,VEGF Signaling
EIF2B2 (eukaryotic translation initiation factor 2B, subunit 2 beta, 39kDa )	A_44_P269453	-2.874	15b, 379	2	15b	1	379	1	ovarian follicle development;central nervous system development;oligodendrocyte development	involved in protein synthesis and exchanges GDP and GTP for its activation and deactivation	Gene Card	PubMed	10.1002/humu.21535	A_26_P00001191	miR-16/miR-497/miR-195 (includes others)	1.317	TargetScan Human	High (predicted)	Cardiac Hypertrophy Signaling,EIF2 Signaling,Insulin Receptor Signaling,Regulation of eIF4 and p70S6K Signaling,VEGF Signaling
EIF4E (Eukaryotic Translation Initiation Factor 4E)	A_44_P700084	-2.882	15b	1	15b	1	No common miRs found.	0	lung development	A component of the eukaryotic translation initiation factor 4F complex	Gene Card	PubMed	10.1128/MCB.01354-12	A_26_P00001191	miR-16/miR-497/miR-195 (includes others)	1.317	TarBase,TargetScan Human	Experimentally Observed,High (predicted)	Axonal Guidance Signaling,Cardiac Hypertrophy Signaling,EIF2 Signaling,ERK/MAPK Signaling,FLT3 Signaling in Hematopoietic Progenitor Cells,Insulin Receptor Signaling,PI3K/AKT Signaling,Regulation of eIF4 and p70S6K Signaling
ELMOD1 (ELMO/CED-12 domain containing 1)	A_42_P687001	-4.808	15b, 365, 17-5p	3	15b, 365, 17-5p	3	No common miRs found.	0	-	ELMO-family proteins are known to be involved in complexes that activate small GTPases to regulate the actin cytoskeleton during phagocytosis and cell migration; acts as GTPase-activating protein toward guanine nucleotide exchange factors in Arf family; regulate a variety of essential cellular processes, including membrane traffic, cell division, and energy metabolism; each with links to human di…	Gene Card	PubMed	10.1371/journal.pone.0036074	A_26_P00001191	miR-16/miR-497/miR-195 (includes others)	1.317	TargetScan Human	High (predicted)
EPHA7 (EPH receptor A7)	A_44_P254373	-5.848	15b, 18a, 17-5p, 181c, 758	5	15b, 18a, 17-5p	3	181c, 758	2	brain development;positive regulation of apoptotic process;regulation of cysteine-type endopeptidase activity involved in apoptotic process;positive regulation of neuron apoptotic process	implicated in mediating development events particularly in the nervous system, involved in the guidance of corticothalamic axons	Gene Card	PubMed	10.1002/cne.23195	A_26_P00001191	miR-16/miR-497/miR-195 (includes others)	1.317	TargetScan Human	High (predicted)	Axonal Guidance Signaling,Ephrin Receptor Signaling
EXOC5 (exocyst complex component 5)	A_44_P188596	-5.208	181c, 19a, 15b, 17-5p, 92a, 379, 758	7	19a, 15b, 17-5p, 92a	4	181c, 379, 758	3	-	essential for targeting exocytic vesicles to specific docking sites on plasma membrane	Gene Card	PubMed	10.1091/mbc.11.12.4259	A_26_P00001191	miR-16/miR-497/miR-195 (includes others)	1.317	TargetScan Human	High (predicted)	Cdc42 Signaling
EXT2 (exostosin 2)	A_44_P220277	-7.519	15b, 181c	2	15b	1	181c	1	-	involved in the chain elongation step of heparan sulfate biosynthesis	Gene Card	PubMed	10.1042/BJ20130323	A_26_P00001191	miR-16/miR-497/miR-195 (includes others)	1.317	TargetScan Human	High (predicted)
EZH1 (enhancer of zeste homolog 1 (Drosphila))	A_44_P282605	-1.621	17-5p, 15b, 18a	3	17-5p, 15b, 18a	3	No common miRs found.	0	-	maintenance of embryonic stem cell pluripotency and plasticity, mediates methylation of histone H3	Gene Card	PubMed	10.1016/j.stem.2012.08.001	A_26_P00001191	miR-16/miR-497/miR-195 (includes others)	1.317	TargetScan Human	High (predicted)
FAM116A (family with sequence similarity 116, member A)	A_42_P635258	-3.704	19a, 15b, 365, 17-5p, 92a, 379	6	19a, 15b, 365, 17-5p, 92a	5	379	1	-	Guanine nucleotide exchange factor for RAB14, component of endocytic recycling pathway, required for control of ADAM10	Gene Card	PubMed		A_26_P00001191	miR-16/miR-497/miR-195 (includes others)	1.317	TargetScan Human	High (predicted)
FAM122B (family with sequence similarity 122B)	A_43_P10757	-4.367	15b, 17-5p, 181c	3	15b, 17-5p	2	181c	1	-	unknown	Gene Card			A_26_P00001191	miR-16/miR-497/miR-195 (includes others)	1.317	TargetScan Human	High (predicted)
FAM164A (family with sequence similarity 164, member A)	A_44_P704874	-2.625	92a, 15b	2	92a, 15b	2	No common miRs found.	0	-		Gene Card	PubMed		A_26_P00001191	miR-16/miR-497/miR-195 (includes others)	1.317	TargetScan Human	Moderate (predicted)
FAM179B (family with sequence similarity 179, member B)	A_44_P639763	-3.077	15b, 19a, 181c	3	15b, 19a	2	181c	1	-		Gene Card	PubMed		A_26_P00001191	miR-16/miR-497/miR-195 (includes others)	1.317	TargetScan Human	Moderate (predicted)
FAM54B (Family with sequence similarity 54, member B)	A_44_P121832	-11.39	15b, 181c	2	15b	1	181c	1	-		Gene Card			A_26_P00001191	miR-16/miR-497/miR-195 (includes others)	1.317	TargetScan Human	High (predicted)
FAM69A (family with sequence similarity 69, member A)	A_44_P108296	-2.398	15b, 19a	2	15b, 19a	2	No common miRs found.	0	-		Gene Card	PubMed	10.1016/j.bbrc.2011.02.076	A_26_P00001191	miR-16/miR-497/miR-195 (includes others)	1.317	miRecords	Experimentally Observed
FAM81A (family with sequence similarity 81, member A)	A_44_P885889	-3.922	15b, 92a, 758	3	15b, 92a	2	758	1	-	unknown	Gene Card	PubMed		A_26_P00001191	miR-16/miR-497/miR-195 (includes others)	1.317	TargetScan Human	High (predicted)
FAT4 (FAT tumor Suppressor homolog 4 (Drosophila))	A_44_P190838	-8.547	15b, 17-5p	2	15b, 17-5p	2	No common miRs found.	0	heart development;muscle cell development	involved in tumor suppression and planar cell polarity; role in inhibition of YAP1-mediated neuroprogenitor cell proliferation and differentiation	Gene Card	PubMed		A_26_P00001191	miR-16/miR-497/miR-195 (includes others)	1.317	TargetScan Human	High (predicted)
FBXO33 (F-Box protein 33)	A_44_P451392	-10.07	15b, 181c, 92a, 758	4	15b, 92a	2	181c, 758	2	-	Mediates the ubiquitination and subsequent proteasomal degradation of target proteins	Gene Card	PubMed	10.1016/j.febslet.2006.06.023	A_26_P00001191	miR-16/miR-497/miR-195 (includes others)	1.317	TargetScan Human	High (predicted)
FKBP1A (FK506 binding protein 1A, 12kDa)	A_44_P538406	-3.236	15b, 181c, 92a	3	15b, 92a	2	181c	1	T cell proliferation	role in immunoregulation and basic cellular processes involving protein folding and trafficking	Gene Card	PubMed	10.1242/dev.089920	A_26_P00001191	miR-16/miR-497/miR-195 (includes others)	1.317	TargetScan Human	High (predicted)	mTOR Signaling
FRA10AC1 (Fragile site, folic acid type, rare, fre(10)(Q23.3) or FRA (10)(Q24.2))	A_44_P411796	-9.009	15b, 181c, 379, 758	4	15b	1	181c, 379, 758	3	-		Gene Card	PubMed		A_26_P00001191	miR-16/miR-497/miR-195 (includes others)	1.317	TargetScan Human	Moderate (predicted)
GABPA (GA binding protein transcription factor, alpha subunit 60 kDa)	A_44_P359190	-3.344	15b, 18a, 365, 19a	4	15b, 18a, 365, 19a	4	No common miRs found.	0	in utero embryonic development	Involved in activation of cytochrome oxidase expression and nuclear control of mitochondrial function	Gene Card	PubMed	10.1182/blood-2010-07-298802	A_26_P00001191	miR-16/miR-497/miR-195 (includes others)	1.317	TargetScan Human	High (predicted)	Agrin Interactions at Neuromuscular Junction
GCC2 (GRIP and coiled-coil domain containing 2)	A_43_P14433	-2.558	15b, 181c, 17-5p, 19a, 18a	5	15b, 17-5p, 19a, 18a	4	181c	1	-	Peripheral membrane protein localized to the trans-Golgi network	Gene Card	PubMed		A_26_P00001191	miR-16/miR-497/miR-195 (includes others)	1.317	TargetScan Human	High (predicted)
GLS (Glutaminase)	A_44_P452114	-5.848	18a, 181c, 15b	3	18a, 15b	2	181c	1	regulation of respiratory gaseous exchange by neurological system process;synaptic transmission	Catalyzes the hydrolysis of glutamate and ammonia. Is expressed in the brain and kidney and plays a role in generating energy for metabolism, synthesizing the brain neurotransmitter glutamate and maintaining acid-base balance in the kidney	Gene Card	PubMed		A_26_P00001191	miR-16/miR-497/miR-195 (includes others)	1.317	TargetScan Human	Moderate (predicted)	D-glutamine and D-glutamate Metabolism,Glutamate Metabolism,Glutamate Receptor Signaling,Huntington's Disease Signaling,Nitrogen Metabolism
GPRASP1 (G protein-coupled receptor assoiated sorting protein 1)	A_44_P459210	-14.881	15b	1	15b	1	No common miRs found.	0	-	May modulate lysosomal sorting and functional down-regulation of a varirty of G-protein coupled receptors; targets receptors for degradation in lysosomes	Gene Card	PubMed		A_26_P00001191	miR-16/miR-497/miR-195 (includes others)	1.317	TargetScan Human	Moderate (predicted)
GRIN1 (Glutamate receptor, ionotropic, N-methyl D-aspartate 1)	A_44_P240900	-6.211	18a, 15b	2	18a, 15b	2	No common miRs found.	0	positive regulation of cell death;cerebral cortex development;synaptic transmission,glutamatergic;neurotransmitter binding;positive regulation of apoptotic process;regulation of neuron apoptotic process;negative regulation of neuron apoptotic process;regulation of synaptic plasticity;regulation of neuronal synaptic plasticity;regulation of long-term neuronal synaptic plasticity;neuromuscular proc…	Critical subunit of N-methyl-D-aspartate receptors, members of the glutamate receptor channel superfamily which are heteromeric protein complexes with multiple subunits arranged to form a ligand-gated ion channel; these subunits play a key role in the plasticity of synapses, which is believed to underlie memory and learning	Gene Card	PubMed	10.1186/1756-0500-6-203	A_26_P00001191	miR-16/miR-497/miR-195 (includes others)	1.317	TargetScan Human	High (predicted)	Amyotrophic Lateral Sclerosis Signaling,CREB Signaling in Neurons,Calcium Signaling,Circadian Rhythm Signaling,Ephrin Receptor Signaling,Glutamate Receptor Signaling,Neuropathic Pain Signaling In Dorsal Horn Neurons,Synaptic Long Term Potentiation
GRM7 (Glutamate receptor, metabotropic 7)	A_43_P12487	-5.263	15b, 92a, 181c, 19a, 17-5p	5	15b, 92a, 19a, 17-5p	4	181c	1	synaptic transmission;neurological system process	receptor for glutamate, involved in normal brain function and can be perturbed in many neuropathological conditions	Gene Card	PubMed	10.1017/S1461145709990356	A_26_P00001191	miR-16/miR-497/miR-195 (includes others)	1.317	TargetScan Human	High (predicted)	CREB Signaling in Neurons,G-Protein Coupled Receptor Signaling,Glutamate Receptor Signaling,Neuropathic Pain Signaling In Dorsal Horn Neurons,Synaptic Long Term Depression,Synaptic Long Term Potentiation,cAMP-mediated signaling
GTF2H1 (general transcription factor IIH, polypeptide 1, 62kDa)	A_44_P461085	-16.181	15b, 19a, 181c	3	15b, 19a	2	181c	1	-	Component of the core-TFIIH basal transcription factor involved in nucleotide excision repair (NER) of DNA and, when complexed to CAK, in RNA transcription by RNA polymerase II; Involved in transcriptional upregulation of innate immunity.	Gene Card	PubMed		A_26_P00001191	miR-16/miR-497/miR-195 (includes others)	1.317	miRecords	Experimentally Observed	Androgen Signaling,Assembly of RNA Polymerase II Complex,Estrogen Receptor Signaling,Glucocorticoid Receptor Signaling,Nucleotide Excision Repair Pathway,RAR Activation
HACE1 (HECT domain and ankyrin repeat containing E3 ubiquitin protein ligase 1)	A_44_P202621	-3.509	15b	1	15b	1	No common miRs found.	0	regulation of cell migration	regulator of Golgi membrane dynamics during the cell cycle	Gene Card	PubMed	10.1038/ng.2387	A_26_P00001191	miR-16/miR-497/miR-195 (includes others)	1.317	miRecords	Experimentally Observed
HARS (histidyl-tRNA synthetase)	A_44_P1037110	-5.814	15b, 19a, 17-5p	3	15b, 19a, 17-5p	3	No common miRs found.	0	-	Responsible for the synthesis of histidyl-transfer RNA; which is essential for the incorporation of histidine into proteins	Gene Card	PubMed	10.1002/humu.22210	A_26_P00001191	miR-16/miR-497/miR-195 (includes others)	1.317	TarBase	Experimentally Observed	Aminoacyl-tRNA Biosynthesis,Histidine Metabolism
HAUS3 (HAUS augmin-like complex subunit)	A_44_P447814	-2.208	15b, 181c, 17-5p, 365, 379	5	15b, 17-5p, 365	3	181c, 379	2	-	Contributes to mitotic spindle assembly, maintenance of centrosome integrity and completion of cytokinesis as part of the HAUS augmin-like complex.	Gene Card	PubMed	10.1242/dev.054536	A_26_P00001191	miR-16/miR-497/miR-195 (includes others)	1.317	TargetScan Human	Moderate (predicted)
HBXIP (hepatitis B virus x interacting protein)	A_44_P286107	-2.165	15b, 17-5p	2	15b, 17-5p	2	No common miRs found.	0	negative regulation of apoptotic process;negative regulation of cysteine-type endopeptidase activity involved in apoptotic process	specifically complexes with the C-terminus of hepatitis B virus X protein (HBx),negative regulates HBx activity and thus alters the replication life cycle of the virus	Gene Card	PubMed	10.1016/j.bbrc.2013.02.123	A_26_P00001191	miR-16/miR-497/miR-195 (includes others)	1.317	TarBase	Experimentally Observed
HECTD1 (HECT domain containing E3 ubiquitin protein ligase 1)	A_44_P164007	-7.042	15b, 92a	2	15b, 92a	2	No common miRs found.	0	neural tube closure	required for development of the head mesenchyme and neural tube closure	Gene Card	PubMed	10.1016/j.ydbio.2007.03.018	A_26_P00001191	miR-16/miR-497/miR-195 (includes others)	1.317	TargetScan Human	High (predicted)
HELZ (helicase with zinc finger)	A_43_P17065	-5.495	15b, 19a, 18a, 379	4	15b, 19a, 18a	3	379	1	-	alter conformation of RNA by unwinding double-stranded regions	Gene Card	PubMed		A_26_P00001191	miR-16/miR-497/miR-195 (includes others)	1.317	TargetScan Human	High (predicted)
HNRPDL (heterogeneous nuclear ribonucleoprotein D-like)	A_44_P158361	-4.016	18a, 15b, 379, 758	4	18a, 15b	2	379, 758	2	-	Transcriptional regulator; Promotes transcription repression	Gene Card	PubMed	10.1016/S0378-1119(99)00020-7	A_26_P00001191	miR-16/miR-497/miR-195 (includes others)	1.317	TargetScan Human	Moderate (predicted)
IARS (isoleucyl-tRNA synthetase)	A_44_P607062	-2.088	15b	1	15b	1	No common miRs found.	0	-	central role in linking amino acids with nucleotide triplets contained in tRNAS, aminoacyl-tRNA synthetases are thought to be among the first proteins that appeared in evolution; cell cycle regulation	Gene Card	PubMed		A_26_P00001191	miR-16/miR-497/miR-195 (includes others)	1.317	TargetScan Human	Moderate (predicted)	Aminoacyl-tRNA Biosynthesis,Valine, Leucine and Isoleucine Biosynthesis
IP6K1 (inositol hexakisphosphate kinase 1)	A_44_P402645	-3.215	15b, 17-5p, 758	3	15b, 17-5p	2	758	1	-	responsible for the conversion of inositol hexakisphosphate (InsP6) to diphosphoinositol pentakisphosphate	Gene Card	PubMed		A_26_P00001191	miR-16/miR-497/miR-195 (includes others)	1.317	TargetScan Human	High (predicted)
ITPR1 (inositol, 1,4,5-trisphosphate receptor, tyoe I)	A_44_P215056	-2.841	92a, 15b, 19a, 365	4	92a, 15b, 19a, 365	4	No common miRs found.	0	post-embryonic development;intrinsic apoptotic signaling pathway in response to endoplasmic reticulum stress;negative regulation of neuron death	mediates calcium release from ER, role in ER stress-induced apoptosis	Gene Card	PubMed	10.1186/1750-1172-7-67	A_26_P00001191	miR-16/miR-497/miR-195 (includes others)	1.317	TargetScan Human	Moderate (predicted)	Aldosterone Signaling in Epithelial Cells,Breast Cancer Regulation by Stathmin1,CCR3 Signaling in Eosinophils,CD28 Signaling in T Helper Cells,CREB Signaling in Neurons,CXCR4 Signaling,Calcium Signaling,Calcium-induced T Lymphocyte Apoptosis
IVNS1ABP (Influenza virus NS1A binding protein)	A_44_P971500	-2.299	15b, 19a, 17-5p	3	15b, 19a, 17-5p	3	No common miRs found.	0	negative regulation of intrinsic apoptotic signaling pathway	role in cell division and organization of actin skeleton as stabilizer of actin filaments, protects cells from cell death induced by actin destabilization, protects neurons from dendritic spines and actin filaments damage, activates Erk signaling pathway when overexpressed, may be component of cellular splicing machinery with role in pre-mRNA splicing	Gene Card	PubMed		A_26_P00001191	miR-16/miR-497/miR-195 (includes others)	1.317	TargetScan Human	High (predicted)
KCNAB1 (potassium voltage-gate channel, shaker-related subfamily)	A_43_P11905	-3.802	15b, 758	2	15b	1	758	1	-	Regulating neurotransmitter release, heart rate, insulin secretion, neuronal excitability, epithelial electrolyte transport, smooth muscle contraction, and cell volume; implicated as a disease-causing gene of epilepsy when mutated	Gene Card	PubMed	10.1016/j.eplepsyres.2011.01.010	A_26_P00001191	miR-16/miR-497/miR-195 (includes others)	1.317	TargetScan Human	High (predicted)
KCNC2 (Potassium Voltage-Gated channel, shaw-related subfamily, member 2)	A_44_P346690	-3.049	15b, 181c	2	15b	1	181c	1	-	mediates the voltage-dependent potassium ion permeability of excitable membranes	Gene Card	PubMed		A_26_P00001191	miR-16/miR-497/miR-195 (includes others)	1.317	TargetScan Human	Moderate (predicted)
KCNMA1 (Potassium Large Conductance Calcium-Activated Channel, Subfamily M, Alpha Member 1)	A_44_P259947	-4.464	15b, 365, 18a, 181c, 17-5p, 19a, 758	7	15b, 365, 18a, 17-5p, 19a	5	181c, 758	2	synaptic transmission;neuronal action potential;positive regulation of apoptotic process;neuromuscular process controlling balance	large conductance, voltage and calcium-sensitive potassium channels which are fundamental to the control of smooth muscle tone and neuronal excitability	Gene Card	PubMed	10.1073/pnas.1302028110	A_26_P00001191	miR-16/miR-497/miR-195 (includes others)	1.317	TargetScan Human	Moderate (predicted)
KIAA0174 (KIAA0174)	A_42_P581135	-1.805	15b	1	15b	1	No common miRs found.		-	functions in vesicle budding, required for efficient abscission during cytokinesis	Gene Card	PubMed		A_26_P00001191	miR-16/miR-497/miR-195 (includes others)	1.317	TargetScan Human	High (predicted)
KIAA0895 (KIAA0895)	A_44_P284067	-3.817	15b, 18a, 17-5p	3	15b, 18a, 17-5p	3	No common miRs found.	0	-		Gene Card			A_26_P00001191	miR-16/miR-497/miR-195 (includes others)	1.317	TargetScan Human	Moderate (predicted)
KIF2A (Kinesin heavy chain member 2A)	A_44_P146893	-5.495	15b	1	15b	1	No common miRs found.	0	nervous system development	Required for spindle activity during mitosis and is necessary for normal brain development; May regulate microtubule dynamics during axonal growth	Gene Card	PubMed	10.1038/ng.2613	A_26_P00001191	miR-16/miR-497/miR-195 (includes others)	1.317	TargetScan Human	High (predicted)
LRRN3 (leucine rich neuronal 3)	A_43_P12460	-5.208	15b	1	15b	1	No common miRs found.	0	-	cortical development	Gene Card	PubMed		A_26_P00001191	miR-16/miR-497/miR-195 (includes others)	1.317	TargetScan Human	Moderate (predicted)
LRRTM2 (Leucine rich repeat transmembrane neuronal 2)	A_44_P698466	-4.651	15b, 19a, 18a, 758	4	15b, 19a, 18a	3	758	1	neurexin family protein binding;synapse organization	Involved in the development and maintenance of excitatory synapse in the vertebrate nervous system	Gene Card	PubMed	10.1159/000341252	A_26_P00001191	miR-16/miR-497/miR-195 (includes others)	1.317	TargetScan Human	Moderate (predicted)
MAPK9 (mitogen-ACTIVATED PROTEIN KINASE 9 )	A_44_P451014	-9.524	15b, 17-5p	2	15b, 17-5p	2	No common miRs found.	0	central nervous system development;cysteine-type endopeptidase activator activity involved in apoptotic process;neuron projection development;positive regulation of apoptotic process;positive regulation of cysteine-type endopeptidase activity involved in apoptotic process;positive regulation of apoptotic signaling pathway	MAP kinases act as an integration point for multiple biochemical signals, and are involved in a wide variety of cellular processes such as proliferation, differentiation, transcription regulation and development. This kinase targets specific transcription factors, and thus mediates immediate-early gene expression in response to various cell stimuli; promotes stress-induced mitophagy	Gene Card	PubMed	10.5483/BMBRep.2010.43.11.738	A_26_P00001191	miR-16/miR-497/miR-195 (includes others)	1.317	TargetScan Human	Moderate (predicted)	14-3-3-mediated Signaling,4-1BB Signaling in T Lymphocytes,ATM Signaling,Activation of IRF by Cytosolic Pattern Recognition Receptors,Acute Phase Response Signaling,Agrin Interactions at Neuromuscular Junction,April Mediated Signaling,B Cell Activating Factor Signaling
MOBKL3 (MOB1, Mps One Binder kinase activator-like 3 (yeast))	A_44_P998060	-14.409	15b, 181c, 92a, 17-5p	4	15b, 92a, 17-5p	3	181c	1	-	may play role in membrane trafficking, specifically in membrane budding reactions	Gene Card	PubMed		A_26_P00001191	miR-16/miR-497/miR-195 (includes others)	1.317	TargetScan Human	High (predicted)
MYO5B (myosin VB)	A_44_P339558	-3.247	15b, 19a, 365, 181c, 17-5p, 758	6	15b, 19a, 365, 17-5p	4	181c, 758	2	-	Involved in plasma membrane recycling. Mutations are associated with microvillus inclusion disease.	Gene Card	PubMed	10.1083/jcb.133.6.1277	A_26_P00001191	miR-16/miR-497/miR-195 (includes others)	1.317	TargetScan Human	High (predicted)	Alanine and Aspartate Metabolism,Butanoate Metabolism,GABA Receptor Signaling,Glutamate Metabolism,Taurine and Hypotaurine Metabolism,Type I Diabetes Mellitus Signaling,Œ≤-alanine Metabolism
N4BP1 (NEDD4 binding protein 1)	A_44_P1044517	-5.102	15b, 17-5p, 181c, 379	4	15b, 17-5p	2	181c, 379	2	-	impairs ubiquitination of substrates	Gene Card	PubMed	10.1242/jcs.060160	A_26_P00001191	miR-16/miR-497/miR-195 (includes others)	1.317	TargetScan Human	High (predicted)
NAA15 (N(alpha)-acetyltransferase 15, NatA auxiliary subunit)	A_44_P207095	-3.195	15b, 181c, 92a, 379	4	15b, 92a	2	181c, 379	2	-	similarity to proteins in yeast and other species suggests that this protein may be an N-acetyltransferase	Gene Card	PubMed		A_26_P00001191	miR-16/miR-497/miR-195 (includes others)	1.317	TarBase,TargetScan Human	Experimentally Observed,High (predicted)
NAPG (N-ethylmaleimide-sensitive factor attactment protein, gamma )	A_44_P925867	-6.897	15b, 19a	2	15b, 19a	2	No common miRs found.	0	-	Mediates platelet exocytosis and control the membrane fusion event. Required for vesicular transport between the endoplasmic reticulum and the Golgi apparatus.	Gene Card	PubMed		A_26_P00001191	miR-16/miR-497/miR-195 (includes others)	1.317	TarBase	Experimentally Observed	Huntington's Disease Signaling
NDNL2 (necdin-like 2)	A_44_P395975	-1.938	15b	1	15b	1	No common miRs found.	0	-	Involved in repair of DNA double-strand breaks by homologous recombination	Gene Card	PubMed		A_26_P00001191	miR-16/miR-497/miR-195 (includes others)	1.317	TargetScan Human	Moderate (predicted)
NDP (norrie disease (Pseudoglioma))	A_44_P613170	-3.745	15b, 19a	2	15b, 19a	2	No common miRs found.	0	placenta development	activates the Wnt/beta-catenin pathway, May be involved in a pathway that regulates neural cell differentiation and proliferation. Possible role in neuroectodermal cell-cell interaction	Gene Card	PubMed		A_26_P00001191	miR-16/miR-497/miR-195 (includes others)	1.317	TargetScan Human	High (predicted)
NEBL (nebulette)	A_44_P534409	-4.505	15b, 18a, 181c, 92a, 17-5p, 758	6	15b, 18a, 92a, 17-5p	4	181c, 758	2	-	Binds actin and interacts with thin filaments and Z-line associated proteins in striated muscle. May be involved in cardiac myofibril assembly.	Gene Card	PubMed	10.1016/j.yjmcc.2013.04.021	A_26_P00001191	miR-16/miR-497/miR-195 (includes others)	1.317	TargetScan Human	High (predicted)
NIM1 (NIM1)	A_42_P585995	-4.348	15b	1	15b	1	No common miRs found.	0	-	serine/threonine protein kinase activity	Gene Card	PubMed		A_26_P00001191	miR-16/miR-497/miR-195 (includes others)	1.317	TargetScan Human	Moderate (predicted)
NLGN1 (neuroligin 1)	A_43_P12965	-13.532	15b	1	15b	1	No common miRs found.	0	neuron cell-cell adhesion;nervous system development;synapse assembly;synaptic vesicle targeting;positive regulation of synaptic transmission;neurexin family protein binding	act as splice site-specific ligands for beta-neurexins; involved in the formation and remodeling of central nervous system synapses.	Gene Card	PubMed	10.1371/journal.pone.0039277		miR-16/miR-497/miR-195 (includes others)	1.317	TargetScan Human	High (predicted)	Xenobiotic Metabolism Signaling
NMD3 (NMD3 homolog (S. cerevisiae))	A_44_P283784	-23.419	15b, 181c, 17-5p	3	15b, 17-5p	2	181c	1	-	Acts as an adapter for the XPO1/CRM1-mediated export of the 60S ribosomal subunit	Genecard	PubMed	10.1371/journal.pone.0035904	A_26_P00001191	miR-16/miR-497/miR-195 (includes others)	1.317	TargetScan Human	Moderate (predicted)
NRN1 (neuritin 1)	A_43_P12779	-4.695	15b	1	15b	1	No common miRs found.	0	nervous system development	Promotes neurite outgrowth and especially branching of neuritic processes in primary hippocampal and cortical cells; Expressed in postmitotic-differentiation neurons of the developmental nervous system and neuronal structures associated with plasticity in the adult.	Gene Card	PubMed		A_26_P00001191	miR-16/miR-497/miR-195 (includes others)	1.317	TargetScan Human	High (predicted)
NXPH1 (neurexophilin 1)	A_44_P941184	-4.717	15b	1	15b	1	No common miRs found.	0	-	Forms a very tight complex with alpha neurexins, a group of proteins that promote adhesion between dendrites and axons	Gene Card	PubMed	10.1182/blood-2010-12-325381	A_26_P00001191	miR-16/miR-497/miR-195 (includes others)	1.317	TargetScan Human	High (predicted)
OCRL (oculocerebrorenal syndrome of Lowe)	A_44_P479631	-6.494	17-5p, 15b, 19a, 18a, 365, 92a, 758	7	17-5p, 15b, 19a, 18a, 365, 92a	6	758	1	in utero embryonic development	involved in actin polymerization and is found in trans-Golgi network, mutations associated with oculocerebrorenal syndrome of Lowe and Dent disease	Gene Card	PubMed	10.1152/ajpcell.00277.2011	A_26_P00001191	miR-16/miR-497/miR-195 (includes others)	1.317	TargetScan Human	High (predicted)	Inositol Phosphate Metabolism
OGT (o-linked n-acetylglucosamine (GlcNAc) Transferase)	A_44_P956272	-4.651	15b, 181c	2	15b	1	181c	1	apoptotic process	Catalyzes the addition of a single N-acetylglucosamine in o-glycosidic linkage to serine or threonine residue	Gene Card	PubMed	10.1073/pnas.1300065110	A_26_P00001191	miR-16/miR-497/miR-195 (includes others)	1.317	TargetScan Human	High (predicted)
PAFAH1B2 (platelet-activating factor acetylhydrolase 1b, Catalytic subunit 2)	A_44_P209459	-2.907	15b, 17-5p, 19a, 181c, 92a, 379	6	15b, 17-5p, 19a, 92a	4	181c, 379	2	brain development	Inactivates PAF by removing the acetyl group at the sn-2 position	Gene Card	PubMed		A_26_P00001191	miR-16/miR-497/miR-195 (includes others)	1.317	TarBase	Experimentally Observed	Reelin Signaling in Neurons
PAK7 (p21 protein (Cdc42/Rac)-activated kinase 7)	A_44_P671986	-10.267	17-5p, 19a, 15b, 181c, 758	5	17-5p, 19a, 15b	3	181c, 758	2	apoptotic process;negative regulation of apoptotic process;negative regulation of extrinsic apoptotic signaling pathway	plays a role in a variety of different signaling pathways including cytoskeleton regulation, cell migration, proliferation or cell survival; Promotes cell survival by phosphorylating the BCL2 antagonist of cell death BAD; promotes neurite outgrowth, and may play a role in neurite development	Gene Card	PubMed		A_26_P00001191	miR-16/miR-497/miR-195 (includes others)	1.317	TargetScan Human	High (predicted)	Actin Cytoskeleton Signaling,Agrin Interactions at Neuromuscular Junction,Angiopoietin Signaling,Axonal Guidance Signaling,CCR3 Signaling in Eosinophils,CXCR4 Signaling,ERK/MAPK Signaling,Ephrin Receptor Signaling
PARD6B (par-6partitioning defective 6 homolog beta (C. elegans))	A_42_P537971	-10.299	18a, 15b, 17-5p, 92a, 181c	5	18a, 15b, 17-5p, 92a	4	181c	1	-	Involved in asymmetrical cell division and cell polarization processes; involved in formation of epithelial tight junctions	Gene Card	PubMed	10.1095/biolreprod.110.084400	A_26_P00001191	miR-16/miR-497/miR-195 (includes others)	1.317	TargetScan Human	High (predicted)	HER-2 Signaling in Breast Cancer
PCDHAC2 (protocadherin alpha subfamily C, 2)	A_42_P679148	-4.032	17-5p, 15b, 365, 19a, 18a, 181c	6	17-5p, 15b, 365, 19a, 18a	5	181c	1	-	role in establishment and function of specific cell-cell connections in brain, involved in axonal projection and in learning and memory	Gene Card	PubMed		A_26_P00001191	miR-16/miR-497/miR-195 (includes others)	1.317	TargetScan Human	High (predicted)
PCM1 (pericentriolar material 1)	A_44_P188857	-6.757	15b, 18a, 17-5p	3	15b, 18a, 17-5p	3	No common miRs found.	0	interkinetic nuclear migration;negative regulation of neurogenesis;neuronal stem cell maintenance	role in localization of several centrosomal proteins and for anchoring microtubules to the centrosome	Gene Card	PubMed	10.1002/dneu.22055	A_26_P00001191	miR-16/miR-497/miR-195 (includes others)	1.317	TargetScan Human	High (predicted)
PDCD4 (programmed cell death 4 (neoplastic transformation inhibitor))	A_44_P355480	-4.484	15b, 181c, 17-5p	3	15b, 17-5p	2	181c	1	apoptotic process	tumor suppressor, functions by preventing RNA binding	Gene Card	PubMed	10.4161/auto.24069	A_26_P00001191	miR-16/miR-497/miR-195 (includes others)	1.317	TargetScan Human,miRecords	Experimentally Observed,High (predicted)
PDP1 (pyruvate dehyrogenase phosphatase catalytic subunit 1)	A_43_P14919	-5.618	365, 15b	2	365, 15b	2	No common miRs found.	0	-	Catalyzes phosphorylation of serine residue of E1 to inactivate the E1 component and inhibit the complex	Gene Card	PubMed		A_26_P00001191	miR-16/miR-497/miR-195 (includes others)	1.317	TargetScan Human	Moderate (predicted)
PEX13 (peroxisomal biogenesis factor 13)	A_44_P443064	-6.289	15b, 181c, 19a, 17-5p, 758	5	15b, 19a, 17-5p	3	181c, 758	2	neuron migration;cerebral cortex cell migration	Component of the peroxisome translocation machinery with PEX14 and PEX17. Functions as a docking factor for the predominantly cytoplasmic PTS1 receptor (PAS10/PEX5). Involved in the import of PTS1 and PTS2 proteins	Gene Card	PubMed	10.1093/hmg/ddt238	A_26_P00001191	miR-16/miR-497/miR-195 (includes others)	1.317	TargetScan Human	High (predicted)
PGM2L1 (phosphoglucomutase 2-like 1)	A_44_P438362	-15.385	17-5p, 19a, 15b, 92a, 181c, 758	6	17-5p, 19a, 15b, 92a	4	181c, 758	2	-	glucose 1,6-bisphosphate synthase	Gene Card	PubMed	10.1074/jbc.M805224200	A_26_P00001191	miR-16/miR-497/miR-195 (includes others)	1.317	TargetScan Human	High (predicted)	Galactose Metabolism,Glycolysis/Gluconeogenesis,Pentose Phosphate Pathway,Starch and Sucrose Metabolism
PNISR (Pnn-interacting serine/arginine-rich protein)	A_44_P1047567	-4.31	181c, 15b	2	15b	1	181c	1	-	component of the pre-mRNA splicing machinery	Gene Card	PubMed		A_26_P00001191	miR-16/miR-497/miR-195 (includes others)	1.317	TargetScan Human	Moderate (predicted)
PPAPDC2 (phosphatidic acid phosphatase type 2 domain containing 2)	A_42_P596630	-3.106	15b	1	15b	1	No common miRs found.	0	-	indirectly involved in innate immunity	Gene Card	PubMed	10.1074/jbc.M512970200	A_26_P00001191	miR-16/miR-497/miR-195 (includes others)	1.317	TargetScan Human	High (predicted)
PPIL1 (Peptidylprolyl isomerase (cyclophilin)-like 1)	A_42_P634993	-3.425	19a, 15b, 181c	3	19a, 15b	2	181c	1	-	role in protein folding, immunosuppression by cyclosporin A, and infection of HIV-1 virions	Gene Card	PubMed	10.1074/jbc.M109.087528	A_26_P00001191	miR-16/miR-497/miR-195 (includes others)	1.317	TargetScan Human	Moderate (predicted)
PPP2R1A (protein phosphatase 2, regulatory subunit ! alpha)	A_44_P427523	-1.715	15b	1	15b	1	No common miRs found.	0	regulation of apoptotic process;positive regulation of extrinsic apoptotic signaling pathway in absence of ligand	implicated in the negative control of cell growth and division	Gene Card	PubMed		A_26_P00001191	miR-16/miR-497/miR-195 (includes others)	1.317	TargetScan Human	High (predicted)	AMPK Signaling,Breast Cancer Regulation by Stathmin1,CDK5 Signaling,CTLA4 Signaling in Cytotoxic T Lymphocytes,Cardiac Œ≤-adrenergic Signaling,Cell Cycle Regulation by BTG Family Proteins,Ceramide Signaling,Cyclins and Cell Cycle Regulation
PPP3CB (protein phosphatase 3, catalyzes subunit, beta isozyme)	A_44_P303533	-5.464	15b	1	15b	1	No common miRs found.	0	heart development	Calcium-dependent, calmodulin-stimulated protein phosphatase.	Gene Card	PubMed		A_26_P00001191	miR-16/miR-497/miR-195 (includes others)	1.317	TargetScan Human	Moderate (predicted)	Axonal Guidance Signaling,B Cell Receptor Signaling,CD28 Signaling in T Helper Cells,Calcium Signaling,Calcium-induced T Lymphocyte Apoptosis,Cardiac Hypertrophy Signaling,Clathrin-mediated Endocytosis Signaling,GM-CSF Signaling
PSMD7 (Proteasome (prosome, macropain) 26S subunit, non-ATPase, 7)	A_44_P362723	-2.786	15b	1	15b	1	No common miRs found.	0	-	Acts as a regulatory subunit of the 26S proteasome which is involved in the ATP-dependent degradation of ubiquitinated proteins	Gene Card	PubMed	10.1371/journal.pone.0050548	A_26_P00001191	miR-16/miR-497/miR-195 (includes others)	1.317	TargetScan Human	High (predicted)	Protein Ubiquitination Pathway
PTPN3 (protein tyrosine phosphatase, non-receptor type 3)	A_44_P726568	-4.367	15b, 17-5p, 18a, 758	4	15b, 17-5p, 18a	3	758	1	-	signaling molecule that regulate cell growth, differentiation, mitotic cycle, and oncogenic transformation	Gene Card	PubMed	10.1128/JVI.01756-10	A_26_P00001191	miR-16/miR-497/miR-195 (includes others)	1.317	TargetScan Human	High (predicted)
PTPN4 (protein tryosine phosphatase, non-receptor type 4 (megakaryocyte))	A_44_P884698	-6.452	17-5p, 15b	2	17-5p, 15b	2	No common miRs found.	0	-	regulate cell growth, differentiation, mitotic cycle, and oncogenic transformation; role in signaling downstream of glutamate receptors	Gene Card	PubMed		A_26_P00001191	miR-16/miR-497/miR-195 (includes others)	1.317	TargetScan Human	Moderate (predicted)
PTPRJ (protein tyrosine phosphatase, receptor type, J)	A_44_P976153	-2.451	92a, 15b, 365, 17-5p	4	92a, 15b, 365, 17-5p	4	No common miRs found.	0	heart development;negative regulation of cell proliferation;negative regulation of cell migration	Plays a role in cell adhesion, migration, proliferation and differentiation. Involved in vascular development.	Gene Card	PubMed		A_26_P00001191	miR-16/miR-497/miR-195 (includes others)	1.317	TargetScan Human	High (predicted)	Aminosugars Metabolism,Fructose and Mannose Metabolism,Nicotinate and Nicotinamide Metabolism,Riboflavin Metabolism,Sphingolipid Metabolism
RAB40B (RAB40B, member RAS oncogene family)	A_42_P727022	-3.436	15b, 181c	2	15b	1	181c	1	-	cytoskeleton organization and biogenesis and a mitochondrial modulator.	Gene Card	PubMed	10.1186/gb-2009-10-8-r87	A_26_P00001191	miR-16/miR-497/miR-195 (includes others)	1.317	TargetScan Human	High (predicted)
RAB4B (RAB4B, member RAS oncogene family)	A_42_P634910	-2.77	15b	1	15b	1	No common miRs found.	0	-	involved in vesicular trafficking ;endocytic recycling	Gene Card	PubMed	10.1093/nar/gkl980	A_26_P00001191	miR-16/miR-497/miR-195 (includes others)	1.317	TargetScan Human	High (predicted)	Clathrin-mediated Endocytosis Signaling
RAB9A (RAB9A, member RAS oncogene family)	A_44_P993121	-5.814	18a, 15b	2	18a, 15b	2	No common miRs found.	0	-	involved in the transport of proteins between the endosomes and the trans Golgi network	Gene Card	PubMed	10.1074/jbc.M112.362558	A_26_P00001191	miR-16/miR-497/miR-195 (includes others)	1.317	TargetScan Human	Moderate (predicted)
RAD23B (RAD23 homolog B (S. cerevisiae))	A_44_P991273	-4.717	15b, 19a, 17-5p, 181c	4	15b, 19a, 17-5p	3	181c	1	-	involved in nucleotide excision repair	Gene Card	PubMed	10.1074/jbc.M112.444026	A_26_P00001191	miR-16/miR-497/miR-195 (includes others)	1.317	TargetScan Human	High (predicted)	Nucleotide Excision Repair Pathway
RBBP6 (retinoblastoma binding protein 6)	A_43_P19211	-3.968	15b	1	15b	1	No common miRs found.	0	in utero embryonic development;embryonic organ development;somite development	suppresses cellular proliferation and is inactivated	Gene Card	PubMed	10.1371/journal.pone.0058736	A_26_P00001191	miR-16/miR-497/miR-195 (includes others)	1.317	TargetScan Human	High (predicted)
RIC8A (resistance to inhibitors of cholinesterase 8 homolog A (C.Elegans))	A_44_P370328	-8.197	15b	1	15b	1	No common miRs found.	0	in utero embryonic development;vasculature development;cell migration involved in gastrulation	Regulation of microtubule pulling force during mitotic movement of chromosomes by stimulating G(i)-alpha protein	Gene Card	PubMed	10.1371/journal.pone.0032216	A_26_P00001191	miR-16/miR-497/miR-195 (includes others)	1.317	TargetScan Human	High (predicted)
RNASEL (riibonuclease L (2',5'-oligoisoadenylate synthetase-dependent))	A_44_P160846	-5.525	18a, 17-5p, 19a, 181c	4	18a, 17-5p, 19a	3	181c	1	-	functions in the antiviral and antiproliferative roles of interferons	Gene Card	PubMed	10.1089/aid.2012.0014	A_26_P00001191	miR-16/miR-497/miR-195 (includes others)	1.317	miRecords	Experimentally Observed	Role of PKR in Interferon Induction and Antiviral Response,Role of Pattern Recognition Receptors in Recognition of Bacteria and Viruses
RPS6KA3 (ribosomal protein S6 kinase, 90kDa, polypeptide 3)	A_44_P450314	-4.854	15b, 181c, 17-5p, 18a, 365, 758	6	15b, 17-5p, 18a, 365	4	181c, 758	2	cysteine-type endopeptidase inhibitor activity involved in apoptotic process;negative regulation of cysteine-type endopeptidase activity involved in apoptotic process	Implicated in controlling cell growth and differentiation	Gene Card	PubMed	10.1016/j.ejmg.2012.11.007	A_26_P00001191	miR-16/miR-497/miR-195 (includes others)	1.317	TargetScan Human	High (predicted)	CNTF Signaling,ERK5 Signaling,FLT3 Signaling in Hematopoietic Progenitor Cells,Growth Hormone Signaling,Melanocyte Development and Pigmentation Signaling,Phospholipase C Signaling,Role of IL-17F in Allergic Inflammatory Airway Diseases,Role of Tissue Factor in Cancer
RRAGA (Ras-related GTP binding A)	A_42_P659466	-6.098	15b	1	15b	1	No common miRs found.	0	apoptotic process;cell death	Involved in the RCC1/Ran-GTPase pathway; role in neonates in autophagy induction and thus nutrient homeostasis and viability	Gene Card	PubMed	10.1038/nature11745	A_26_P00001191	miR-16/miR-497/miR-195 (includes others)	1.317	TargetScan Human	High (predicted)
RTN3 (reticulon 3)	A_44_P533943	-3.704	15b	1	15b	1	No common miRs found.	0	apoptotic process	Involved in membrane trafficking in the early secretory pathways	Gene Card	PubMed		A_26_P00001191	miR-16/miR-497/miR-195 (includes others)	1.317	TargetScan Human	Moderate (predicted)
RYBP (RING1 and YY1 binding protein)	A_44_P758991	-5.988	15b, 17-5p, 19a, 758	4	15b, 17-5p, 19a	3	758	1	-	transcriptional regulator and role in early embryonic development	Gene Card	PubMed		A_26_P00001191	miR-16/miR-497/miR-195 (includes others)	1.317	TargetScan Human	Moderate (predicted)
SCN1A (sodium channel, voltage gated, type I, alpha subunit)	A_42_P508442	-4.329	15b, 17-5p, 758	3	15b, 17-5p	2	758	1	neuronal action potential;neuromuscular process controlling posture	essential for generation and propagation of action potentials mainly in nerve and muscle	Gene Card	PubMed		A_26_P00001191	miR-16/miR-497/miR-195 (includes others)	1.317	TargetScan Human	High (predicted)
SDHC (succinate dehydrogenase complex, subunit C, integral membrane protein)	A_42_P529193	-2.849	365, 15b, 17-5p	3	365, 15b, 17-5p	3	No common miRs found.	0	-	involved in complex II of mitochondrial electron transport chain, responsible for transferring electrons from succinate to ubiquinone	Gene Card	PubMed	10.1016/j.mito.2006.11.012	A_26_P00001191	miR-16/miR-497/miR-195 (includes others)	1.317	TargetScan Human	Moderate (predicted)	Butanoate Metabolism,Citrate Cycle,Mitochondrial Dysfunction,Oxidative Phosphorylation
SH3GL2 (SH3-domain GRB2-like 2)	A_44_P496496	-3.922	15b	1	15b	1	No common miRs found.	0	synaptic vesicle endocytosis	Implicated in synaptic vesicle endocytosis	Gene Card	PubMed		A_26_P00001191	miR-16/miR-497/miR-195 (includes others)	1.317	TargetScan Human	High (predicted)	Clathrin-mediated Endocytosis Signaling,Mechanisms of Viral Exit from Host Cells
SIAH1 (siah E3 ubiquitin protein ligase 1)	A_44_P290424	-3.584	15b	1	15b	1	No common miRs found.	0	multicellular organismal development;post-embryonic development;positive regulation of apoptotic process;neuron apoptotic process;positive regulation of intrinsic apoptotic signaling pathway	Regulation of the cellular response to hypoxia and induction of apoptosis	Gene Card	PubMed	10.1002/jnr.22776	A_26_P00001191	miR-16/miR-497/miR-195 (includes others)	1.317	TargetScan Human	High (predicted)	Colorectal Cancer Metastasis Signaling,Role of Wnt/GSK-3Œ≤ Signaling in the Pathogenesis of Influenza,Tryptophan Metabolism
SIDT1 (SID1 transmembrane family, member 1)	A_44_P1004392	-3.145	15b, 18a, 17-5p, 758	4	15b, 18a, 17-5p	3	758	1	-	facilitates rapid, contact-dependent, bidirectional small RNA transfer between human cells	Gene Card	PubMed		A_26_P00001191	miR-16/miR-497/miR-195 (includes others)	1.317	TargetScan Human	High (predicted)
SLC7A1 (solute carrier family 7 (cationic amino acid transporter, y+ system), member 1)	A_44_P474101	-2.475	15b, 92a, 365, 181c, 18a	5	15b, 92a, 365, 18a	4	181c	1	-	High-affinity, low capacity permease and may be an ecotropic retroviral leukemia receptor	Gene Card	PubMed	10.1007/s00424-003-1086-z	A_26_P00001191	miR-16/miR-497/miR-195 (includes others)	1.317	TarBase,TargetScan Human	Experimentally Observed,Moderate (predicted)	Nitric Oxide Signaling in the Cardiovascular System
SLC9A6 (solute carrier family 9 (sodium/hydrogen exchanger), member 6)	A_44_P498259	-5.618	15b, 19a, 181c, 17-5p	4	15b, 19a, 17-5p	3	181c	1	-	may be involved in regulating endosomal pH and volume, defects associated with X-linked syndromic mental retardation	Gene Card	PubMed	10.1093/brain/awr250	A_26_P00001191	miR-16/miR-497/miR-195 (includes others)	1.317	TargetScan Human	High (predicted)
SNAP25 (synaptosomal-associate protein, 25kDa)	A_44_P371172	-6.757	15b, 181c	2	15b	1	181c	1	neurotransmitter secretion;calcium ion-dependent exocytosis of neurotransmitter;regulation of synapse assembly	Involved in the regulation of neurotransmitter release; associates with proteins involved in vesicle docking and membrane fusion; regulates plasma membrane recycling through its interaction with CENPF	Gene Card	PubMed	10.1523/JNEUROSCI.0301-13.2013	A_26_P00001191	miR-16/miR-497/miR-195 (includes others)	1.317	TargetScan Human	Moderate (predicted)	Huntington's Disease Signaling
SNRNP48 (small nuclear ribonucleoprotein 48kDa (U11/U12))	A_44_P1023480	-13.661	15b, 365, 181c, 17-5p, 379, 758	6	15b, 365, 17-5p	3	181c, 379, 758	3	-	Involved in U12-type 5' splice site recognition	Gene Card	PubMed		A_26_P00001191	miR-16/miR-497/miR-195 (includes others)	1.317	TargetScan Human	High (predicted)	Systemic Lupus Erythematosus Signaling
SOS1 (son of sevenless homolog 1 (Drosophila))	A_43_P14954	-3.584	17-5p, 365, 15b, 18a, 181c	5	17-5p, 365, 15b, 18a	4	181c	1	neurotrophin TRK receptor signaling pathway	Regulates RAS proteins by facilitating the exchange of GTP for GDP. Mutations in this gene are associated with gingival fibromatosis 1 and Noonan syndrome type 4	Gene Card	PubMed		A_26_P00001191	miR-16/miR-497/miR-195 (includes others)	1.317	TargetScan Human	High (predicted)	Actin Cytoskeleton Signaling,Acute Myeloid Leukemia Signaling,Acute Phase Response Signaling,Aldosterone Signaling in Epithelial Cells,Angiopoietin Signaling,Axonal Guidance Signaling,B Cell Receptor Signaling,BMP signaling pathway
SRP72 (signal recognition particle 72kDa)	A_44_P554862	-4.587	365, 15b, 17-5p	3	365, 15b, 17-5p	3	No common miRs found.	0	-	Mediates the targeting of secretory proteins to the endoplasmic reticulum	Gene Card	PubMed	10.4161/rna.5.2.6042	A_26_P00001191	miR-16/miR-497/miR-195 (includes others)	1.317	TargetScan Human	High (predicted)
SRPR (signal recognition particle receptor ('docking protein'))	A_44_P606549	-3.731	92a, 15b	2	92a, 15b	2	No common miRs found.	0	-	Ensures, in conjunction with the signal recognition particle, the correct targeting of the nascent secretory proteins to the endoplasmic reticulum membrane system	Gene Card	PubMed		A_26_P00001191	miR-16/miR-497/miR-195 (includes others)	1.317	TarBase,TargetScan Human	Experimentally Observed,High (predicted)
SRSF11 (serine/arginine-rich splicing factor 11)	A_44_P453337	-2.494	15b	1	15b	1	No common miRs found.	0	-	may play a role in pre-mRNA processing	Gene Card	PubMed		A_26_P00001191	miR-16/miR-497/miR-195 (includes others)	1.317	TargetScan Human	Moderate (predicted)
STK38 (serine/threonine kinase 38)	A_44_P367438	-5.348	17-5p, 15b, 19a, 365	4	17-5p, 15b, 19a, 365	4	No common miRs found.	0	-	Negative regulator of MAP3K1/2 signaling.	Gene Card	PubMed	10.1038/sj.onc.1210828	A_26_P00001191	miR-16/miR-497/miR-195 (includes others)	1.317	TargetScan Human	Moderate (predicted)
STRADB (STE20-related kinase adaptor beta)	A_44_P712441	-5.556	15b	1	15b	1	No common miRs found.	0	negative regulation of apoptotic process;negative regulation of extrinsic apoptotic signaling pathway in absence of ligand	Involved in the activation of serine/threonine kinase 11, a master kinase that regulates cell polarity and energy-generating metabolism; interact with the X chromosome-linked inhibitor of apoptosis protein, and this interaction enhances the anti-apoptotic activity of this protein via the JNK1 signal transduction pathway	Gene Card	PubMed		A_26_P00001191	miR-16/miR-497/miR-195 (includes others)	1.317	TargetScan Human	High (predicted)
SUPT16H (suppressor of Ty 16 homolog (S. cerevisiae))	A_44_P651053	-55.249	15b, 92a	2	15b, 92a	2	No common miRs found.	0	-	Interact with histones H2A/H2B to effect nucleosome disassembly and transcription elongation	Gene Card	PubMed	10.4161/cc.10.20.17769	A_26_P00001191	miR-16/miR-497/miR-195 (includes others)	1.317	TargetScan Human	High (predicted)
SYT4 (synaptotagmin IV)	A_44_P761505	-4.167	15b, 92a, 181c, 758	4	15b, 92a	2	181c, 758	2	neurotransmitter secretion	involved in Ca(2+)-dependent exocytosis of secretory vesicles	Gene Card	PubMed	10.1016/j.neuron.2013.01.013	A_26_P00001191	miR-16/miR-497/miR-195 (includes others)	1.317	TargetScan Human	High (predicted)
SYTL2 (synaptotagmin-like 2)	A_44_P986848	-3.067	15b, 181c, 758	3	15b	1	181c, 758	2	-	role in RAB27A-dependent vesicle trafficking and controls melanosome distribution in the cell periphery	Gene Card	PubMed	10.2353/ajpath.2008.080098	A_26_P00001191	miR-16/miR-497/miR-195 (includes others)	1.317	TargetScan Human	High (predicted)
TACC1 (transforming, acidic coiled-coil containing protein 1)	A_42_P810287	-1.996	15b, 17-5p, 92a, 19a, 758, 379	6	15b, 17-5p, 92a, 19a	4	758, 379	2	cell proliferation;cerebral cortex development;neurogenesis;interkinetic nuclear migration	may represent breast cancer candidate gene; likely involved in the processes that promote cell division prior to the formation of differentiated tissues	Gene Card	PubMed	10.1038/sj.onc.1207593	A_26_P00001191	miR-16/miR-497/miR-195 (includes others)	1.317	TargetScan Human	High (predicted)
TIPIN (TIMELESS interacting protein)	A_44_P179325	-5.376	15b, 17-5p	2	15b, 17-5p	2	No common miRs found.	0	positive regulation of cell proliferation	required for normal progression of S-phase; binds TIM, which is involved in circadian rhythm regulation, and aids in protecting cells against DNA damage and stress	Gene Card	PubMed	10.4161/cc.23177	A_26_P00001191	miR-16/miR-497/miR-195 (includes others)	1.317	TargetScan Human	Moderate (predicted)
TMEM55A (transmembrane protein 55A)	A_42_P641870	-8.547	15b, 758	2	15b	1	758	1	-	Catalyzes the hydrolysis of the 4-posistion phosphate of phosphatidylinositol 4,5-bisphosphate	Gene Card			A_26_P00001191	miR-16/miR-497/miR-195 (includes others)	1.317	TargetScan Human	High (predicted)
TMEM87B (transmembrane protein 87B)	A_43_P14989	-5.882	181c, 15b, 92a	3	15b, 92a	2	181c	1	-	possibly role in cardiac development	Gene Card	PubMed		A_26_P00001191	miR-16/miR-497/miR-195 (includes others)	1.317	TargetScan Human	High (predicted)
TNFAIP1 (tumor necrosis factor, alpha-induced protein 1 (endothelial))	A_44_P575991	-10	365, 15b, 17-5p, 181c	4	365, 15b, 17-5p	3	181c	1	embryo development;cell migration	participate in inflammation-associated angiogenesis	Gene Card	PubMed	10.1007/s11033-009-9588-1	A_26_P00001191	miR-16/miR-497/miR-195 (includes others)	1.317	TargetScan Human	High (predicted)
TRIM2 (tripartite motif containing 2)	A_44_P761041	-4.545	181c, 19a, 18a, 15b, 758, 379	6	19a, 18a, 15b	3	181c, 758, 379	3	regulation of neuron apoptotic process	functions in axon outgrowth during development; It plays a neuroprotective role and functions as an E3-ubiquitin ligase in proteasome-mediated degradation of target proteins. Mutations in this gene can cause early-onset axonal neuropathy	Gene Card	PubMed	10.1111/j.1471-4159.2010.06971.x	A_26_P00001191	miR-16/miR-497/miR-195 (includes others)	1.317	TargetScan Human	High (predicted)
TRIM37 (tripartite motif containing 37)	A_44_P804257	-4.587	19a, 17-5p, 15b, 758	4	19a, 17-5p, 15b	3	758	1	-	developmental patterning and oncogenesis	Gene Card	PubMed	10.1086/340256	A_26_P00001191	miR-16/miR-497/miR-195 (includes others)	1.317	TargetScan Human	High (predicted)
TRPC1 (transient receptor potential cation channel, subfamily C, member 1)	A_44_P242924	-3.636	15b, 17-5p, 181c, 758	4	15b, 17-5p	2	181c, 758	2	-	a receptor-activated non-selective calcium permeant cation channel	Gene Card	PubMed	10.1002/jcp.24411	A_26_P00001191	miR-16/miR-497/miR-195 (includes others)	1.317	TargetScan Human	High (predicted)	Calcium Signaling
TSPAN5 (tetraspanin 5)	A_44_P973562	-9.346	15b, 365, 181c, 17-5p	4	15b, 365, 17-5p	3	181c	1	cell proliferation	role in regulation of cell development, activation, growth and motility	Gene Card	PubMed	10.1016/j.gep.2012.08.001	A_26_P00001191	miR-16/miR-497/miR-195 (includes others)	1.317	TargetScan Human	High (predicted)	Integrin Signaling
TTC33 (transient receptor potential cation channel, subfamily C, member 1)	A_43_P17779	-10.929	15b, 17-5p, 758	3	15b, 17-5p	2	758	1	-	a receptor-activated non-selective calcium permeant cation channel	Gene Card			A_26_P00001191	miR-16/miR-497/miR-195 (includes others)	1.317	TargetScan Human	Moderate (predicted)
UBE2K (ubiquitin-conjugating enzyme E2K)	A_44_P542785	-3.165	15b, 19a, 181c, 92a	4	15b, 19a, 92a	3	181c	1	intrinsic apoptotic signaling pathway in response to endoplasmic reticulum stress	role in aggregate formation and suppression of apoptosis	Gene Card	PubMed	10.1016/j.febslet.2011.11.002	A_26_P00001191	miR-16/miR-497/miR-195 (includes others)	1.317	TargetScan Human	Moderate (predicted)	NRF2-mediated Oxidative Stress Response
UBE4B (ubiquitination factor E4B (UFD2 homolog, yeast))	A_42_P516941	-2.786	15b	1	15b	1	No common miRs found.	0	granzyme-mediated apoptotic signaling pathway;neuron projection development	involved in multiubiquitn chain assembly, strongest candidate in the neuroblastoma tumor suppressor genes	Gene Card	PubMed	10.3390/ijms131216865	A_26_P00001191	miR-16/miR-497/miR-195 (includes others)	1.317	TargetScan Human	High (predicted)	Protein Ubiquitination Pathway
USP25 (ubiquitin specific peptidase 25)	A_44_P839176	-8.197	15b, 92a, 17-5p, 758	4	15b, 92a, 17-5p	3	758	1	-	involved in regulation of intracellular protein breakdown, cell cycle regulation, and stress response	Gene Card	PubMed	10.1371/journal.pone.0036542	A_26_P00001191	miR-16/miR-497/miR-195 (includes others)	1.317	TargetScan Human	High (predicted)	Protein Ubiquitination Pathway
USP9X (ubiquitin specific peptidase 9, X-linked)	A_44_P244710	-2.101	15b, 17-5p, 19a, 181c, 758	5	15b, 17-5p, 19a	3	181c, 758	2	-	Cleaves the ubiquitin moiety from ubiquitin-fused precursors and ubiquitinated proteins	Gene Card	PubMed	10.1073/pnas.1221925110	A_26_P00001191	miR-16/miR-497/miR-195 (includes others)	1.317	TargetScan Human	High (predicted)	Clathrin-mediated Endocytosis Signaling,Protein Ubiquitination Pathway
UTP15 (UTP15, U3 small nucleolar ribonucleoprotein, homolog (S. Cerevisiae))	A_44_P612277	-3.279	18a, 379	2	18a	1	379	1	-	Involved in nucleolar processing of pre-18S ribosomal RNA	Gene Card	PubMed		A_26_P00001191	miR-16/miR-497/miR-195 (includes others)	1.317	TarBase	Experimentally Observed
WBP11 (WW domain binding protein 11)	A_42_P666259	-2.079	15b	1	15b	1	No common miRs found.	0	-	Activated pre-mRNA splicing and may inhibit PP1 phosphatase activity	Gene Card	PubMed	10.1074/jbc.M109.084525	A_26_P00001191	miR-16/miR-497/miR-195 (includes others)	1.317	TargetScan Human	High (predicted)
WEE1 (WEE1 homolog (S. pombe))	A_44_P487112	-2.358	15b, 19a, 17-5p, 758	4	15b, 19a, 17-5p	3	758	1	neuron projection morphogenesis	coordinates the transition between DNA replication and mitosis	Gene Card	PubMed		A_26_P00001191	miR-16/miR-497/miR-195 (includes others)	1.317	TargetScan Human	High (predicted)	Cell Cycle: G2/M DNA Damage Checkpoint Regulation,Cyclins and Cell Cycle Regulation,Hereditary Breast Cancer Signaling,Mitotic Roles of Polo-Like Kinase
XPO4 (exportin 4)	A_44_P459362	-4.831	365, 15b, 92a, 17-5p, 758	5	365, 15b, 92a, 17-5p	4	758	1	-	mediate transport of proteins and other cargo between the nuclear and cytoplasmic compartments	Gene Card	PubMed		A_26_P00001191	miR-16/miR-497/miR-195 (includes others)	1.317	TargetScan Human	High (predicted)
YWHAH (tyrosine 3-monooxygenase/tryptophan 5-monooxygenase activation protein, eta polypeptide)	A_42_P794901	-4.386	15b, 365	2	15b, 365	2	No common miRs found.	0	-	associated with early-onset schizophrenia and psychotic bipolar disorder; highly conserved proteins that are involved in many vital cellular processes such as metabolism, protein trafficking, signal transduction, apoptosis and cell cycle regulation	Gene Card	PubMed	10.1186/1471-213X-13-10	A_26_P00001191	miR-16/miR-497/miR-195 (includes others)	1.317	TargetScan Human	High (predicted)	14-3-3-mediated Signaling,Cell Cycle: G2/M DNA Damage Checkpoint Regulation,ERK/MAPK Signaling,ERK5 Signaling,Glucocorticoid Receptor Signaling,IGF-1 Signaling,Myc Mediated Apoptosis Signaling,PI3K/AKT Signaling
ZMYM2 (zinc finger, MYM-type 2)	A_44_P419482	-3.546	15b, 19a, 18a, 181c, 92a, 17-5p, 758	7	15b, 19a, 18a, 92a, 17-5p	5	181c, 758	2	-	may function as a transcription factor, may be cause of stem cell leukemia lymphoma syndrome	Gene Card	PubMed		A_26_P00001191	miR-16/miR-497/miR-195 (includes others)	1.317	TargetScan Human	High (predicted)
ZNF367 (zinc finger)	A_44_P220827	-3.215	18a, 17-5p, 15b, 19a	4	18a, 17-5p, 15b, 19a	4	No common miRs found.	0	-	transcriptional activation of erythroid genes	Gene Card	PubMed		A_26_P00001191	miR-16/miR-497/miR-195 (includes others)	1.317	TargetScan Human	High (predicted)
AADACL3 (arylacetaminde deacetylase-like 3)	A_44_P347273	13.91	92a, 19a, 17-5p, 181c	4	92a, 19a, 17-5p	3	181c	1	-		Gene Card			A_26_P00001405	miR-181a/miR-181b/miR-181d (includes others)	-1.285	TargetScan Human	Moderate (predicted)
ADAMTSL1 (ADAMTS-like 1)	A_44_P555719	3.404	92a, 181c, 17-5p, 15b, 758	5	92a, 17-5p, 15b	3	181c, 758	2	-	May have important function in the extracellular matrix	Gene Card	PubMed	10.1074/jbc.M109665200	A_26_P00001405	miR-181a/miR-181b/miR-181d (includes others)	-1.285	TargetScan Human	High (predicted)
ANKRD5 (ankyrin repeat and EF-hand domain containing 1)	A_44_P312401	3.077	181c	1	No common miRs found.	0	181c	1	-		Gene Card			A_26_P00001405	miR-181a/miR-181b/miR-181d (includes others)	-1.285	TargetScan Human	High (predicted)
ARFGEF2 (ADP-ribosylation factor guanine nucleotide-exchange factor 2 (brefeldin A-inhibited))	A_43_P21444	10.33	15b, 181c, 18a, 19a, 92a, 379	6	15b, 18a, 19a, 92a	4	181c, 379	2	-	Important role in intracellular vesicular trafficking. The protein encoded by this gene is involved in the activation of ARFs by accelerating replacement of bound GDP with GTP and is involved in Golgi transport.	Gene Card	PubMed		A_26_P00001405	miR-181a/miR-181b/miR-181d (includes others)	-1.285	TargetScan Human	Moderate (predicted)
ATP11C (ATPase, class VI, type 11C)	A_44_P265620	2.514	181c, 92a	2	92a	1	181c	1	-	Catalytic component of a P4-ATPase flippase complex which catalyzes the hydrolysis of ATP coupled to the transport of aminophospholipids from the outer to the inner leaflet of various membranes and ensures the maintenance of asymmetric distribution of phospholipids.	Gene Card	PubMed		A_26_P00001405	miR-181a/miR-181b/miR-181d (includes others)	-1.285	TargetScan Human	High (predicted)
C15orf26 (chromosome 15 open reading frame 26)	A_44_P222404	4.702	181c	1	No common miRs found.	0	181c	1	-	May play a role for motile cilia function, possibly by acting on dynein arm assembly	Gene Card	PubMed		A_26_P00001405	miR-181a/miR-181b/miR-181d (includes others)	-1.285	TargetScan Human	Moderate (predicted)
C1orf50 (chromosome 1 open reading frame 50)	A_44_P111170	7.284	181c, 758	2	No common miRs found.	0	181c, 758	2	-	may play role in human embryonic stem cell growth or differentiation	Gene Card	PubMed		A_26_P00001405	miR-181a/miR-181b/miR-181d (includes others)	-1.285	TargetScan Human	High (predicted)
CADPS2 (Ca++-dependent secretion activator 2)	A_44_P513568	1.9	181c, 379	2	No common miRs found.	0	181c, 379	2	synaptic vesicle priming	Calcium binding proteins that regulate the exocytosis of synaptic and dense-core vesicles in neurons and neuroendocrine cells.	Gene Card	PubMed		A_26_P00001405	miR-181a/miR-181b/miR-181d (includes others)	-1.285	TargetScan Human	Moderate (predicted)
CAMSAP1 (calmodulin regulated spectrin-associated protein 1)	A_44_P190950	1.787	19a, 15b, 181c, 17-5p	4	19a, 15b, 17-5p	3	181c	1	neuron projection development	plays role in the regulation of cell morphology and cytoskeletal organization	Gene Card	PubMed		A_26_P00001405	miR-181a/miR-181b/miR-181d (includes others)	-1.285	TargetScan Human	High (predicted)
CAPRIN1 (cell cycle associated protein 1)	A_44_P970555	3.247	15b, 181c, 19a, 17-5p, 758	5	15b, 19a, 17-5p	3	181c, 758	2	-	Involved in synaptic plasticity in neurons and cell proliferation and migration in multiple cell types	Gene Card	PubMed	10.1128/MCB.02300-06	A_26_P00001405	miR-181a/miR-181b/miR-181d (includes others)	-1.285	TargetScan Human	High (predicted)
CIT (citron (rho-interacting, serine/threonine kinase 21))	A_44_P990522	3.407	19a, 17-5p, 181c, 92a, 758	5	19a, 17-5p, 92a	3	181c, 758	2	dendrite development;generation of neurons	Plays an important role in the regulation of cytokinesis and the development of the central nervous system	Gene Card	PubMed	10.1091/mbc.E10-12-0952	A_26_P00001405	miR-181a/miR-181b/miR-181d (includes others)	-1.285	TargetScan Human	Moderate (predicted)	RhoA Signaling
COL16A1 (collagen, type XVI, alpha 1)	A_43_P16491	2.676	365, 181c	2	365	1	181c	1	-	Involved in mediating cell attachment and inducing integrin-mediated cellular reactions, such as cell spreading and alterations in cell morphology	Gene Card	PubMed	10.1016/j.matbio.2011.01.001	A_26_P00001405	miR-181a/miR-181b/miR-181d (includes others)	-1.285	TargetScan Human	High (predicted)
COL4A1 (collagen, type IV, alpha 1)	A_44_P1070510	1.644	15b, 17-5p, 181c, 758	4	15b, 17-5p	2	181c, 758	2	neuromuscular junction development	specifically inhibits endothelial cell proliferation, migration, and tube formation	Gene Card	PubMed	10.1371/journal.pone.0051044	A_26_P00001405	miR-181a/miR-181b/miR-181d (includes others)	-1.285	TargetScan Human	Moderate (predicted)
CPSF6 (cleavage and polyadenylation specific factor 6, 68kDa)	A_44_P291381	4.314	15b, 181c, 365, 92a, 17-5p, 758	6	15b, 365, 92a, 17-5p	4	181c, 758	2	-	Component of the cleavage factor Im complex (CFIm) that plays a key role in pre-mRNA 3-processing	Gene Card	PubMed	10.1038/emboj.2012.251	A_26_P00001405	miR-181a/miR-181b/miR-181d (includes others)	-1.285	TargetScan Human	High (predicted)	Cleavage and Polyadenylation of Pre-mRNA,Tight Junction Signaling
CTDSPL (CTD (carboxy-terminal domain, RNA polymerase II, polypeptide A) small phosphatase like 2)	A_44_P625333	2.165	17-5p, 181c, 18a, 15b, 92a, 365, 758	7	17-5p, 18a, 15b, 92a, 365	5	181c, 758	2	-	Recruited by REST to neuronal genes that contain RE-1 elements, leading to neuronal gene silencing in non-neuronal cells	Gene Card	PubMed	10.1038/onc.2011.208	A_26_P00001405	miR-181a/miR-181b/miR-181d (includes others)	-1.285	TargetScan Human	High (predicted)
D4S234E (NSG1)	A_44_P393070	3.24	15b, 92a, 19a, 181c	4	15b, 92a, 19a	3	181c	1	-	possible roles in chemotaxis and endocytotic machinery	Gene Card	PubMed		A_26_P00001405	miR-181a/miR-181b/miR-181d (includes others)	-1.285	TargetScan Human	High (predicted)
DDX3X (DEAD (Asp-Glu-Ala-Asp) box polypeptide 3, X-linked)	A_44_P1050395	13.1	181c, 15b, 19a, 92a, 758	5	15b, 19a, 92a	3	181c, 758	2	extrinsic apoptotic signaling pathway via death domain receptors;positive regulation of apoptotic process;negative regulation of apoptotic process;negative regulation of cysteine-type endopeptidase activity involved in apoptotic process;positive regulation of cysteine-type endopeptidase activity involved in apoptotic process;intrinsic apoptotic signaling pathway;negative regulation of intrinsic a…	Nuclear roles include transcriptional regulation, mRNP assembly, pre-mRNA splicing, and mRNA export. In the cytoplasm, this protein is thought to be involved in translation, cellular signaling, and viral replication.	Gene Card	PubMed	10.1371/journal.pone.0014258	A_26_P00001405	miR-181a/miR-181b/miR-181d (includes others)	-1.285	TargetScan Human	High (predicted)
DEK (DEK oncogene)	A_44_P554824	3.084	181c, 365	2	365	1	181c	1	-	binds to cruciform and superhelical DNA and induces positive supercoils into closed circular DNA, and is also involved in splice site selection during mRNA processing.	Gene Card	PubMed	10.1093/intimm/dxh261	A_26_P00001405	miR-181a/miR-181b/miR-181d (includes others)	-1.285	TargetScan Human	High (predicted)
DLD (dihydrolipoamide dehydrogenase)	A_44_P256774	2.508	365, 15b, 181c	3	365, 15b	2	181c	1	-	a component of the glycine cleavage system as well as of the alpha-ketoacid dehydrogenase complexes	Gene Card	PubMed		A_26_P00001405	miR-181a/miR-181b/miR-181d (includes others)	-1.285	TargetScan Human	Moderate (predicted)	Alanine and Aspartate Metabolism,Citrate Cycle,Glycine, Serine and Threonine Metabolism,Glycolysis/Gluconeogenesis,Pyruvate Metabolism
DMXL2 (dmx-like 2)	A_43_P21410	9.025	19a, 181c	2	19a	1	181c	1	-	Plays a role in the brain as a key controller of neuronal and endocrine homeostatic processes	Gene Card	PubMed	10.1074/jbc.M110.158634	A_26_P00001405	miR-181a/miR-181b/miR-181d (includes others)	-1.285	TargetScan Human	High (predicted)
EID1 (EP300 interacting inhibitor of differentiation 1)	A_44_P306008	4.105	181c, 758	2	No common miRs found.	0	181c, 758	2	-	a repressor of MYOD1 transactivation	Gene Card	PubMed	10.1016/j.nbd.2011.12.007	A_26_P00001405	miR-181a/miR-181b/miR-181d (includes others)	-1.285	TargetScan Human	Moderate (predicted)
EIF4A2 (eukaryotic translation initiation factor 4A, isoform 2)	A_44_P176169	2.386	181c, 19a, 17-5p	3	19a, 17-5p	2	181c	1	-	Cap recognition and is required for mRNA binding to ribosome	Gene Card	PubMed	10.1126/science.1231197	A_26_P00001405	miR-181a/miR-181b/miR-181d (includes others)	-1.285	TargetScan Human	High (predicted)	EIF2 Signaling,Regulation of eIF4 and p70S6K Signaling,mTOR Signaling
ERLIN2 (ER lipid raft associated 2)	A_44_P550765	9.834	15b, 181c, 17-5p	3	15b, 17-5p	2	181c	1	-	role in inositol 1,4,5-triphosphate (IP#) signaling by mediating ER-associated degradation of activated IP3 receptors	Gene Card	PubMed	10.1074/jbc.M701862200	A_26_P00001405	miR-181a/miR-181b/miR-181d (includes others)	-1.285	TargetScan Human	High (predicted)
FABP7 (fatty acid binding protein 7, brain)	A_43_P12450	1.666	181c	1	No common miRs found.	0	181c	1	cell proliferation in forebrain;neurogenesis;epithelial cell proliferation	role in fatty acid uptake, and metabolism	Gene Card	PubMed	10.1007/s00418-011-0865-4	A_26_P00001405	miR-181a/miR-181b/miR-181d (includes others)	-1.285	TargetScan Human	Moderate (predicted)	LPS/IL-1 Mediated Inhibition of RXR Function
FAT3 (FAT tumor suppressor homolog 3 (Drosophila))	A_43_P15416	2.985	15b, 19a, 181c, 17-5p, 92a, 758, 379	7	15b, 19a, 17-5p, 92a	4	181c, 758, 379	3	neuron migration;multicellular organismal development;negative regulation of dendrite development	Interaction between neurites derived from specific subset of neurons during development	Gene Card	PubMed	10.1016/j.neuron.2011.06.026	A_26_P00001405	miR-181a/miR-181b/miR-181d (includes others)	-1.285	TargetScan Human	Moderate (predicted)
FIGNL2 (fidgetin-like 2)	A_44_P353388	4.329	19a, 181c, 15b, 379	4	19a, 15b	2	181c, 379	2	-		Gene Card			A_26_P00001405	miR-181a/miR-181b/miR-181d (includes others)	-1.285	TargetScan Human	High (predicted)
FNDC3B (fibronectin type III domain containing 3B)	A_44_P553047	2.99	18a, 181c, 92a, 15b, 17-5p, 365, 19a, 758	8	18a, 92a, 15b, 17-5p, 365, 19a	6	181c, 758	2	cell migration;positive regulation of fibroblast proliferation	Positive regulator of adipogenesis	Gene Card	PubMed	10.4161/cc.20121	A_26_P00001405	miR-181a/miR-181b/miR-181d (includes others)	-1.285	TargetScan Human	High (predicted)
FRMD8 (FERM domain containing 8)	A_44_P188015	6.127	181c, 15b	2	15b	1	181c	1	-	unknown	Gene Card	PubMed		A_26_P00001405	miR-181a/miR-181b/miR-181d (includes others)	-1.285	TargetScan Human	Moderate (predicted)
FUCA1 (fucosidase, alpha-L-1, tissue)	A_43_P11466	2.288	181c, 15b, 379	3	15b	1	181c, 379	2	-	involved in the degradation of fucose-containing glycoproteins and glycolipid.	Gene Card	PubMed		A_26_P00001405	miR-181a/miR-181b/miR-181d (includes others)	-1.285	TargetScan Human	Moderate (predicted)	N-Glycan Degradation
GSTCD (glutathione S-transferase, C-terminal domain containing)	A_44_P375832	7.486	15b, 181c, 17-5p, 758	4	15b, 17-5p	2	181c, 758	2	-	Catalyzes the conjugation of reduced glutathione with potentially toxic, xenobiotic substrates, thus aiding excretion from the body, associated with lung function	Gene Card	PubMed		A_26_P00001405	miR-181a/miR-181b/miR-181d (includes others)	-1.285	TargetScan Human	Moderate (predicted)
HS2ST1 (heparan sulfate 2-O-sulfotransferase 1)	A_44_P103966	1.831	15b, 365, 19a, 181c, 17-5p	5	15b, 365, 19a, 17-5p	4	181c	1	-	Key component in generating a myriad of distinct heparan sulfate fine structures that carry out multiple biologic activities.	Gene Card	PubMed	10.1023/A:1025325222530	A_26_P00001405	miR-181a/miR-181b/miR-181d (includes others)	-1.285	TargetScan Human	High (predicted)
HS3ST3A1 (heparan sulfate (glucosamine) 3-O-sulfoferase 3A1)	A_44_P227590	9.839	181c	1	No common miRs found.	0	181c	1	-	Key component in generating a myriad of distinct heparan sulfate fine structures that carry out multiple biologic activities.	Gene Card	PubMed		A_26_P00001405	miR-181a/miR-181b/miR-181d (includes others)	-1.285	TargetScan Human	Moderate (predicted)	Chondroitin Sulfate Biosynthesis,Cysteine Metabolism,Keratan Sulfate Biosynthesis,LPS/IL-1 Mediated Inhibition of RXR Function,Xenobiotic Metabolism Signaling
IRS2 (Insulin receptor substrate 2)	A_44_P257518	6.307	92a, 15b, 365, 181c, 758	5	92a, 15b, 365	3	181c, 758	2	positive regulation of mesenchymal cell proliferation;negative regulation of B cell apoptotic process;brain development;cell proliferation;positive regulation of cell proliferation;positive regulation of cell migration;mammary gland development;positive regulation of B cell proliferation	A cytoplasmic signaling molecule that mediates effects of insulin, insulin-like growth factor 1, and other cytokines by acting as a molecular adaptor between diverse receptor tyrosine kinases and downstream effectors.	Gene Card	PubMed		A_26_P00001405	miR-181a/miR-181b/miR-181d (includes others)	-1.285	TargetScan Human	High (predicted)	AMPK Signaling,IGF-1 Signaling,IL-9 Signaling,ILK Signaling,Insulin Receptor Signaling,PI3K Signaling in B Lymphocytes,Role of JAK1 and JAK3 in Œ≥c Cytokine Signaling,Role of JAK2 in Hormone-like Cytokine Signaling
KLF6 (Kruppel-like factor 6)	A_44_P402318	4.609	181c, 18a, 92a, 19a, 17-5p, 758	6	18a, 92a, 19a, 17-5p	4	181c, 758	2	-	Transcriptional activator and functions as a tumor suppressor	Gene Card	PubMed	10.1038/onc.2012.457	A_26_P00001405	miR-181a/miR-181b/miR-181d (includes others)	-1.285	TargetScan Human	High (predicted)
LMTK2 (Lemus tyrosine kinase 2)	A_44_P173029	3.014	15b, 365, 181c	3	15b, 365	2	181c	1	-	Involved in nerve growth factor-TrkA signaling	Gene Card	PubMed	10.1152/ajpcell.00288.2012	A_26_P00001405	miR-181a/miR-181b/miR-181d (includes others)	-1.285	TargetScan Human	High (predicted)
MAEA (macrophage erythroblast attacher)	A_44_P444655	2.899	181c	1	No common miRs found.	0	181c	1	negative regulation of myeloid cell apoptotic process;erythrocyte development;enucleate erythrocyte development	mediates the attachment of erythroblasts to macrophages	Gene Card	PubMed	10.1038/ng.1019	A_26_P00001405	miR-181a/miR-181b/miR-181d (includes others)	-1.285	TargetScan Human	High (predicted)
MAP2 (microtuble-associated protein 2)	A_44_P243134	2.436	17-5p, 365, 181c, 758	4	17-5p, 365	2	181c, 758	2	negative regulation of endothelial cell proliferation;cell-cell signaling;leukocyte migration	involved in microtubule assembly which is essential step in neurogenesis	Gene Card	PubMed	10.2741/4156	A_26_P00001405	miR-181a/miR-181b/miR-181d (includes others)	-1.285	TargetScan Human	Moderate (predicted)
MAP2K4 (mitogen-activated protein kinase kinase 4)	A_44_P528694	4.249	92a, 181c, 19a, 15b, 758	5	92a, 19a, 15b	3	181c, 758	2	positive regulation of apoptotic process;positive regulation of neuron apoptotic process;cell growth involved in cardiac muscle cell development	direct activator of MAP kinases in response to various environmental stresses or mitogenic stimuli, suggested role in mediating survival signal in T cell development and organogenesis of the liver	Gene Card	PubMed		A_26_P00001405	miR-181a/miR-181b/miR-181d (includes others)	-1.285	TargetScan Human	Moderate (predicted)	14-3-3-mediated Signaling,4-1BB Signaling in T Lymphocytes,ATM Signaling,Activation of IRF by Cytosolic Pattern Recognition Receptors,Acute Myeloid Leukemia Signaling,Acute Phase Response Signaling,Agrin Interactions at Neuromuscular Junction,Apoptosis Signaling
MAP3K10 (mitogen-activated protein kinase kinase kinase 10)	A_44_P440686	4.812	181c	1	No common miRs found.	0	181c	1	cell death;positive regulation of apoptotic process	activates the JNK signaling pathway and involved in nerve growth factor induced neuronal apoptosis. Involved in proliferation and chemoresistance of PDAC	Gene Card	PubMed	10.1016/j.canlet.2012.11.005	A_26_P00001405	miR-181a/miR-181b/miR-181d (includes others)	-1.285	TargetScan Human	High (predicted)	B Cell Receptor Signaling,CD27 Signaling in Lymphocytes,Cardiac Hypertrophy Signaling,GNRH Signaling,Germ Cell-Sertoli Cell Junction Signaling,HGF Signaling,Huntington's Disease Signaling,PKCŒ∏ Signaling in T Lymphocytes
MARK1 (MAP/microtubule affinity-regulating kinase 1)	A_44_P254676	4.203	181c, 92a, 365, 17-5p	4	92a, 365, 17-5p	3	181c	1	neuron migration	Involved in neuronal migration through its dual activities in regulating cellular polarity and microtubule dynamics. Positive regulator of the Wnt signaling pathway	Gene Card	PubMed	10.1038/cdd.2011.2	A_26_P00001405	miR-181a/miR-181b/miR-181d (includes others)	-1.285	TargetScan Human	High (predicted)	Amyloid Processing
MCL1 (myeloid cell leukemia sequence 1 (BCL2-related))	A_44_P280965	3.005	17-5p, 181c, 92a	3	17-5p, 92a	2	181c	1	multicellular organismal development;intrinsic apoptotic signaling pathway in response to DNA damage;apoptotic mitochondrial changes;negative regulation of apoptotic process;extrinsic apoptotic signaling pathway in absence of ligand;execution phase of apoptosis;negative regulation of extrinsic apoptotic signaling pathway in absence of ligand	Enhances cell survival by inhibiting apoptosis while alternatively spliced shorter genes	Gene Card	PubMed	10.7555/JBR.27.20130014	A_26_P00001405	miR-181a/miR-181b/miR-181d (includes others)	-1.285	TargetScan Human	High (predicted)	Apoptosis Signaling,PI3K/AKT Signaling
MELK (maternal embryonic leucine zipper kinase)	A_44_P995681	7.326	181c	1	No common miRs found.	0	181c	1	apoptotic process;cell proliferation;intrinsic apoptotic signaling pathway in response to oxidative stress;positive regulation of apoptotic process;neural precursor cell proliferation	Involved in cell cycle regulation, self-renewal of stem cells, apoptosis and splicing regulation; Acts as an activator of apoptosis by phosphorylating and activating MAP3K5/ASK1	Gene Card	PubMed	10.1002/stem.1358	A_26_P00001405	miR-181a/miR-181b/miR-181d (includes others)	-1.285	TargetScan Human	Moderate (predicted)
METAP1 (methionyl aminopeptidase 1)	A_44_P546686	6.216	181c, 17-5p, 92a, 19a, 758	5	17-5p, 92a, 19a	3	181c, 758	2	-	removes the N-terminal methionine from nascent proteins; required for normal progression through the cell cycle	Gene Card	PubMed	10.1021/jm400227z	A_26_P00001405	miR-181a/miR-181b/miR-181d (includes others)	-1.285	TargetScan Human	High (predicted)
MYH10 (myosin, heavy chain 10, non-muscle)	A_44_P311046	2.459	181c	1	No common miRs found.	0	181c	1	in utero embryonic development;neuron migration;substrate-dependent cell migration, cell extension;nuclear migration;brain development;adult heart development;cell proliferation;fourth ventricle development;lateral ventricle development;third ventricle development;cerebellar Purkinje cell layer development;neuron projection development;neuromuscular process controlling balance;ventricular cardiac…	non-muscle myosin, functions in regulation of cytokinesis, cell motility and cell polarity, mutations associated with May-Hegglin anomaly and developmental defects in brain in heart	Gene Card	PubMed	10.1016/j.gep.2013.04.005	A_26_P00001405	miR-181a/miR-181b/miR-181d (includes others)	-1.285	TargetScan Human	High (predicted)	Actin Cytoskeleton Signaling,Calcium Signaling,Cellular Effects of Sildenafil (Viagra),Hepatic Fibrosis / Hepatic Stellate Cell Activation,ILK Signaling,Protein Kinase A Signaling,Tight Junction Signaling
NEO1 (neogenin homolog 1 (chicken))	A_42_P698188	3.08	18a, 365, 15b, 92a, 19a, 181c, 379	7	18a, 365, 15b, 92a, 19a	5	181c, 379	2	-	Involved in cell growth and differentiation and in cell-cell adhesion. Defects associated with cell proliferation in certain cancers	Gene Card	PubMed	10.1126/science.1232322	A_26_P00001405	miR-181a/miR-181b/miR-181d (includes others)	-1.285	TargetScan Human	High (predicted)
NMT1 (N-myristoyltransferase 1)	A_44_P512214	2.881	15b, 181c, 19a	3	15b, 19a	2	181c	1	in utero embryonic development	adds a myristoyl group to the N-terminal glycine residue of certain cellular and viral protein. Also involved in growth and development.	Gene Card	PubMed	10.1007/s00441-011-1202-x	A_26_P00001405	miR-181a/miR-181b/miR-181d (includes others)	-1.285	TargetScan Human	High (predicted)
NUDT4 (nudix (nucleoside diphosphate linked moiety X)-type motif 4)	A_44_P341319	2.983	18a, 181c, 92a, 758	4	18a, 92a	2	181c, 758	2	-	may regulate intracellular trafficking; regulates the turnover of diphosphoinositol polyphosphates	Gene Card	PubMed		A_26_P00001405	miR-181a/miR-181b/miR-181d (includes others)	-1.285	TargetScan Human	Moderate (predicted)
NUP50 (nucleoporin 50kDa)	A_44_P521800	5.669	15b, 181c	2	15b	1	181c	1	neural tube formation	regulates flow of macromolecules between nucleus and cytoplasm, the soluble cofactor in importin-alpha: beta-mediation nuclear protein import	Gene Card	PubMed	10.1074/jbc.M112.378893	A_26_P00001405	miR-181a/miR-181b/miR-181d (includes others)	-1.285	TargetScan Human	Moderate (predicted)
OR51E2 (olfactory receptor, family 51, subfamily E, member 2)	A_44_P100068	3.329	181c	1	No common miRs found.	0	181c	1	-	Initiates a neuronal response that triggers the perception of a smell.	Gene Card	PubMed	10.1074/jbc.M109.012096	A_26_P00001405	miR-181a/miR-181b/miR-181d (includes others)	-1.285	TargetScan Human	High (predicted)
PAFAH1B1 (platelet-activating factor acetylhydrolase, isoform Ib, alpha subunit 45kDa)	A_44_P312735	12.14	15b, 92a, 181c, 17-5p	4	15b, 92a, 17-5p	3	181c	1	brain development;negative regulation of neuron projection development;cell migration;hippocampus development;cerebral cortex neuron differentiation;cerebral cortex development	required for proper activation of Rho GTPases and actin polymerization at leading edge of locomoting cerebellar neurons and postmigratory hippocampal neurons	Gene Card	PubMed	10.1002/ajmg.a.35542	A_26_P00001405	miR-181a/miR-181b/miR-181d (includes others)	-1.285	TargetScan Human	High (predicted)	Reelin Signaling in Neurons
PAK4 (p21 protein (Cdc42/Rac)-activated kinase 4)	A_43_P21423	8.076	181c	1	No common miRs found.	0	181c	1	-	Link Rho GTPase to cytoskeleton reorganization and nuclear signaling.	Gene Card	PubMed	10.1073/pnas.1214447109	A_26_P00001405	miR-181a/miR-181b/miR-181d (includes others)	-1.285	TargetScan Human	High (predicted)	Actin Cytoskeleton Signaling,Agrin Interactions at Neuromuscular Junction,Angiopoietin Signaling,Axonal Guidance Signaling,CCR3 Signaling in Eosinophils,CXCR4 Signaling,Cdc42 Signaling,ERK/MAPK Signaling
PAM (peptidylglycine alpha-amidating monooxygenase)	A_44_P153060	4.095	181c, 365, 17-5p, 15b	4	365, 17-5p, 15b	3	181c	1	motor neuron axon guidance;branchiomotor neuron axon guidance;central nervous system projection neuron axonogenesis;cell morphogenesis involved in neuron differentiation	Bifunctional enzyme that catalyzes 2 sequential steps in C-terminal alpha-amidation of peptides	Gene Card	PubMed		A_26_P00001405	miR-181a/miR-181b/miR-181d (includes others)	-1.285	TargetScan Human	High (predicted)
PFAS (phosphoribosylformylglycinamidine synthase)	A_42_P629363	15.48	181c, 92a	2	92a	1	181c	1	-	DNA replication, transcription, and energy metabolism	Gene Card	PubMed		A_26_P00001405	miR-181a/miR-181b/miR-181d (includes others)	-1.285	TargetScan Human	Moderate (predicted)	Purine Metabolism
PITPNB (phosphatidylinositol transfer protein, beta)	A_44_P538531	3.158	181c, 92a, 758	3	92a	1	181c, 758	2	in utero embryonic development	catalyzes the transfer of phosphatidylinositol and phosphatidylcholine between membranes	Gene Card	PubMed		A_26_P00001405	miR-181a/miR-181b/miR-181d (includes others)	-1.285	TargetScan Human	High (predicted)
PLAG1 (pleiomorphic adenoma gene 1)	A_44_P177369	2.623	15b, 181c, 17-5p, 365, 18a, 19a, 92a, 758	8	15b, 17-5p, 365, 18a, 19a, 92a	6	181c, 758	2	positive regulation of glial cell proliferation	Transcription factor whose activation results in up-regulation of target genes, such as IGFII, leading to uncontrolled cell proliferation: when overexpressed in cultured cells, higher proliferation rate and transformation are observed; Shown to be consistently rearranged in pleomorphic adenomas of the salivary glands.	Gene Card	PubMed	10.1007/s10529-013-1213-7	A_26_P00001405	miR-181a/miR-181b/miR-181d (includes others)	-1.285	TargetScan Human,miRecords	Experimentally Observed,High (predicted)
POMC (proopiomelanocortin)	A_43_P13381	3.263	181c	1	No common miRs found.	0	181c	1	neuropeptide signaling pathway;cell-cell signaling;cell-cell signaling	essential for steroidogenesis and in other tissues, including the hypothalamus, placenta, and epithelium, gives rise to peptides with roles in pain and energy homeostasis, melanocyte stimulation, and immune modulation.	Gene Card	PubMed	10.1210/me.2012-1344	A_26_P00001405	miR-181a/miR-181b/miR-181d (includes others)	-1.285	TargetScan Human	High (predicted)	Corticotropin Releasing Hormone Signaling,Glucocorticoid Receptor Signaling,Leptin Signaling in Obesity,Melanocyte Development and Pigmentation Signaling
PQLC1 (PQ loop repeat containing 1)	A_44_P881253	1.593	181c, 365, 15b	3	365, 15b	2	181c	1	-		Gene Card	PubMed		A_26_P00001405	miR-181a/miR-181b/miR-181d (includes others)	-1.285	TargetScan Human	Moderate (predicted)
PRICKLE2 (prickle homolog 2 (Drosophila))	A_44_P181105	9.828	19a, 18a, 181c, 15b, 365, 92a, 379	7	19a, 18a, 15b, 365, 92a	5	181c, 379	2	neuron projection development	may be involved in seizure prevention. Mutations in this gene are associated with progressive myoclonic epilepsy type 5	Gene Card	PubMed		A_26_P00001405	miR-181a/miR-181b/miR-181d (includes others)	-1.285	TargetScan Human	High (predicted)
PROCR (protein C receptor, endothelial)	A_44_P232897	6.558	181c	1	No common miRs found.	0	181c	1	-	Binds activated protein C. Enhances protein C activation by the thrombin-thrombomodulin complex; plays a role in the protein C pathway controlling blood coagulation	Gene Card	PubMed	10.1111/j.1538-7836.2007.02592.x	A_26_P00001405	miR-181a/miR-181b/miR-181d (includes others)	-1.285	TargetScan Human	Moderate (predicted)
PROX1 (prospero homeobox 1)	A_44_P341644	5.345	181c	1	No common miRs found.	0	181c	1	kidney development;liver development;positive regulation of endothelial cell proliferation;lymph vessel development;lens development in camera-type eye;hepatocyte cell migration;brain development;positive regulation of cell proliferation;negative regulation of cell proliferation;positive regulation of endothelial cell migration;dentate gyrus development;lung development;pancreas development;inner…	Transcription factor involved in developmental processes such as cell fate determination, gene transcriptional regulation and progenitor cell regulation in a number of organs	Gene Card	PubMed	10.1371/journal.pone.0052197	A_26_P00001405	miR-181a/miR-181b/miR-181d (includes others)	-1.285	TargetScan Human	High (predicted)
PTPN9 (protein tyrosine phosphatase, non-receptor type 9)	A_44_P244138	3.923	181c, 379	2	No common miRs found.	0	181c, 379	2	-	thought to be involved in signaling events regulating phagocytosis	Gene Card	PubMed		A_26_P00001405	miR-181a/miR-181b/miR-181d (includes others)	-1.285	TargetScan Human	High (predicted)
QSER1 (glutamine and serine rich 1)	A_44_P277511	1.709	92a, 181c, 18a, 758	4	92a, 18a	2	181c, 758	2	-		Gene Card	PubMed		A_26_P00001405	miR-181a/miR-181b/miR-181d (includes others)	-1.285	TargetScan Human	High (predicted)
RANBP3 (RAN binding protein 3)	A_44_P246128	4.547	15b, 181c	2	15b	1	181c	1	-	role in nuclear export as part of a heteromeric complex	Gene Card	PubMed	10.1038/embor.2011.174	A_26_P00001405	miR-181a/miR-181b/miR-181d (includes others)	-1.285	TargetScan Human	High (predicted)
SCD (stearoyl-CoA desaturase (delta-9-desaturase))	A_44_P444724	1.833	181c, 17-5p, 19a, 92a	4	17-5p, 19a, 92a	3	181c	1	-	involved in fatty acid biosynthesis	Gene Card	PubMed		A_26_P00001405	miR-181a/miR-181b/miR-181d (includes others)	-1.285	TargetScan Human	High (predicted)	LXR/RXR Activation,PXR/RXR Activation
SCHIP1 (schwannomin interacting protein 1)	A_44_P107000	5.973	181c	1	No common miRs found.	0	181c	1	-	component of axon initial segments and nodes of Ranvier, essential for conduction of action potential	Gene Card	PubMed		A_26_P00001405	miR-181a/miR-181b/miR-181d (includes others)	-1.285	TargetScan Human	High (predicted)
SH3TC2 (SH3 domain and tetratricopeptide repeats 2)	A_44_P410167	17.24	181c, 17-5p, 18a, 365, 15b, 19a, 758	7	17-5p, 18a, 365, 15b, 19a	5	181c, 758	2	-	An adapter or docking molecule	Gene Card	PubMed	10.1002/glia.22493	A_26_P00001405	miR-181a/miR-181b/miR-181d (includes others)	-1.285	TargetScan Human	High (predicted)
SIAE (sialic acid acetylesterase)	A_43_P20745	3.779	181c, 17-5p	2	17-5p	1	181c	1	-	catalyzes removal of O-acetyl ester groups from position 9 of parent sialic acid	Gene Card	PubMed	10.1093/glycob/cwr106	A_26_P00001405	miR-181a/miR-181b/miR-181d (includes others)	-1.285	TargetScan Human	Moderate (predicted)
SLC2A1 (solute carrier family 2 (facilitated glucose transporter), member 1)	A_42_P684538	2.839	181c, 19a	2	19a	1	181c	1	-	Major glucose transporter in the mammalian blood-brain barrier. Mutation in this gene have been found in a family with paroxysmal exertion-induced dyskinesia.	Gene Card	PubMed		A_26_P00001405	miR-181a/miR-181b/miR-181d (includes others)	-1.285	TargetScan Human	Moderate (predicted)	HIF1Œ± Signaling,Renal Cell Carcinoma Signaling,TR/RXR Activation
SLC9A8 (Solute carrier family 9, subfamily A (NHE8, cation proton))	A_44_P439142	8.672	15b, 181c, 379	3	15b	1	181c, 379	2	-	Involved in intracellular pH homeostasis, cell volume regulation, and electroneutral NaCl absorption in epithelia	Gene Card	PubMed	10.1007/s00424-003-1110-3	A_26_P00001405	miR-181a/miR-181b/miR-181d (includes others)	-1.285	TargetScan Human	High (predicted)
SOX6 (SRY (sex determining region Y)-box 6)	A_44_P424116	7.924	18a, 19a, 365, 15b, 181c, 379, 758	7	18a, 19a, 365, 15b	4	181c, 379, 758	3	in utero embryonic development;post-embryonic development;erythrocyte development;cartilage development	Transcriptional activator that is required for normal development of the central nervous system.	Gene Card	PubMed	10.1002/dvdy.22639	A_26_P00001405	miR-181a/miR-181b/miR-181d (includes others)	-1.285	TargetScan Human	High (predicted)	Wnt/Œ≤-catenin Signaling
SRGAP2 (SLIT-ROBO Rho GTPase activating protein 2 )	A_44_P203620	5.44	181c, 19a, 17-5p	3	19a, 17-5p	2	181c	1	lamellipodium assembly involved in ameboidal cell migration;cell proliferation;extension of a leading process involved in cell motility in cerebral cortex radial glia guided migration;neuron projection morphogenesis;negative regulation of cell death;dendritic spine development;negative regulation of neuron migration	Stimulates GTPase activity of Rac1, and plays a role in cortical neuron development.	Gene Card	PubMed	10.1002/ajmg.a.34363	A_26_P00001405	miR-181a/miR-181b/miR-181d (includes others)	-1.285	TargetScan Human	High (predicted)	Axonal Guidance Signaling
TAB2 (TGF-beta activated kinase 1/MAP3K7 protein 2)	A_44_P229938	8.437	181c, 19a	2	19a	1	181c	1	heart development	Adapter linking MAP3K7/TAK1 and TRAF6. Promotes MAP3K7 activation in the IL1 signaling pathway. The binding of Lys-63-linked polyubiquitin chains to TAB2 promotes autophosphorylation of MAP3K7 at Thr-187. Involved in heart development	Gene Card	PubMed	10.4049/jimmunol.1300173	A_26_P00001405	miR-181a/miR-181b/miR-181d (includes others)	-1.285	TargetScan Human	Moderate (predicted)	IL-1 Signaling,Molecular Mechanisms of Cancer,NF-Œ∫B Signaling,RANK Signaling in Osteoclasts,Role of Osteoblasts, Osteoclasts and Chondrocytes in Rheumatoid Arthritis,Role of PKR in Interferon Induction and Antiviral Response,Toll-like Receptor Signaling,p38 MAPK Signaling
TAPT1 (Transmembrane anterior posterior transformation 1)	A_44_P253559	1.685	181c, 17-5p, 758	3	17-5p	1	181c, 758	2	in utero embryonic development;post-embryonic development;embryonic skeletal system development	May act as a downstream effector of HOXC8 possibly by transducing or transmitting extracellular information required for axial skeletal patterning during development	Gene Card	PubMed	10.1534/genetics.106.065177	A_26_P00001405	miR-181a/miR-181b/miR-181d (includes others)	-1.285	TargetScan Human	Moderate (predicted)
TBCD (tubulin folding cofactor D)	A_44_P492651	2.274	181c, 758	2	No common miRs found.	0	181c, 758	2	-	Involved in the pathway leading to correctly folded beta-tubulin from folding intermediates	Gene Card	PubMed	10.1002/cm.20480	A_26_P00001405	miR-181a/miR-181b/miR-181d (includes others)	-1.285	TargetScan Human	Moderate (predicted)
TBL1X (transducin (beta)-like 1X-linked)	A_44_P1024714	2.338	17-5p, 181c, 19a, 15b, 18a, 92a, 758	7	17-5p, 19a, 15b, 18a, 92a	5	181c, 758	2	-	involved in signal transduction, RNA processing, gene regulation, vesicular trafficking, cytoskeletal assembly and may play a role in the control of cytotypic differentiation.	Gene Card	PubMed	10.1186/1747-1028-7-13	A_26_P00001405	miR-181a/miR-181b/miR-181d (includes others)	-1.285	TargetScan Human	High (predicted)
TET2 (tet methylcytosine dioxygenase 2)	A_42_P688367	4.326	181c, 92a, 15b, 18a, 19a, 758	6	92a, 15b, 18a, 19a	4	181c, 758	2	kidney development;post-embryonic development	a methylcytosine dioxygenase that catalyzes the conversion of methylcytosine to 5-hydroxymethylcytosine	Gene Card	PubMed	10.1016/j.bbrc.2013.05.077	A_26_P00001405	miR-181a/miR-181b/miR-181d (includes others)	-1.285	TargetScan Human	High (predicted)
TIMELESS (timeless circadian clock)	A_42_P810736	4.757	181c, 17-5p	2	17-5p	1	181c	1	kidney development;embryo development;lung development;regulation of cell proliferation	Negatively regulates CLOCK-NPAS2/BMAL 1-induced transactivation of PER1	Gene Card	PubMed	10.1371/journal.pone.0056623	A_26_P00001405	miR-181a/miR-181b/miR-181d (includes others)	-1.285	TargetScan Human	Moderate (predicted)
TMEM131 (transmembrane protein 131)	A_44_P286467	2.831	181c	1	No common miRs found.	1	181c	1	-	may play role in the immune response to viral infection	Gene Card	PubMed		A_26_P00001405	miR-181a/miR-181b/miR-181d (includes others)	-1.285	TargetScan Human	High (predicted)
TNS1 (tensin 1)	A_44_P451627	4.097	181c, 17-5p, 15b, 19a	4	17-5p, 15b, 19a	3	181c	1	fibroblast migration;	May be involved in cell migration, cartilage development and in linking signal transduction pathways to the cytoskeleton	Gene Card	PubMed		A_26_P00001405	miR-181a/miR-181b/miR-181d (includes others)	-1.285	TargetScan Human	High (predicted)	FAK Signaling
TOM1L2 (target of myb1-like 2 (chicken))	A_44_P345110	2.732	19a, 181c	2	19a	1	181c	1	-	Probable role in protein transport. May regulate growth factor-induced mitogenic signaling	Gene Card	PubMed	10.1111/j.1600-0854.2010.01098.x	A_26_P00001405	miR-181a/miR-181b/miR-181d (includes others)	-1.285	TargetScan Human	Moderate (predicted)
TRRAP (transformation/transcription domain-associated protein)	A_44_P386734	4.65	181c	1	No common miRs found.	1	181c	1	-	role in transcription and DNA repair by recruiting HAT complexes to chromatin.	Gene Card	PubMed		A_26_P00001405	miR-181a/miR-181b/miR-181d (includes others)	-1.285	TargetScan Human	High (predicted)	Estrogen Receptor Signaling
TTLL7 (tubulin tyrosine ligase-like family, member 7)	A_44_P239940	5.842	181c	1	No common miRs found.	1	181c	1	-	required for neurite growth	Gene Card	PubMed	10.1074/jbc.M603984200	A_26_P00001405	miR-181a/miR-181b/miR-181d (includes others)	-1.285	TargetScan Human	Moderate (predicted)
TUSC5 (tumor suppressor candidate 5)	A_43_P10305	5.808	181c, 15b	2	15b	1	181c	1	-	may be involved in fat metabolism	Gene Card	PubMed	10.1155/2009/867678	A_26_P00001405	miR-181a/miR-181b/miR-181d (includes others)	-1.285	TargetScan Human	Moderate (predicted)
UBE3C (ubiquitin protein ligase E3C)	A_44_P219228	3.967	181c, 15b, 17-5p	3	15b, 17-5p	2	181c	1	-	E3 ubiquitin-protein ligase that accepts ubiquitin from the E2 ubiquitin-conjugating enzyme UBE2D1 in the form of a thioester and then directly transfers the ubiquitin to targeted substrates	Gene Card	PubMed	10.1128/MCB.00201-12	A_26_P00001405	miR-181a/miR-181b/miR-181d (includes others)	-1.285	TargetScan Human	High (predicted)
UHRF1BP1 (UHRF1 binding protein 1)	A_44_P104540	3.245	92a, 181c, 17-5p, 15b, 758	5	92a, 17-5p, 15b	3	181c, 758	2	-	may act as negative regulator of cell growth; associated with systemic lupus erythematosus	Gene Card	PubMed		A_26_P00001405	miR-181a/miR-181b/miR-181d (includes others)	-1.285	TargetScan Human	High (predicted)
VCPIP1 (valosin containing protein (p97)/p47 complex interacting protein 1)	A_44_P399960	5.163	181c, 19a, 379, 758	4	19a	1	181c, 379, 758	3	-	Acts as a deubiquitinating enzyme. Necessary for VCP-mediated reassembly of Golgi stacks after mitosis. May play a role in VCP-mediated formation of transitional endoplasmic reticulum	Gene Card	PubMed		A_26_P00001405	miR-181a/miR-181b/miR-181d (includes others)	-1.285	TargetScan Human	High (predicted)
VPS41 (vacuolar protein sorting 41 homolog (S. cerevisiae))	A_44_P442093	4.096	181c, 15b, 758	3	15b	1	181c, 758	2	-	important role in segregation of intracellular molecules into distinct organelles; overexpression promotes Fas-induced apoptosis in A549 human lung adenocarcinoma cells	Gene Card	PubMed		A_26_P00001405	miR-181a/miR-181b/miR-181d (includes others)	-1.285	TargetScan Human	Moderate (predicted)
YWHAG (tyrosine 3-monooxygenase/tryptophan 5-monooxygenase activation protein, gamma polypeptide)	A_44_P330035	9.64	181c, 379	2	No common miRs found.	0	181c, 379	2	regulation of neuron differentiation;regulation of synaptic plasticity	Adapter protein implicated in the regulation of a large spectrum of both general and specialized signaling pathways. Binds to a large number of partners, usually by recognition of a phosphoserine or phosphothreonine motif.	Gene Card	PubMed		A_26_P00001405	miR-181a/miR-181b/miR-181d (includes others)	-1.285	TargetScan Human	High (predicted)	14-3-3-mediated Signaling,Cell Cycle: G2/M DNA Damage Checkpoint Regulation,ERK/MAPK Signaling,ERK5 Signaling,IGF-1 Signaling,Myc Mediated Apoptosis Signaling,PI3K/AKT Signaling,Protein Kinase A Signaling
ZFP36L1 (zinc finger protein 36, C3H type-like 1)	A_44_P542933	1.524	181c, 18a	2	18a	1	181c	1	-	Probable regulatory protein involved in regulating the response to growth factors.	Gene Card	PubMed	10.1371/journal.pone.0052187	A_26_P00001405	miR-181a/miR-181b/miR-181d (includes others)	-1.285	TargetScan Human	High (predicted)
ABHD13 (abhydrolase domain containing 13)	A_44_P342412	-7.692	181c, 18a, 92a, 15b, 17-5p	5	18a, 92a, 15b, 17-5p	4	181c	1	-	unknown	Gene Card			A_26_P00001205	miR-18a/miR-18b/miR-4735-3p	2.761	TargetScan Human	Moderate (predicted)
ACSL3 (acyl-CoA synthetase long-chain family member 3)	A_43_P13029	-7.407	18a, 92a, 19a, 181c, 758	5	18a, 92a, 19a	3	181c, 758	2	brain development	All isozymes of this family convert free long-chain fatty acids into fatty acyl-CoA esters, and thereby play a key role in lipid biosynthesis and fatty acid degradation; highly expressed in brain, and preferentially utilizes myristate, arachidonate, and eicosapentaenoate as substrates	Gene Card	PubMed	10.1194/jlr.M024562	A_26_P00001205	miR-18a/miR-18b/miR-4735-3p	2.761	TargetScan Human	Moderate (predicted)	Fatty Acid Biosynthesis,Fatty Acid Metabolism,Glycolysis/Gluconeogenesis,LPS/IL-1 Mediated Inhibition of RXR Function,Propanoate Metabolism,Pyruvate Metabolism,Type II Diabetes Mellitus Signaling
ADCYAP1 (adenylate cyclase activating polypeptide 1 (pituitary))	A_44_P240731	-13.986	365, 18a	2	365, 18a	2	No common miRs found.	0	ovarian follicle development;neuropeptide hormone activity;neuropeptide signaling pathway;positive regulation of cell proliferation;negative regulation of muscle cell apoptotic process;positive regulation of neuron projection development;pituitary gland development;neuron projection development;positive regulation of synaptic transmission;regulation of postsynaptic membrane potential;negative reg…	This gene encodes a secreted proprotein that is further processed into multiple mature peptides. These peptides stimulate adenylate cyclase and increase cyclic adenosine monophosphate (cAMP) levels, resulting in the transcriptional activation of target genes. The products of this gene are key mediators of neuroendocrine stress responses.	Gene Card	PubMed	10.1007/s12031-012-9762-0	A_26_P00001205	miR-18a/miR-18b/miR-4735-3p	2.761	TargetScan Human	Moderate (predicted)	Circadian Rhythm Signaling
ALDH5A1 (aldehyde dehydrogenase 5 family, member A1)	A_44_P381822	-4.167	18a, 365, 15b, 758	4	18a, 365, 15b	3	758	1	central nervous system development;post-embryonic development;neurotransmitter catabolic process	mitochondrial NAD(+)-dependent succinic semialdehyde dehydrogenase. A deficiency of this enzyme, known as 4-hydroxybutyricaciduria, is a rare inborn error in the metabolism of the neurotransmitter 4-aminobutyric acid (GABA). In response to the defect, physiologic fluids from patients accumulate GHB, a compound with numerous neuromodulatory properties	Gene Card	PubMed	10.1016/j.eplepsyres.2010.03.005	A_26_P00001205	miR-18a/miR-18b/miR-4735-3p	2.761	TargetScan Human	Moderate (predicted)	Aryl Hydrocarbon Receptor Signaling,Butanoate Metabolism,GABA Receptor Signaling,Glutamate Metabolism,LPS/IL-1 Mediated Inhibition of RXR Function,Xenobiotic Metabolism Signaling
ANKRD50 (ankyrin repeat domain 50)	A_44_P930629	-8.264	17-5p, 18a, 19a, 181c	4	17-5p, 18a, 19a	3	181c	1	-	Involved in the endosome-to-plasma membrane trafficking and recycling of SNX27-retromer-dependent cargo proteins, such as GLUT1	Gene Card	PubMed		A_26_P00001205	miR-18a/miR-18b/miR-4735-3p	2.761	TargetScan Human	High (predicted)
ANXA7 (annexin A7)	A_44_P494242	-4.255	19a, 18a	2	19a, 18a	2	No common miRs found.	0	cell proliferation	calcium/phospholipid-binding protein which promotes membrane fusion and is involved in exocytosis	Gene Card	PubMed	10.1016/j.bbamcr.2013.04.015	A_26_P00001205	miR-18a/miR-18b/miR-4735-3p	2.761	TargetScan Human	Moderate (predicted)
AP3S1 (adaptor-related protein complex 3, sigma 1 subunit)	A_44_P1055467	-6.024	18a	1	18a	1	No common miRs found.	0	anterograde synaptic vesicle transport	facilitates the budding of vesicles from the Golgi membrane and may be directly involved in trafficking to lysosomes. In concert with the BLOC-1 complex, AP-3 is required to target cargos into vesicles assembled at cell bodies for delivery into neurites and nerve terminals.	Gene Card	PubMed		A_26_P00001205	miR-18a/miR-18b/miR-4735-3p	2.761	TargetScan Human	Moderate (predicted)
C1orf9 (chromosome 1 open reading frame 9)	A_44_P172625	-1.773	15b, 18a, 17-5p	3	15b, 18a, 17-5p	3	No common miRs found.	0	-	required for bone modeling during late embryogenesis, regulates type 1 collagen synthesis in osteoblasts during their postnatal maturation	Gene Card	PubMed		A_26_P00001205	miR-18a/miR-18b/miR-4735-3p	2.761	TargetScan Human	High (predicted)
C5orf30 (chromosome 5 open reading frame 30)	A_44_P381270	-7.042	18a, 92a, 19a	3	18a, 92a, 19a	3	No common miRs found.	0	-	role in trafficking of proteins	Gene Card	PubMed		A_26_P00001205	miR-18a/miR-18b/miR-4735-3p	2.761	TargetScan Human	High (predicted)
CCPG1 (cell cycle progression 1)	A_44_P309629	-7.246	19a, 18a, 379	3	19a, 18a	2	379	1	-	act as an assembly platform for Rho protein signaling complexes	Gene Card	PubMed	10.1128/MCB.00670-06	A_26_P00001205	miR-18a/miR-18b/miR-4735-3p	2.761	TargetScan Human	Moderate (predicted)
CGGBP1 (CGG triplet repeat binding protein 1)	A_44_P944957	-3.448	19a, 18a, 181c, 15b	4	19a, 18a, 15b	3	181c	1	-	associated with fragile X syndrome, role in regulating FMR1 promoter; important for cell cycle progression through multiple parallel mechanisms	Gene Card	PubMed		A_26_P00001205	miR-18a/miR-18b/miR-4735-3p	2.761	TargetScan Human	Moderate (predicted)
CLCN4 (chloride channel, voltage-sensitive 4)	A_44_P808769	-5.556	15b, 18a, 181c, 17-5p	4	15b, 18a, 17-5p	3	181c	1	-	Proton-coupled chloride transporter. Functions as antiport system and exchanges chloride ions against protons	Gene Card	PubMed		A_26_P00001205	miR-18a/miR-18b/miR-4735-3p	2.761	TargetScan Human	High (predicted)
DCAF7 (DDB1 and CUL4 associated factor 7)	A_44_P911528	-3.322	18a, 365, 15b, 19a, 379	5	18a, 365, 15b, 19a	4	379	1	-	Scaffold for protein complexes involved in kinase signaling	Gene Card	PubMed	10.1038/emboj.2010.251	A_26_P00001205	miR-18a/miR-18b/miR-4735-3p	2.761	TargetScan Human	Moderate (predicted)
DDX18 (DEAD (Asp-Glu-Ala-Asp) box polypeptide 18)	A_44_P220032	-2.874	18a, 19a	2	18a, 19a	2	No common miRs found.	0	-	may be involved in embryogenesis, spermatogenesis, and cell cycle progression	Gene Card	PubMed	10.1182/blood-2010-11-318022	A_26_P00001205	miR-18a/miR-18b/miR-4735-3p	2.761	TargetScan Human	Moderate (predicted)
EIF2A (eukaryotic translation initiation factor 2A, 65kDa)	A_44_P528072	-5.376	18a	1	18a	1	No common miRs found.	0	-	functions in early steps of protein synthesis of a small number of specific mRNAs	Gene Card	PubMed	10.1074/jbc.M111.232439	A_26_P00001205	miR-18a/miR-18b/miR-4735-3p	2.761	TargetScan Human	Moderate (predicted)	EIF2 Signaling,Regulation of eIF4 and p70S6K Signaling
ENC1 (ectodermal-neural cortex 1 (with BTB domain))	A_42_P640277	-1.942	18a, 19a, 15b	3	18a, 19a, 15b	3	No common miRs found.	0	positive regulation of neuron projection development	oxidative stress response regulator, role in malignant transformation	Gene Card	PubMed	10.1093/hmg/ddh315	A_26_P00001205	miR-18a/miR-18b/miR-4735-3p	2.761	TargetScan Human	High (predicted)	NRF2-mediated Oxidative Stress Response
GABRA4 (Gamma-aminobutyric acid (GABA) A receptor, alpha 4)	A_43_P15434	-6.061	18a, 181c, 92a, 19a, 365, 379, 758	7	18a, 92a, 19a, 365	4	181c, 379, 758	3	central nervous system development	Major inhibitory neurotransmitter in the mammalian brain where it acts at GABA-A receptor	Gene Card	PubMed		A_26_P00001205	miR-18a/miR-18b/miR-4735-3p	2.761	TargetScan Human	High (predicted)	GABA Receptor Signaling
GLRB (glycine receptor, beta)	A_42_P543633	-5.814	18a	1	18a	1	No common miRs found.	0	neuropeptide signaling pathway;synaptic transmission;nervous system development;neuromuscular process;synaptic transmission, glycinergic	Neurotransmitter-gated ion channel	Gene Card	PubMed	10.1038/ejhg.2012.97	A_26_P00001205	miR-18a/miR-18b/miR-4735-3p	2.761	TargetScan Human	High (predicted)
GLS (glutaminase)	A_44_P452114	-5.848	18a, 181c, 15b	3	18a, 15b	2	181c	1	regulation of respiratory gaseous exchange by neurological system process;synaptic transmission	primarily expressed in the brain and kidney plays an essential role in generating energy for metabolism, synthesizing the brain neurotransmitter glutamate and maintaining acid-base balance in the kidney	Gene Card	PubMed		A_26_P00001205	miR-18a/miR-18b/miR-4735-3p	2.761	TargetScan Human	Moderate (predicted)	D-glutamine and D-glutamate Metabolism,Glutamate Metabolism,Glutamate Receptor Signaling,Huntington's Disease Signaling,Nitrogen Metabolism
GUF1 (GUF1 GTPase homolog (S. cerevisiae))	A_44_P194398	-5	18a, 92a, 758	3	18a, 92a	2	758	1	-	promotes mitochondrial protein synthesis	Gene Card	PubMed	10.1074/jbc.M710037200	A_26_P00001205	miR-18a/miR-18b/miR-4735-3p	2.761	TargetScan Human	Moderate (predicted)
HSF2 (heat shock transcription factor 2)	A_44_P1024125	-2.37	18a, 181c	2	18a	1	181c	1	-	DNA-binding protein that specifically binds heat shock promoter elements (HSE) and activates transcription. In higher eukaryotes, HSF is unable to bind to the HSE unless the cells are heat shocked.	Gene Card	PubMed	10.1007/s00439-012-1234-7	A_26_P00001205	miR-18a/miR-18b/miR-4735-3p	2.761	Ingenuity Expert Findings,TargetScan Human	Experimentally Observed,Moderate (predicted)
KCNMA1 (potassium large conductance calcium-activated channelm subfamily M, alpha member 1)	A_44_P259947	-4.464	15b, 365, 18a, 181c, 17-5p, 19a, 758	7	15b, 365, 18a, 17-5p, 19a	5	181c, 758	2	synaptic transmission;neuronal action potential;positive regulation of apoptotic process;neuromuscular process controlling balance	Voltage and calcium-sensitive potassium channels which are to control smooth muscle tone and neuronal excitability	Gene Card	PubMed	10.1073/pnas.1302028110	A_26_P00001205	miR-18a/miR-18b/miR-4735-3p	2.761	TargetScan Human	Moderate (predicted)
LOC643751 (CDC42P6)	A_44_P593020	-2.857	-	-	-	-	-	-	-	pseudogene	Gene Card			A_26_P00001205	miR-18a/miR-18b/miR-4735-3p	2.761	TargetScan Human	Moderate (predicted)
LOC728622/SKP1 (S-phase kinase-associated protein 1)	A_44_P168112	-6.098	18a, 181c, 758	3	18a	1	181c, 758	2	-	Essential component of the SCF (SKP1-CUL1-F-box protein) ubiquitin ligase complex, which mediates the ubiquitination of proteins involved in cell cycle progression, signal transduction and transcription	Gene Card	PubMed		A_26_P00001205	miR-18a/miR-18b/miR-4735-3p	2.761	TargetScan Human	Moderate (predicted)	Antiproliferative Role of TOB in T Cell Signaling,Cell Cycle: G1/S Checkpoint Regulation,Cell Cycle: G2/M DNA Damage Checkpoint Regulation,Cyclins and Cell Cycle Regulation,Protein Ubiquitination Pathway
MBOAT2 (membrane bound O-acyltransferase domain containing 2)	A_44_P538086	-4.425	18a, 181c, 92a, 17-5p	4	18a, 92a, 17-5p	3	181c	1	-	an acyltransferase involved in the phospholipid remodeling pathway	Gene Card	PubMed	10.1074/jbc.M806194200	A_26_P00001205	miR-18a/miR-18b/miR-4735-3p	2.761	TargetScan Human	High (predicted)
MGEA5 (meningioma expressed antigen 5 (hyaluronidase))	A_43_P15356	-21.008	18a, 365, 17-5p	3	18a, 365, 17-5p	3	No common miRs found.	0	necrotic cell death	The dynamic modification of cytoplasmic and nuclear proteins by O-linked N-acetylglucosamine (O-GlcNAc) addition and removal on serine and threonine residues is catalyzed by OGT (MIM 300255), which adds O-GlcNAc, and MGEA5, a glycosidase that removes O-GlcNAc modifications	Gene Card	PubMed		A_26_P00001205	miR-18a/miR-18b/miR-4735-3p	2.761	TargetScan Human	Moderate (predicted)	Glycosaminoglycan Degradation
NCOA1 (nuclear receptor coactivator 1)	A_44_P996204	-3.322	18a, 92a	2	18a, 92a	2	No common miRs found.	0	male gonad development;cerebellum development;hippocampus development;hypothalamus development;cerebral cortex development;positive regulation of apoptotic process;positive regulation of neuron differentiation	Transcriptional coactivator for steroid and nuclear hormone receptors	Gene Card	PubMed		A_26_P00001205	miR-18a/miR-18b/miR-4735-3p	2.761	TargetScan Human	High (predicted)	Androgen Signaling,Estrogen Receptor Signaling,Glucocorticoid Receptor Signaling,HIF1Œ± Signaling,IL-12 Signaling and Production in Macrophages,PPAR Signaling,PXR/RXR Activation,RAR Activation
NR3C1 (nuclear receptor subfamily 3, group C, member 1 (glucocorticoid receptor))	A_44_P1003794	-15.949	365, 18a, 181c, 17-5p	4	365, 18a, 17-5p	3	181c	1	brain development;lung development;adrenal gland development;negative regulation of synaptic plasticity;regulation of cell proliferation;positive regulation of neuron apoptotic process;positive regulation of dendritic spine development;positive regulation of cell growth involved in cardiac muscle cell development	Receptor for glucocorticoids (GC). Has a dual mode of action: as a transcription factor that binds to glucocorticoid response elements (GRE), both for nuclear and mitochondrial DNA, and as a modulator of other transcription factors. Affects inflammatory responses, cellular proliferation and differentiation in target tissues. Could act as a coactivator for STAT5-dependent transcription upon growth…	Gene Card	PubMed		A_26_P00001205	miR-18a/miR-18b/miR-4735-3p	2.761	TargetScan Human	High (predicted)	Acute Phase Response Signaling,Estrogen Receptor Signaling,Glucocorticoid Receptor Signaling,IL-4 Signaling,MIF-mediated Glucocorticoid Regulation,PXR/RXR Activation,Prolactin Signaling
PARD6B (par-6partitioning defective 6 homolog beta (C. elegans))	A_42_P537971	-10.299	18a, 15b, 17-5p, 92a, 181c	5	18a, 15b, 17-5p, 92a	4	181c	1	-	Involved in asymmetrical cell division and cell polarization	Gene Card	PubMed	10.1095/biolreprod.110.084400	A_26_P00001205	miR-18a/miR-18b/miR-4735-3p	2.761	TargetScan Human	High (predicted)	HER-2 Signaling in Breast Cancer
PCSK1 (proprotein convertase subtilisin/kexin type 1)	A_44_P374958	-7.519	18a, 181c, 758, 379	4	18a	1	181c, 758, 379	3	embryo development;pituitary gland development;neurogenesis;pancreas development	Involved in the processing of hormone and other protein precursors at sites comprised of pairs of basic amino acid residues	Gene Card	PubMed	10.1371/journal.pone.0046934	A_26_P00001205	miR-18a/miR-18b/miR-4735-3p	2.761	TargetScan Human	Moderate (predicted)
RAB9A (RAB9A, member RAS oncogene family)	A_44_P993121	-5.814	18a, 15b	2	18a, 15b	2	No common miRs found.	0	-	involved in the transport of proteins between the endosomes and the trans Golgi network	Gene Card	PubMed	10.1074/jbc.M112.362558	A_26_P00001205	miR-18a/miR-18b/miR-4735-3p	2.761	TargetScan Human	High (predicted)
RNASEL (ribonuclease L (2',5'-oligoisoadenylate synthetase-dependent))	A_44_P160846	-5.525	18a, 17-5p, 19a, 181c	4	18a, 17-5p, 19a	3	181c	1	-	functions in antiviral and antiproliferative roles of interferons	Gene Card	PubMed	10.1089/aid.2012.0014	A_26_P00001205	miR-18a/miR-18b/miR-4735-3p	2.761	TargetScan Human	Moderate (predicted)	Role of PKR in Interferon Induction and Antiviral Response,Role of Pattern Recognition Receptors in Recognition of Bacteria and Viruses
RPS6KA5 (ribosomal protein S6 kinase, 90kDa, polypeptide 5)	A_42_P587268	-7.576	17-5p, 19a, 18a	3	17-5p, 19a, 18a	3	No common miRs found.	0	-	repression of inflammatory gene expression, may be important during development; plays a significant role in the regulation of ischemia-induced progenitor cell proliferation and neurogenesis	Gene Card	PubMed		A_26_P00001205	miR-18a/miR-18b/miR-4735-3p	2.761	TargetScan Human	Moderate (predicted)	Bladder Cancer Signaling,CNTF Signaling,ERK/MAPK Signaling,ERK5 Signaling,FGF Signaling,FLT3 Signaling in Hematopoietic Progenitor Cells,Growth Hormone Signaling,ILK Signaling
SCG3 (secretogranin III)	A_44_P339518	-6.757	18a	1	18a	1	No common miRs found.	0	-	susceptibility to obesity	Gene Card	PubMed		A_26_P00001205	miR-18a/miR-18b/miR-4735-3p	2.761	TargetScan Human	Moderate (predicted)
SLC50A1 (solute carrier family 50 (sugar transporter), member 1)	A_44_P175621	-2.463	18a, 92a, 17-5p	3	18a, 92a, 17-5p	3	No common miRs found.	0	-	mediates sugar transport across membranes	Gene Card	PubMed		A_26_P00001205	miR-18a/miR-18b/miR-4735-3p	2.761	TargetScan Human	Moderate (predicted)
STK4 (serine/threonine kinase 4)	A_44_P576289	-7.692	18a, 181c, 19a, 17-5p, 379, 758	6	18a, 19a, 17-5p	3	181c, 379, 758	3	neural tube formation;neural tube formation;endocardium development;apoptotic process;central nervous system development;negative regulation of cell proliferation;positive regulation of apoptotic process;cell differentiation involved in embryonic placenta development;hepatocyte apoptotic process;positive regulation of extrinsic apoptotic signaling pathway via death domain receptors	Act upstream of the stress-induced mitogen-activated protein kinase cascade.	Gene Card	PubMed	10.1038/sj.emboj.7601872	A_26_P00001205	miR-18a/miR-18b/miR-4735-3p	2.761	TargetScan Human	High (predicted)	Non-Small Cell Lung Cancer Signaling
TMEM150C (transmembrane protein 150C)	A_44_P325299	-4.505	18a, 15b	2	18a, 15b	2	No common miRs found.	0	-	appears to be a component of a mechanosensitive channel with a slow inactivation rate and contributes to motor coordination	Gene Card	PubMed		A_26_P00001205	miR-18a/miR-18b/miR-4735-3p	2.761	TargetScan Human	Moderate (predicted)
TRAPPC8 (trafficking protein particle complex 8)	A_44_P529905	-2.95	18a, 365, 15b	3	18a, 365, 15b	3	No common miRs found.	0	-	involved in endoplasmic reticulum to Golgi apparatus trafficking at a very early stage; modulates autophagy and secretory trafficking	Gene Card	PubMed		A_26_P00001205	miR-18a/miR-18b/miR-4735-3p	2.761	TargetScan Human	High (predicted)
TRIM2 (tripartite motif containing 2)	A_44_P761041	-4.545	181c, 19a, 18a, 15b, 758, 379	7	19a, 18a, 15b	3	181c, 758, 379	3	regulation of neuron apoptotic process	functions in axon outgrowth during development	Gene Card	PubMed	10.1111/j.1471-4159.2010.06971.x	A_26_P00001205	miR-18a/miR-18b/miR-4735-3p	2.761	TargetScan Human	High (predicted)
UQCRB (ubiquinol-cytochrome c reductase binding protein)	A_44_P356291	-2.525	18a, 92a, 17-5p, 758	4	18a, 92a, 17-5p	3	758	1	-	important role in hypoxia-induced angiogenesis through mitochondrial reactive oxygen species-mediated signaling	Gene Card	PubMed	10.1016/j.bmcl.2010.12.002	A_26_P00001205	miR-18a/miR-18b/miR-4735-3p	2.761	TargetScan Human	High (predicted)	Mitochondrial Dysfunction,Oxidative Phosphorylation
YPEL5 (yippee-like 5 (Drosophila))	A_44_P367243	-21.692	18a, 758	2	18a	1	758	1	-	involved in cell cycle progression	Gene Card	PubMed	10.1016/j.ygeno.2010.05.003	A_26_P00001205	miR-18a/miR-18b/miR-4735-3p	2.761	TargetScan Human	Moderate (predicted)
ZNF367 (zinc finger protein 367)	A_44_P220827	-3.215	18a, 17-5p, 15b, 19a	4	18a, 17-5p, 15b, 19a	4	No common miRs found.	0	-	transcriptional activation of erythroid genes	Gene Card	PubMed		A_26_P00001205	miR-18a/miR-18b/miR-4735-3p	2.761	TargetScan Human	High (predicted)
AAK1 (AP2 associated kinase 1)	A_44_P541439	-4.831	181c, 17-5p, 92a, 18a, 15b, 19a, 379, 758	8	17-5p, 92a, 18a, 15b, 19a	5	181c, 379, 758	3	-	functions during receptor-mediated endocytosis to trigger clathrin assembly, interact with membrane-bound receptors, and recruit endocytic accessory factors	Gene Card	PubMed	10.1083/jcb.200108123	A_26_P00001209	miR-19b/miR-19a	1.95	TargetScan Human	High (predicted)	Clathrin-mediated Endocytosis Signaling
ABCE1 (ATP-binding cassette, sub-family E (OABP), member 1)	A_44_P506392	-4.016	19a, 17-5p	2	19a, 17-5p	2	No common miRs found.	0	-	inhibits endoribonuclease activity, central role in regulation of mRNA turnover, antagonizes anti-viral effect of interferon-regulated 2-5A/Rnase L pathway; essential for S phase progression	Gene Card	PubMed	10.1002/iub.1071	A_26_P00001209	miR-19b/miR-19a	1.95	TargetScan Human	Moderate (predicted)
ACSL3 (acyl-CoA synthetase long-chain family member 3)	A_43_P13029	-7.407	18a, 92a, 19a, 181c, 758	5	18a, 92a, 19a	3	181c, 758	2	brain development	Plays a role in lipid biosynthesis and fatty acid degradation. Highly expressed in the brain	Gene Card	PubMed	10.1194/jlr.M024562	A_26_P00001209	miR-19b/miR-19a	1.95	TargetScan Human	High (predicted)	Fatty Acid Biosynthesis,Fatty Acid Metabolism,Glycolysis/Gluconeogenesis,LPS/IL-1 Mediated Inhibition of RXR Function,Propanoate Metabolism,Pyruvate Metabolism,Type II Diabetes Mellitus Signaling
ACSL4 (acyl-CoA synthetase long-chain family member 4)	A_42_P654061	-7.752	19a, 15b, 181c, 17-5p	4	19a, 15b, 17-5p	3	181c	1	neuron differentiation;dendritic spine development	role in lipid biosynthesis and fatty acid degradation	Gene Card	PubMed	10.1016/j.bbadis.2012.02.010	A_26_P00001209	miR-19b/miR-19a	1.95	TargetScan Human	High (predicted)	Fatty Acid Metabolism,LPS/IL-1 Mediated Inhibition of RXR Function,Type II Diabetes Mellitus Signaling
ANKRD50 (ankyrin repeat domain 50)	A_44_P930629	-8.264	17-5p, 18a, 19a, 181c	4	17-5p, 18a, 19a	3	181c	1	-	Involved in the endosome-to-plasma membrane trafficking and recycling of SNX27-retromer-dependent cargo proteins, such as GLUT1	Gene Card	PubMed		A_26_P00001209	miR-19b/miR-19a	1.95	TargetScan Human	Moderate (predicted)
ANXA7 (annexin A7)	A_44_P494242	-4.255	19a, 18a	2	19a, 18a	2	No common miRs found.	0	cell proliferation	calcium/phospholipid-binding protein which promotes membrane fusion and is involved in exocytosis	Gene Card	PubMed	10.1016/j.bbamcr.2013.04.015	A_26_P00001209	miR-19b/miR-19a	1.95	TargetScan Human	High (predicted)
AP1G1 (adaptor-related protein complex 1, gamma 1 subunit)	A_44_P680056	-2.967	19a, 181c, 17-5p, 365, 92a	5	19a, 17-5p, 365, 92a	4	181c	1	-	protein sorting in the late-Golgi/trans-Golgi network and or endosomes	Gene Card	PubMed	10.1038/nsb808	A_26_P00001209	miR-19b/miR-19a	1.95	TargetScan Human	High (predicted)	CTLA4 Signaling in Cytotoxic T Lymphocytes
ASNA1 (arsA arsenite transporter, ATP-binding, homolog 1 (bacterial))	A_42_P540908	-1.873	19a	1	19a	1	No common miRs found.	0	-	involved in post-translational delivery of proteins from cytosol to the endoplasmic reticulum	Gene Card	PubMed	10.1083/jcb.201211077	A_26_P00001209	miR-19b/miR-19a	1.95	TargetScan Human	High (predicted)
ATG16L1 (autophagy related 16-like 1 (S. cerevisiae))	A_44_P804200	-2.012	17-5p, 19a, 181c	3	17-5p, 19a	2	181c	1	-	part of a large protein complex that is necessary for autophagy, the major process by which intracellular components are targeted to lysosomes for degradation	Gene Card	PubMed	10.1016/j.febslet.2013.04.025	A_26_P00001209	miR-19b/miR-19a	1.95	TargetScan Human	High (predicted)
ATP11A (ATPase, class VI, type 11A)	A_42_P763424	-2.933	15b, 19a, 92a, 365, 181c, 17-5p	6	15b, 19a, 92a, 365, 17-5p	5	181c	1	-	drives the transport of ions such as calcium across the membranes	Gene Card	PubMed		A_26_P00001209	miR-19b/miR-19a	1.95	TargetScan Human	High (predicted)
ATP2B2 (ATPase, Ca++ transporting, plasma membrane 2)	A_44_P535337	-2.32	19a, 181c, 15b, 17-5p, 758	5	19a, 15b, 17-5p	3	181c, 758	2	neural retina development;brain development;cerebellum development;neuron differentiation;regulation of synaptic plasticity;inner ear development;synapse organization;neuromuscular process controlling balance;cochlea development	catalyzes the hydrolysis of ATP coupled with the transport of calcium out of the cell	Gene Card	PubMed	10.1093/cvr/cvq077	A_26_P00001209	miR-19b/miR-19a	1.95	TargetScan Human	High (predicted)	Calcium Signaling
ATP2C1 (ATPase, Ca++ transporting, type 2C, member 1)	A_44_P336913	-6.329	19a	1	19a	1	No common miRs found.	0	epidermis development	catalyzes hydrolysis of ATP coupled with the transport of calcium ions	Gene Card	PubMed		A_26_P00001209	miR-19b/miR-19a	1.95	TargetScan Human	High (predicted)	Calcium Signaling
BCAT1 (branched chian amino-acid transaminase 1, cytosolic)	A_43_P11881	-19.157	365, 19a, 92a, 17-5p, 181c, 758	6	365, 19a, 92a, 17-5p	4	181c, 758	2	-	catalyzes the first reaction in the catabolism of the essential branched chain amino acids leucine, isoleucine, and valine	Gene Card	PubMed	10.1074/jbc.M110.136846	A_26_P00001209	miR-19b/miR-19a	1.95	TargetScan Human	Moderate (predicted)	Pantothenate and CoA Biosynthesis,Valine, Leucine and Isoleucine Biosynthesis,Valine, Leucine and Isoleucine Degradation
C15orf24 (ER membrane protein complex subunit 7)	A_43_P14727	-2.439	19a	1	19a	1	No common miRs found.	0	-		Gene Card	PubMed		A_26_P00001209	miR-19b/miR-19a	1.95	TargetScan Human	High (predicted)
C19orf39 (SWIM-type zinc finger 7 associated protein 1)	A_42_P836948	-3.311	19a, 17-5p	2	19a, 17-5p	2	No common miRs found.	0	-	ATPase which is preferentially stimulated by single-stranded DNA and is involved in homologous recombination repair (HRR). Has a DNA-binding activity which is independent of its ATPase activity.	Gene Card	PubMed	10.1074/jbc.M111.271080	A_26_P00001209	miR-19b/miR-19a	1.95	TargetScan Human	Moderate (predicted)
C20orf194 (chromosome 20 open reading frame 194)	A_44_P425259	-8.547	19a, 15b, 92a, 365, 758	5	19a, 15b, 92a, 365	4	758	1	-	may act as an effector for ARL3	Gene Card			A_26_P00001209	miR-19b/miR-19a	1.95	TargetScan Human	High (predicted)
C5orf30 (chromosome 5 open reading frame 30)	A_44_P381270	-7.042	18a, 92a, 19a	3	18a, 92a, 19a	3	No common miRs found.	0	-	role in trafficking of proteins via its interaction with UNC119 and UNC119B cargo adapters; negative regulator of tissue damage in RA	Gene Card	PubMed		A_26_P00001209	miR-19b/miR-19a	1.95	TargetScan Human	High (predicted)
C5orf41 (CREB3 regulatory factor)	A_43_P10275	-3.3	181c, 365, 19a, 15b, 17-5p, 18a, 758	7	365, 19a, 15b, 17-5p, 18a	5	181c, 758	2	-	negative regulator of the endoplasmic reticulum stress response or unfolded protein response	Gene Card	PubMed		A_26_P00001209	miR-19b/miR-19a	1.95	TargetScan Human	High (predicted)
C7orf60 (chromosome 7 open reading frame 60)	A_42_P783025	-2.717	17-5p, 19a, 92a, 181c	4	17-5p, 19a, 92a	3	181c	1	-	Probable S-adenosyl-L-methionine-dependent methyltransferase	Gene Card	PubMed		A_26_P00001209	miR-19b/miR-19a	1.95	TargetScan Human	High (predicted)
CACNA1C (calcium channel, voltage-dependent, L type, alpha 1C subunit)	A_44_P203145	-4.673	19a, 18a, 365, 181c, 92a, 15b, 758, 379	8	19a, 18a, 365, 92a, 15b	5	181c, 758, 379	3	synaptic transmission	Voltage-sensitive calcium channels (VSCC) mediate the entry of calcium ions into excitable cells and are also involved in a variety of calcium-dependent processes, including muscle contraction, hormone or neurotransmitter release, gene expression, cell motility, cell division and cell death. The isoform alpha-1C gives rise to L-type calcium currents	Gene Card	PubMed	10.1016/j.bpj.2011.09.063	A_26_P00001209	miR-19b/miR-19a	1.95	TargetScan Human	High (predicted)	Amyotrophic Lateral Sclerosis Signaling,Cardiac Hypertrophy Signaling,Cardiac Œ≤-adrenergic Signaling,Cellular Effects of Sildenafil (Viagra),Maturity Onset Diabetes of Young (MODY) Signaling,Nitric Oxide Signaling in the Cardiovascular System,Synaptic Long Term Potentiation
CCDC6 (coiled-coil domain containing 6)	A_44_P542535	-2.849	15b, 19a, 92a, 365, 181c, 17-5p	6	15b, 19a, 92a, 365, 17-5p	5	181c	1	-	ubiquitously expressed and may function as a tumor suppressor; cell cycle regulator	Gene Card	PubMed	10.1016/j.canlet.2007.12.018	A_26_P00001209	miR-19b/miR-19a	1.95	TargetScan Human	High (predicted)
CCPG1 (cell cycle progression 1)	A_44_P309629	-7.246	19a, 18a, 379	3	19a, 18a	2	379	1	-	involved in cell cycle regulation	Gene Card	PubMed	10.1128/MCB.00670-06	A_26_P00001209	miR-19b/miR-19a	1.95	TargetScan Human	High (predicted)
CCRN4L (CCR4 carbon catabolite repression 4-like (S. cervisiae))	A_43_P10814	-2.786	19a	1	19a	1	No common miRs found.	0	-	role for this protein in clock function or as a circadian clock effector	Gene Card	PubMed	10.1111/j.1749-6632.2011.06213.x	A_26_P00001209	miR-19b/miR-19a	1.95	TargetScan Human	High (predicted)	Cell Cycle Regulation by BTG Family Proteins
CFL2 (cofilin 2 (muscle))	A_44_P147558	-6.289	19a, 17-5p, 181c, 92a, 758	5	19a, 17-5p, 92a	3	181c, 758	2	-	regulation of actin-filament dynamics	Gene Card	PubMed	10.1016/j.nmd.2012.03.008	A_26_P00001209	miR-19b/miR-19a	1.95	TargetScan Human	High (predicted)	Actin Cytoskeleton Signaling,Axonal Guidance Signaling,CCR3 Signaling in Eosinophils,Cdc42 Signaling,Ephrin Receptor Signaling,ILK Signaling,PAK Signaling,Rac Signaling
CGGBP1 (CGG triplet repeat binding protein 1)	A_44_P944957	-3.448	19a, 18a, 181c, 15b	4	19a, 18a, 15b	3	181c	1	-	associated with fragile X syndrome, role in regulating FMR1 promoter	Gene Card	PubMed		A_26_P00001209	miR-19b/miR-19a	1.95	TargetScan Human	High (predicted)
CLTC (clathrin, heavy chain (Hc))	A_43_P12011	-2.899	19a, 17-5p, 365, 92a, 15b	5	19a, 17-5p, 365, 92a, 15b	5	No common miRs found.	0	-	involved in the intracellular trafficking of receptors and endocytosis of variety of macromolecules	Gene Card	PubMed	10.1074/jbc.M110.168468	A_26_P00001209	miR-19b/miR-19a	1.95	TargetScan Human	High (predicted)	CTLA4 Signaling in Cytotoxic T Lymphocytes,Clathrin-mediated Endocytosis Signaling,Huntington's Disease Signaling,Virus Entry via Endocytic Pathways
CNR1 (Cannabinoid receptor 1 (brain))	A_44_P1030258	-13.717	17-5p, 92a, 19a, 181c	4	17-5p, 92a, 19a	3	181c	1	-	Involved in the cannabinoid-induced CNS effects	Gene Card	PubMed	10.1089/ars.2012.5100	A_26_P00001209	miR-19b/miR-19a	1.95	TargetScan Human	High (predicted)	Corticotropin Releasing Hormone Signaling,G-Protein Coupled Receptor Signaling,Reelin Signaling in Neurons,cAMP-mediated signaling
COQ10B (coenzyme Q10 homolog B (S. cerevisiae))	A_44_P171321	-3.46	19a, 18a, 181c	3	19a, 18a	2	181c	1	-	required for function of coenzyme Q in the respiratory chain; May serve as a chaperone	Gene Card	PubMed		A_26_P00001209	miR-19b/miR-19a	1.95	TargetScan Human	High (predicted)
CREBZF (CREB/ATF bZIP transcription factor)	A_44_P329784	-6.579	15b, 181c, 365, 19a, 758	5	15b, 365, 19a	3	181c, 758	2	-	activates transcription when bound to HCFC1, able to down-regulate expression of some cellular genes	Gene Card	PubMed		A_26_P00001209	miR-19b/miR-19a	1.95	TargetScan Human	High (predicted)	Glucocorticoid Receptor Signaling
DAD1 (defender against cell death 1)	A_44_P156317	-1.629	19a	1	19a	1	No common miRs found.	0	blastocyst development;apoptotic process;negative regulation of apoptotic process	defender against apoptotic cell death; negative regulator of programmed cell death in the temperature sensitive tsBN7 cell line	Gene Card	PubMed		A_26_P00001209	miR-19b/miR-19a	1.95	TargetScan Human	Moderate (predicted)
DCAF7 (DDB1 and CUL4 associated factor 7)	A_44_P911528	-3.322	18a, 365, 15b, 19a, 379	5	18a, 365, 15b, 19a	4	379	1	-	facilitate protein-protein interactions and thereby enable the assembly of multiprotein complexes; shown to function as a scaffold protein for protein complexes involved in kinase signaling.	Gene Card	PubMed	10.1038/emboj.2010.251	A_26_P00001209	miR-19b/miR-19a	1.95	TargetScan Human	Moderate (predicted)
DCUN1D1 (DCN1, defective in cullin neddylation 1, domain containing 1 (S. cerevisiae))	A_44_P223741	-10.741	15b, 181c, 19a, 758	4	15b, 19a	2	181c, 758	2	-	required for neddylation of cullin components of E3 cullin-RING ubiquitin ligase complexes by enhancing rate of cullins neddylation	Gene Card	PubMed	10.4143/crt.2012.44.1.57	A_26_P00001209	miR-19b/miR-19a	1.95	TargetScan Human	High (predicted)
EIF1AX (Eukaryotic Translation Initiation Factor 1A, X-Linked)	A_44_P681642	-5.882	15b, 19a, 181c, 92a	4	15b, 19a, 92a	3	181c	1	-	an essential eukaryotic translation initiation factor; the protein is required for the binding of the 43S complex (a 40S subunit, eIF2/GTP/Met-tRNAi and eIF3) to the 5' end of capped RNA	Gene Card	PubMed		A_26_P00001209	miR-19b/miR-19a	1.95	TargetScan Human	Moderate (predicted)	EIF2 Signaling,Regulation of eIF4 and p70S6K Signaling,VEGF Signaling
EIF4E3 (Eukaryotic Translation Initiation Factor 4E Family Member 3)	A_42_P526712	-4.31	365, 19a, 17-5p, 379, 758	5	365, 19a, 17-5p	3	379, 758	2	-	translational initiation factor that interacts with the 5-prime cap structure of mRNA and recruits mRNA to the ribosome	Gene Card	PubMed	10.1073/pnas.1216862110	A_26_P00001209	miR-19b/miR-19a	1.95	TargetScan Human	Moderate (predicted)
ENC1 (ectodermal-neural cortex 1 (with BTB domain))	A_42_P640277	-1.942	18a, 19a, 15b	3	18a, 19a, 15b	3	No common miRs found.	0	positive regulation of neuron projection development	role in the oxidative stress response	Gene Card	PubMed	10.1093/hmg/ddh315	A_26_P00001209	miR-19b/miR-19a	1.95	TargetScan Human	High (predicted)	NRF2-mediated Oxidative Stress Response
ERCC4 (Excision Repair Cross-Complementing Rodent Repair Deficiency, Complementation Group 4)	A_44_P1035926	-2.74	19a, 365, 15b, 379	4	19a, 365, 15b	3	379	1	-	structure-specific DNA repair endonuclease responsible for the 5-prime incision during DNA repair	Gene Card	PubMed	10.1016/j.ajhg.2013.04.002	A_26_P00001209	miR-19b/miR-19a	1.95	TargetScan Human	Moderate (predicted)	Nucleotide Excision Repair Pathway
EXOC5 (exocyst complex component 5)	A_44_P188596	-5.208	181c, 19a, 15b, 17-5p, 92a, 379, 758	7	19a, 15b, 17-5p, 92a	4	181c, 379, 758	3	-	essential for targeting exocytic vesicles to specific docking sites on plasma membrane	Gene Card	PubMed	10.1091/mbc.11.12.4259	A_26_P00001209	miR-19b/miR-19a	1.95	TargetScan Human	High (predicted)	Cdc42 Signaling
FAM116A (DENN/MADD domain containing 6A)	A_42_P635258	-3.704	19a, 15b, 365, 17-5p, 92a, 379	6	19a, 15b, 365, 17-5p, 92a	5	379	1	-	Guanine nucleotide exchange factor for RAB14, component of endocytic recycling pathway, required for control of ADAM10	Gene Card	PubMed		A_26_P00001209	miR-19b/miR-19a	1.95	TargetScan Human	High (predicted)
FAM178A (family with sequence similarity 178, member A)	A_44_P547107	-4.831	181c, 15b, 19a, 758	4	15b, 19a	2	181c, 758	2	-	role in the DNA damage response (DDR) pathway by regulating postreplication repair of UV-damaged DNA and genomic stability maintenance	Gene Card	PubMed		A_26_P00001209	miR-19b/miR-19a	1.95	TargetScan Human	High (predicted)
FAM179B (family with sequence similarity 179, member B)	A_44_P639763	-3.077	15b, 19a, 181c	3	15b, 19a	2	181c	1	-		Gene Card			A_26_P00001209	miR-19b/miR-19a	1.95	TargetScan Human	Moderate (predicted)
FAM69A (family with sequence similarity 69, member A)	A_44_P108296	-2.398	19a	1	19a	1	No common miRs found.	0	-	cysteine-rich type II transmembrane protein; these proteins localize to the endoplasmic reticulum but their specific functions are unknown	Gene Card	PubMed	10.1016/j.bbrc.2011.02.076	A_26_P00001209	miR-19b/miR-19a	1.95	TargetScan Human	High (predicted)
FBXO8 (F-box protein 8)	A_44_P370426	-6.452	19a	1	19a	1	No common miRs found.	0	-	critical regulator of vesicular protein transport; promotes guanine-nucleotide exchange on an ARF; promotes the activation of ARF through replacement of GDP with GTP	Gene Card	PubMed		A_26_P00001209	miR-19b/miR-19a	1.95	TargetScan Human	High (predicted)
FXR1 (fragile X mental retardation, autosomal homolog 1)	A_44_P650550	-6.711	19a, 92a, 18a, 17-5p, 15b, 758	6	19a, 92a, 18a, 17-5p, 15b	5	758	1	muscle organ development	Shuttles between the nucleus and cytoplasm and associate with polyribosomes, predominantly with the 60S ribosomal subunit.	Gene Card	PubMed	10.1002/mrd.22059	A_26_P00001209	miR-19b/miR-19a	1.95	TargetScan Human	High (predicted)
GABRA4 (gamma-aminobutyric acid (GABA) A receptor, alpha 4)	A_43_P15434	-6.061	18a, 181c, 92a, 19a, 365, 379, 758	7	18a, 92a, 19a, 365	4	181c, 379, 758	3	central nervous system development	mediates neuronal inhibition by binding to the GABA/benzodiazepine receptor	Gene Card	PubMed		A_26_P00001209	miR-19b/miR-19a	1.95	TargetScan Human	High (predicted)	GABA Receptor Signaling
GAD1 (glutamate decarboxylase 1 (brain, 67kDa))	A_44_P536310	-3.378	19a, 17-5p	2	19a, 17-5p	2	No common miRs found.	0	neurotransmitter biosynthetic process	role in stiff man syndrome, identified as major autoantigen in insulin-dependent diabetes	Gene Card	PubMed	10.1371/journal.pone.0037651	A_26_P00001209	miR-19b/miR-19a	1.95	TargetScan Human	Moderate (predicted)	Alanine and Aspartate Metabolism,Butanoate Metabolism,GABA Receptor Signaling,Glutamate Metabolism,Taurine and Hypotaurine Metabolism,Type I Diabetes Mellitus Signaling,Œ≤-alanine Metabolism
GCC2 (GRIP and coiled-coil domain containing 2)	A_43_P14433	-2.558	15b, 181c, 17-5p, 19a, 18a	5	15b, 17-5p, 19a, 18a	4	181c	1	-	tethers transport vesicles to trans-Golgi network and regulates vesicular transport between endosomes and Golgi	Gene Card	PubMed		A_26_P00001209	miR-19b/miR-19a	1.95	TargetScan Human	High (predicted)
GDAP1 (ganglioside induced differentiation associated protein 1)	A_43_P13631	-3.534	19a, 181c	2	19a	1	181c	1	-	role in signal transduction pathway during neuronal development; regulates the mitochondrial network by promoting mitochondrial fission	Gene Card	PubMed	10.1016/j.nmd.2012.04.001	A_26_P00001209	miR-19b/miR-19a	1.95	TargetScan Human	Moderate (predicted)
GPCPD1 (glycerophosphocholine phosphodiesterase GDE1 homolog (S. Cerevisiae))	A_44_P148531	-57.143	17-5p, 181c, 19a, 379	4	17-5p, 19a	2	181c, 379	2	-	involved in negative regulation of skeletal muscle differentiation	Gene Card	PubMed		A_26_P00001209	miR-19b/miR-19a	1.95	TargetScan Human	High (predicted)
HARS (histidyl-tRNA synthetase)	A_44_P1037110	-5.814	19a, 17-5p	2	19a, 17-5p	2	No common miRs found.	0	-	essential for incorporation of histidine into proteins	Gene Card	PubMed	10.1002/humu.22210	A_26_P00001209	miR-19b/miR-19a	1.95	TargetScan Human	Moderate (predicted)	Aminoacyl-tRNA Biosynthesis,Histidine Metabolism
HNRNPD (Heterogeneous Nuclear Ribonucleoprotein D (AU-Rich Element RNA Binding Protein 1, 37kDa))	A_44_P363156	-8.264	19a	1	19a	1	No common miRs found.	0	-	regulation of mRNA stability	Gene Card	PubMed	10.1038/jid.2008.298	A_26_P00001209	miR-19b/miR-19a	1.95	TargetScan Human	High (predicted)	Estrogen Receptor Signaling
HNRNPU (heterogeneous nuclear ribonucleoprotein U (scaffold attachment factor A))	A_44_P496211	-3.165	19a, 92a, 17-5p, 181c, 758	5	19a, 92a, 17-5p	3	181c, 758	2	-	Component of the CRD-mediated complex that promotes MYC mRNA stabilization. Binds to pre-mRNA. Has high affinity for scaffold-attached region (SAR) DNA. Binds to double- and single-stranded DNA and RNA. Plays a role in the circadian regulation of the core clock component ARNTL/BMAL1 transcription	Gene Card	PubMed		A_26_P00001209	miR-19b/miR-19a	1.95	TargetScan Human	High (predicted)
HPRT1 (hypoxanthine phosphoribosyltransferase 1)	A_44_P575340	-7.874	19a	1	19a	1	No common miRs found.	0	brain development;striatum development;cerebral cortex neuron differentiation;central nervous system neuron development;lymphocyte proliferation	central role in the generation of purine nucleotides through the purine salvage pathway, mutations result in Lesch-Nyhan syndrome or gout	Gene Card	PubMed		A_26_P00001209	miR-19b/miR-19a	1.95	TargetScan Human	High (predicted)	Purine Metabolism
HSPC159 (lectin, galactoside-binding-like)	A_42_P737844	-8.929	19a, 181c, 365, 18a, 92a, 379	6	19a, 365, 18a, 92a	4	181c, 379	2	-		Gene Card	PubMed		A_26_P00001209	miR-19b/miR-19a	1.95	TargetScan Human	High (predicted)
INSIG1 (insulin induced gene 1)	A_44_P406074	-4.237	19a, 92a, 181c, 379	4	19a, 92a	2	181c, 379	2	palate development	encodes an endoplasmic reticulum (ER) membrane protein that plays a critical role in regulating cholesterol concentrations in cells. This protein binds to the sterol-sensing domains of SREBP cleavage-activating protein (SCAP) and HMG CoA reductase, and is essential for the sterol-mediated trafficking of the two proteins	Gene Card	PubMed	10.1139/g2012-029	A_26_P00001209	miR-19b/miR-19a	1.95	TargetScan Human	High (predicted)
ITPR1 (inositol 1,4,5-trisphosphate receptor, type 1)	A_44_P215056	-2.841	92a, 15b, 19a, 365	4	92a, 15b, 19a, 365	4	No common miRs found.	0	post-embryonic development;intrinsic apoptotic signaling pathway in response to endoplasmic reticulum stress;negative regulation of neuron death	mediates calcium release from the endoplasmic reticulum; mutations in this gene cause spinocerebellar ataxia type 15, a disease associated with an heterogeneous group of cerebellar disorders	Gene Card	PubMed	10.1186/1750-1172-7-67	A_26_P00001209	miR-19b/miR-19a	1.95	TargetScan Human	Moderate (predicted)	Aldosterone Signaling in Epithelial Cells,Breast Cancer Regulation by Stathmin1,CCR3 Signaling in Eosinophils,CD28 Signaling in T Helper Cells,CREB Signaling in Neurons,CXCR4 Signaling,Calcium Signaling,Calcium-induced T Lymphocyte Apoptosis
IVNS1ABP (influenza virus NS1A binding protein)	A_44_P971500	-2.299	15b, 19a, 17-5p	3	15b, 19a, 17-5p	3	No common miRs found.	0	negative regulation of intrinsic apoptotic signaling pathway	role in cell division and organization of actin skeleton as stabilizer of actin filaments, protects cells from cell death induced by actin destabilization, protects neurons from dendritic spines and actin filaments damage, activates Erk signaling pathway when overexpressed, may be component of cellular splicing machinery with role in pre-mRNA splicing	Gene Card	PubMed		A_26_P00001209	miR-19b/miR-19a	1.95	TargetScan Human	High (predicted)
JKAMP (JNK1/MAPK8-Associated Membrane Protein)	A_42_P751756	-8.772	19a	1	19a	1	No common miRs found.	0	-	facilitates degradation of misfolded endoplasmic reticulum luminal proteins	Gene Card	PubMed		A_26_P00001209	miR-19b/miR-19a	1.95	TargetScan Human	Moderate (predicted)
JRKL (Jerky Homolog-Like (Mouse))	A_44_P181202	-4.032	19a, 17-5p, 92a, 18a, 758	5	19a, 17-5p, 92a, 18a	4	758	1	-	may act as nuclear regulatory protein	Gene Card			A_26_P00001209	miR-19b/miR-19a	1.95	TargetScan Human	High (predicted)
KRAS (v-Ki-ras2 Kirsten rat sarcoma viral oncogene homolog)	A_44_P912354	-6.579	181c, 365, 19a, 15b, 758	5	365, 19a, 15b	3	181c, 758	2	positive regulation of cell proliferation;regulation of synaptic transmission, GABAergic;negative regulation of neuron apoptotic process;regulation of long-term neuronal synaptic plasticity	essential for normal tissue signaling, mutation causes cancers	Gene Card	PubMed		A_26_P00001209	miR-19b/miR-19a	1.95	TargetScan Human	High (predicted)	14-3-3-mediated Signaling,Actin Cytoskeleton Signaling,Acute Myeloid Leukemia Signaling,Acute Phase Response Signaling,Agrin Interactions at Neuromuscular Junction,Aldosterone Signaling in Epithelial Cells,Angiopoietin Signaling,Antiproliferative Role of Somatostatin Receptor 2
LPPR1 (LPPR1)	A_44_P374678	-5.714	19a, 17-5p, 758	3	19a, 17-5p	2	758	1	nervous system development	involved in neuronal plasticity; strongly expressed in brain; shows dynamic expression regulation during brain development and neuronal excitation	Gene Card	PubMed		A_26_P00001209	miR-19b/miR-19a	1.95	TargetScan Human	High (predicted)
LRRTM2 (leucine rich repeat transmembrane neuronal 2)	A_44_P698466	-4.651	15b, 19a, 18a, 758	4	15b, 19a, 18a	3	758	1	neurexin family protein binding;synapse organization	development and maintenance of excitatory synapses in the vertebrate nervous system	Gene Card	PubMed	10.1159/000341252	A_26_P00001209	miR-19b/miR-19a	1.95	TargetScan Human	High (predicted)
LTN1 (listerin E3 ubiquitin protein ligase 1)	A_42_P776300	-2.924	19a, 181c	2	19a	1	181c	1	-	functions as an E3 ubiquitin ligase	Gene Card	PubMed	10.1016/j.jsb.2013.02.007	A_26_P00001209	miR-19b/miR-19a	1.95	TargetScan Human	Moderate (predicted)
MACF1 (microtubule-actin crosslinking factor 1)	A_44_P446556	-2.137	19a, 15b, 92a, 379	4	19a, 15b, 92a	3	379	1	regulation of epithelial cell migration	facilitates actin-microtubules interactions at the cell periphery; couples the microtubule network to cellular junctions and is critical in CNS development	Gene Card	PubMed	10.1371/journal.pone.0034810	A_26_P00001209	miR-19b/miR-19a	1.95	TargetScan Human	High (predicted)	Purine Metabolism
MAML1 (mastermind-like 1 (Drosophila))	A_44_P729621	-6.061	19a	1	19a	1	No common miRs found.	0	atrioventricular node cell development	role in the Notch signaling pathway involved in cell-fate determination	Gene Card	PubMed	10.1371/journal.pgen.1003132	A_26_P00001209	miR-19b/miR-19a	1.95	TargetScan Human	High (predicted)	Notch Signaling
MAP3K12 (Mitogen-Activated Protein Kinase Kinase Kinase 12)	A_44_P257206	-2.604	17-5p, 19a	2	17-5p, 19a	2	No common miRs found.	0	-	may play role in PKA or retinoic acid induced neuronal differentiation	Gene Card	PubMed	10.1016/j.cellsig.2009.07.019	A_26_P00001209	miR-19b/miR-19a	1.95	TargetScan Human	High (predicted)	B Cell Receptor Signaling,CD27 Signaling in Lymphocytes,Cardiac Hypertrophy Signaling,GNRH Signaling,Germ Cell-Sertoli Cell Junction Signaling,HGF Signaling,PKCŒ∏ Signaling in T Lymphocytes,Production of Nitric Oxide and Reactive Oxygen Species in Macrophages
MAPK1 (mitogen-activated protein kinase 1)	A_44_P386375	-9.434	365, 181c, 17-5p, 19a, 15b, 758	6	365, 17-5p, 19a, 15b	4	181c, 758	2	apoptotic process;positive regulation of cell proliferation;positive regulation of cell migration;mammary gland epithelial cell proliferation;labyrinthine layer blood vessel development	proliferation, differentiation, transcription regulation and development	Gene Card	PubMed		A_26_P00001209	miR-19b/miR-19a	1.95	TargetScan Human	High (predicted)	14-3-3-mediated Signaling,4-1BB Signaling in T Lymphocytes,AMPK Signaling,Actin Cytoskeleton Signaling,Acute Myeloid Leukemia Signaling,Acute Phase Response Signaling,Agrin Interactions at Neuromuscular Junction,Aldosterone Signaling in Epithelial Cells
MATN2 (Matrillin 2)	A_42_P631453	-7.299	19a, 92a	2	19a, 92a	2	No common miRs found.	0	neuron migration;glial cell migration;neuron projection development	thought to be involved in the formation of filamentous networks in the extracellular matrices of various tissues	Gene Card	PubMed	10.1042/BJ20021069	A_26_P00001209	miR-19b/miR-19a	1.95	TargetScan Human	Moderate (predicted)
MBD6 (methyl-CpG binding domain protein 6)	A_44_P305852	-2.95	19a	1	19a	1	No common miRs found.	0	-	binds to heterochromatin and promotes cell proliferation through a noval set of signal mediators and influence differentiation by repressing MBD2 and MBD3.	Gene Card	PubMed	10.1007/s00018-012-1157-4	A_26_P00001209	miR-19b/miR-19a	1.95	TargetScan Human	High (predicted)
MED13 (mediator complex subunit 13)	A_44_P445972	-3.906	18a, 19a, 15b, 17-5p, 181c, 379, 758	7	18a, 19a, 15b, 17-5p	4	181c, 379, 758	3	-	a transcriptional coactivator complex required for the expression of almost all genes	Gene Card	PubMed	10.1101/gad.207720.112	A_26_P00001209	miR-19b/miR-19a	1.95	TargetScan Human	High (predicted)	Estrogen Receptor Signaling
MFSD6 (major facilitator superfamily domain containing )	A_44_P324340	-2.375	181c, 19a, 18a	3	19a, 18a	2	181c	1	-		Gene Card	PubMed		A_26_P00001209	miR-19b/miR-19a	1.95	TargetScan Human	High (predicted)
MRPL35 (mitochondrial ribosomal protein L35)	A_44_P671449	-1.894	18a, 15b, 19a, 92a	4	18a, 15b, 19a, 92a	4	No common miRs found.	0	-	subunit 39S protein of mitochondrial ribosome	Gene Card	PubMed		A_26_P00001209	miR-19b/miR-19a	1.95	TargetScan Human	Moderate (predicted)
MYCN (V-Myc Myelocytomatosis Viral Related Oncogene, Neuroblastoma Derived (Avian))	A_44_P115142	-15.432	19a, 17-5p	2	19a, 17-5p	2	No common miRs found.	0	positive regulation of mesenchymal cell proliferation;positive regulation of cell proliferation;positive regulation of cell death;positive regulation of cell death;lung development	associated with variety of tumors, most commonly neuroblastomas	Gene Card	PubMed	10.1073/pnas.1222404110	A_26_P00001209	miR-19b/miR-19a	1.95	TargetScan Human	High (predicted)	ERK/MAPK Signaling
MYLIP (myosin regulatory light chain interacting protein)	A_44_P612186	-4.587	19a, 92a, 365, 17-5p	4	19a, 92a, 365, 17-5p	4	No common miRs found.	0	nervous system development	cytoskeletal effector proteins linking actin to membrane-bound proteins at the cell surface, inhibits neurite outgrowth	Gene Card	PubMed		A_26_P00001209	miR-19b/miR-19a	1.95	TargetScan Human,miRecords	Experimentally Observed,High (predicted)
MYO5B (myosin VB)	A_44_P339558	-3.247	15b, 19a, 365, 181c, 17-5p, 758	6	15b, 19a, 365, 17-5p	4	181c, 758	2	-	Involved in plasma membrane recycling. Mutations are associated with microvillus inclusion disease.	Gene Card	PubMed	10.1083/jcb.133.6.1277	A_26_P00001209	miR-19b/miR-19a	1.95	TargetScan Human	Moderate (predicted)	Alanine and Aspartate Metabolism,Butanoate Metabolism,GABA Receptor Signaling,Glutamate Metabolism,Taurine and Hypotaurine Metabolism,Type I Diabetes Mellitus Signaling,Œ≤-alanine Metabolism
NAP1L2 (nucleosome assembly protein 1-like 2)	A_44_P241439	-10.799	19a, 92a, 17-5p	3	19a, 92a, 17-5p	3	No common miRs found.	0	positive regulation of neuron differentiation	interacts with chromatin to regulate neuronal cell proliferation	Gene Card	PubMed	10.1128/MCB.00789-07	A_26_P00001209	miR-19b/miR-19a	1.95	TargetScan Human	High (predicted)
NLK (Nemo-like kinase)	A_44_P307939	-4.673	92a, 19a, 181c	3	92a, 19a	2	181c	1	-	Regulated a number of transcription factor with a role in cell fate determination	Gene Card	PubMed	10.1016/j.cellsig.2012.09.017	A_26_P00001209	miR-19b/miR-19a	1.95	TargetScan Human	High (predicted)	Molecular Mechanisms of Cancer,Role of Macrophages, Fibroblasts and Endothelial Cells in Rheumatoid Arthritis,Wnt/Œ≤-catenin Signaling
NOL4 (nucleolar protein 4)	A_44_P216858	-3.03	17-5p, 19a, 181c	3	17-5p, 19a	2	181c	1	-		Gene Card	PubMed		A_26_P00001209	miR-19b/miR-19a	1.95	TargetScan Human	High (predicted)
NPTN (neuroplastin)	A_44_P510659	-9.259	92a, 19a, 181c	3	92a, 19a	2	181c	1	positive regulation of neuron projection development;positive regulation of long-term neuronal synaptic plasticity;long-term synaptic potentiation	Involved in cell-cell interaction or cell-substrate interaction; involved in long term potentiation at hippocampal excitatory synapses through activation of p38MAPK;may also regulate neurite outgrowth by activating the FGFR1 signaling pathway; may play a role in synaptic plasticity	Gene Card	PubMed	10.1016/j.biocel.2011.10.006	A_26_P00001209	miR-19b/miR-19a	1.95	TargetScan Human	High (predicted)
NR4A3 (nuclear receptor subfamily 4, group A, member 3)	A_44_P654444	-3.636	17-5p, 92a, 19a, 181c	4	17-5p, 92a, 19a	3	181c	1	hippocampus development;negative regulation of apoptotic process;negative regulation of neuron apoptotic process;neuromuscular process controlling balance;positive regulation of leukocyte apoptotic process;positive regulation of leukocyte apoptotic process	transcriptional activator	Gene Card	PubMed		A_26_P00001209	miR-19b/miR-19a	1.95	TargetScan Human	Moderate (predicted)
OCRL (oculocerebrorenal syndrome of Lowe)	A_44_P479631	-6.494	17-5p, 15b, 19a, 18a, 365, 92a, 758	7	17-5p, 15b, 19a, 18a, 365, 92a	6	758	1	in utero embryonic development	enzyme involved in actin polymerization and found in trans-Golgi network, mutations cause oculocerebrorenal syndrome of Lowe and Dent disease	Gene Card	PubMed	10.1152/ajpcell.00277.2011	A_26_P00001209	miR-19b/miR-19a	1.95	TargetScan Human	High (predicted)	Inositol Phosphate Metabolism
OSBPL11 (oxysterol binding protein-like 11)	A_44_P849099	-4.95	19a, 181c, 365	3	19a, 365	2	181c	1	-	intracellular lipid receptor	Gene Card	PubMed		A_26_P00001209	miR-19b/miR-19a	1.95	TargetScan Human	Moderate (predicted)
PAK7 (p21 protein (Cdc42/Rac)-activated kinase 7)	A_44_P671986	-10.267	17-5p, 19a, 15b, 181c, 758	5	17-5p, 19a, 15b	3	181c, 758	2	apoptotic process;negative regulation of apoptotic process;negative regulation of extrinsic apoptotic signaling pathway	Expressed in the brain and is capable of promoting neurite outgrowth, and may play a role in neurite development	Gene Card	PubMed		A_26_P00001209	miR-19b/miR-19a	1.95	TargetScan Human	Moderate (predicted)	Actin Cytoskeleton Signaling,Agrin Interactions at Neuromuscular Junction,Angiopoietin Signaling,Axonal Guidance Signaling,CCR3 Signaling in Eosinophils,CXCR4 Signaling,ERK/MAPK Signaling,Ephrin Receptor Signaling
PAPD4 (PAP associated domain containing 4)	A_43_P19378	-10.823	92a, 15b, 19a	3	92a, 15b, 19a	3	No common miRs found.	0	-	adds poly(A) tails to selected cytoplasmic mRNAs; involved in increasing microRNA stability	Gene Card	PubMed		A_26_P00001209	miR-19b/miR-19a	1.95	TargetScan Human	Moderate (predicted)
PCDHAC2 (protocadherin alpha subfamily C, 2)	A_42_P679148	-4.032	17-5p, 15b, 365, 19a, 18a, 181c	6	17-5p, 15b, 365, 19a, 18a	5	181c	1	-	involved in the establishment and maintenance of specific neuronal connections in the brain	Gene Card	PubMed		A_26_P00001209	miR-19b/miR-19a	1.95	TargetScan Human	High (predicted)
PFN2 (profilin 2)	A_42_P581863	-3.472	17-5p, 19a, 92a, 758	4	17-5p, 19a, 92a	3	758	1	regulation of synaptic vesicle exocytosis	regulates actin polymerization in response to extracellular signals	Gene Card	PubMed		A_26_P00001209	miR-19b/miR-19a	1.95	TargetScan Human	Moderate (predicted)	Actin Cytoskeleton Signaling,Axonal Guidance Signaling,Regulation of Actin-based Motility by Rho,RhoA Signaling
PGM2L1 (phosphoglucomutase 2-like 1)	A_44_P438362	-15.385	17-5p, 19a, 15b, 92a, 181c, 758	6	17-5p, 19a, 15b, 92a	4	181c, 758	2	-	Involved in glucose 1,6-bisphosphate synthase	Gene Card	PubMed	10.1074/jbc.M805224200	A_26_P00001209	miR-19b/miR-19a	1.95	TargetScan Human	High (predicted)	Galactose Metabolism,Glycolysis/Gluconeogenesis,Pentose Phosphate Pathway,Starch and Sucrose Metabolism
PHF12 (PHD finger protein 12)	A_44_P1058421	-2.967	19a, 365, 379	3	19a, 365	2	379	1	-	transcriptional repressor	Gene Card	PubMed	10.1016/j.jmb.2012.06.013	A_26_P00001209	miR-19b/miR-19a	1.95	TargetScan Human	High (predicted)
PHF17 (PHD finger protein 17)	A_44_P553765	-14.409	19a, 92a, 15b	3	19a, 92a, 15b	3	No common miRs found.	0	-	promotes apoptosis, may also act as a tumor suppressor	Gene Card	PubMed		A_26_P00001209	miR-19b/miR-19a	1.95	TargetScan Human	High (predicted)
PLCL1 (phospholipase C-like 1)	A_42_P723851	-3.215	181c, 19a, 18a, 365, 758	5	19a, 18a, 365	3	181c, 758	2	regulation of synaptic transmission, GABAergic	Regulates the turnover of receptors and thus contributes to the maintenance of GABA-mediated synaptic inhibition	Gene Card	PubMed		A_26_P00001209	miR-19b/miR-19a	1.95	TargetScan Human	High (predicted)	14-3-3-mediated Signaling,Aldosterone Signaling in Epithelial Cells,CREB Signaling in Neurons,Cardiac Hypertrophy Signaling,Cellular Effects of Sildenafil (Viagra),Endothelin-1 Signaling,Glioblastoma Multiforme Signaling,Glycerophospholipid Metabolism
POGZ (pogo transposable element with ZNF domain)	A_44_P191055	-2.326	19a, 758	2	19a	1	758	1	-	Plays a role in mitotic cell cycle progression and is involved in kinetochore assembly and mitotic sister chromatid cohesion	Gene Card	PubMed	10.1038/ncb2075	A_26_P00001209	miR-19b/miR-19a	1.95	TargetScan Human	Moderate (predicted)
PPIL1 (peptidylprolyl isomerase (cyclophilin)-like 1)	A_42_P634993	-3.425	19a, 15b, 181c	3	19a, 15b	2	181c	1	-	Protein folding, immunosuppression by cyclosporin A, and infection of HIV-1 virions	Gene Card	PubMed	10.1074/jbc.M109.087528	A_26_P00001209	miR-19b/miR-19a	1.95	TargetScan Human	Moderate (predicted)
PTK2B (Protein Tyrosine Kinase 2 Beta)	A_44_P482346	-5.525	19a, 15b	2	19a, 15b	2	No common miRs found.	0	positive regulation of cell proliferation;negative regulation of cell proliferation;positive regulation of endothelial cell migration;negative regulation of muscle cell apoptotic process;positive regulation of neuron projection development;glial cell proliferation;positive regulation of cell migration;neuron projection development;negative regulation of apoptotic process;blood vessel endothelial …	important signaling intermediate between neuropeptide-activated receptors or neurotransmitters that increase calcium flux and the downstream signals that regulate neuronal activity	Gene Card	PubMed	10.1186/1471-2164-11-360	A_26_P00001209	miR-19b/miR-19a	1.95	TargetScan Human	High (predicted)	CCR5 Signaling in Macrophages,Chemokine Signaling,Cholecystokinin/Gastrin-mediated Signaling,ERK/MAPK Signaling,FcŒ≥ Receptor-mediated Phagocytosis in Macrophages and Monocytes,G-Protein Coupled Receptor Signaling,GŒ±12/13 Signaling,IL-15 Production
PTP4A1 (Protein tyrosine phosphatase type IVA, member 1)	A_44_P184865	-1.894	365, 19a, 17-5p, 758	4	365, 19a, 17-5p	3	758	1	multicellular organismal development;positive regulation of cell migration	Protein tyrosine phosphatase which stimulates progression from G1 into S phase during mitosis. May play a role in the development and maintenance of differentiating epithelial tissues. Enhances cell proliferation, cell motility and invasive activity, and promotes cancer metastasis	Gene Card	PubMed		A_26_P00001209	miR-19b/miR-19a	1.95	TargetScan Human	High (predicted)
PYGB (phosphorylase, glycogen; brain)	A_44_P323304	-4.032	19a, 365, 18a	3	19a, 365, 18a	3	No common miRs found.	0	-	positively regulated by AMP and negatively regulated by ATP, ADP, and glucose-6-phosphate.	Gene Card	PubMed		A_26_P00001209	miR-19b/miR-19a	1.95	TargetScan Human	High (predicted)	Protein Kinase A Signaling,Starch and Sucrose Metabolism,Œ±-Adrenergic Signaling
RAB2B (RAB2B, member RAS oncogene family)	A_44_P478110	-5.025	19a, 17-5p, 181c	3	19a, 17-5p	2	181c	1	-	protein transport from the ER to the Golgi complex	Gene Card	PubMed	10.1007/s100380200083	A_26_P00001209	miR-19b/miR-19a	1.95	TargetScan Human	High (predicted)
RAB5B (RAB5B, member RAS oncogene family)	A_44_P492914	-3.584	17-5p, 19a	2	17-5p, 19a	2	No common miRs found.	0	-	involved in vesicular traffic	Gene Card	PubMed	10.1371/journal.pone.0059304	A_26_P00001209	miR-19b/miR-19a	1.95	TargetScan Human	High (predicted)	Amyotrophic Lateral Sclerosis Signaling,Caveolar-mediated Endocytosis Signaling,Clathrin-mediated Endocytosis Signaling
RAD23B (RAD23 homolog B (S. cerevisiae))	A_44_P991273	-4.717	15b, 19a, 17-5p, 181c	4	15b, 19a, 17-5p	3	181c	1	-	involved in nucleotide excision repair	Gene Card	PubMed	10.1074/jbc.M112.444026	A_26_P00001209	miR-19b/miR-19a	1.95	TargetScan Human	High (predicted)	Nucleotide Excision Repair Pathway
RAP1A (RAP1A, member of RAS oncogene family)	A_44_P301812	-5.236	19a, 17-5p, 92a	3	19a, 17-5p, 92a	3	No common miRs found.	0	positive regulation of neuron projection development;negative regulation of synaptic vesicle exocytosis	regulates signaling pathways that affect cell proliferation and adhesion, and may play a role in tumor malignancy; Together with ITGB1BP1, regulates KRIT1 localization to microtubules and membranes. Plays a role in nerve growth factor (NGF)-induced neurite outgrowth. Plays a role in the regulation of embryonic blood vessel formation. Involved in the establishment of basal endothelial barrier func…	Gene Card	PubMed		A_26_P00001209	miR-19b/miR-19a	1.95	TargetScan Human	High (predicted)	Axonal Guidance Signaling,Calcium Signaling,Corticotropin Releasing Hormone Signaling,ERK/MAPK Signaling,Ephrin Receptor Signaling,G-Protein Coupled Receptor Signaling,HGF Signaling,Integrin Signaling
RAP1B (rap1b, member of RAS oncogene family)	A_43_P13244	-2.941	19a, 92a, 181c, 758	4	19a, 92a	2	181c, 758	2	cell proliferation;cell proliferation;negative regulation of synaptic vesicle exocytosis	regulating outside-in signaling in platelets	Gene Card	PubMed	10.1126/scisignal.2003374	A_26_P00001209	miR-19b/miR-19a	1.95	TargetScan Human	High (predicted)	Antiproliferative Role of Somatostatin Receptor 2,Axonal Guidance Signaling,Calcium Signaling,Corticotropin Releasing Hormone Signaling,ERK/MAPK Signaling,Ephrin Receptor Signaling,HGF Signaling,Integrin Signaling
RASA1 (RAS p21 protein activator (GTPase activating protein) 1)	A_44_P296561	-9.091	19a, 758	2	19a	1	758	1	embryo development;negative regulation of neuron apoptotic process	Suppressor of RAS function and enhances the weak intrinsic GTPase activity of RAS protein resulting in inactive GDP-bound form of RAS, thereby allowing control of cellular proliferation and differentiation. Mutations are associated with basal cell carcinomas and hereditary capillary malformations.	Gene Card	PubMed	10.1074/jbc.M112.367763	A_26_P00001209	miR-19b/miR-19a	1.95	TargetScan Human	Moderate (predicted)	Angiopoietin Signaling,Axonal Guidance Signaling,Cdc42 Signaling,EGF Signaling,Ephrin Receptor Signaling,G-Protein Coupled Receptor Signaling,GŒ±12/13 Signaling,Huntington's Disease Signaling
RPS6KA5 (ribosomal protein S6 kinase, 90kDa, polypeptide 5)	A_42_P587268	-7.576	17-5p, 19a, 18a	3	17-5p, 19a, 18a	3	No common miRs found.	0	-	repression of inflammatory gene expression, may be important during development and breast tumor formation	Gene Card	PubMed		A_26_P00001209	miR-19b/miR-19a	1.95	TargetScan Human	High (predicted)	Bladder Cancer Signaling,CNTF Signaling,ERK/MAPK Signaling,ERK5 Signaling,FGF Signaling,FLT3 Signaling in Hematopoietic Progenitor Cells,Growth Hormone Signaling,ILK Signaling
RTN4RL1 (Reticulon 4 Receptor-Like 1)	A_44_P791729	-17.452	19a, 365, 15b	3	19a, 365, 15b	3	No common miRs found.	0	-	May play a role in regulating axonal regeneration and plasticity in the adult central nervous system	Gene Card	PubMed		A_26_P00001209	miR-19b/miR-19a	1.95	TargetScan Human	High (predicted)
SEC11A (SEC11 homolog A (S. cerevisiae))	A_42_P714075	-1.789	19a	1	19a	1	No common miRs found.	0	-	Component of the microsomal signal peptidase complex which removes signal peptides from nascent proteins as they are translocated into the lumen of the endoplasmic reticulum	Gene Card	PubMed		A_26_P00001209	miR-19b/miR-19a	1.95	TargetScan Human	Moderate (predicted)
SEC22B (sec22 vesicle trafficking protein homolog B (S. Cerevisiae) (Gene/Pseudogene))	A_44_P228599	-2.584	19a, 365, 379	3	19a, 365	2	379	1	-	role in the ER-Golgi protein trafficking	Gene Card	PubMed	10.1091/mbc.E09-09-0801	A_26_P00001209	miR-19b/miR-19a	1.95	TargetScan Human	High (predicted)
SERINC3 (serine incorporator 3)	A_44_P156922	-2.558	19a, 758	2	19a	1	758	1	positive regulation of intrinsic apoptotic signaling pathway in response to endoplasmic reticulum stress	may be involved in cellular transformation; multipass transmembrane proteins	Gene Card	PubMed		A_26_P00001209	miR-19b/miR-19a	1.95	TargetScan Human	High (predicted)
SF3B3 (splicing factor 3b, subunit 3, 130kDa)	A_44_P457226	-4.608	365, 19a, 15b, 17-5p, 758	5	365, 19a, 15b, 17-5p	4	758	1	-	function in chromatin modification, transcription, splicing, and DNA repair	Gene Card	PubMed		A_26_P00001209	miR-19b/miR-19a	1.95	TargetScan Human	Moderate (predicted)
SLC48A1 (solute carrier family 48 (heme transporter), member 1)	A_44_P300183	-2.105	17-5p, 19a, 758	3	17-5p, 19a	2	758	1	-	regulates intracellular heme availability through the endosomal or lysomal compartment	Gene Card	PubMed	10.1016/j.mam.2012.07.013	A_26_P00001209	miR-19b/miR-19a	1.95	TargetScan Human	High (predicted)
SLC9A6 (solute carrier family 9 (sodium/hydrogen exchanger), member 6)	A_44_P498259	-5.618	15b, 19a, 181c, 17-5p	4	15b, 19a, 17-5p	3	181c	1	-	involved in regulating endosomal pH and volume, defects associated with X-linked syndromic mental retardation	Gene Card	PubMed	10.1093/brain/awr250	A_26_P00001209	miR-19b/miR-19a	1.95	TargetScan Human	High (predicted)
STK38 (serine/threonine kinase 38)	A_44_P367438	-5.348	17-5p, 15b, 19a, 365	4	17-5p, 15b, 19a, 365	4	No common miRs found.	0	-	Negative regulator of MAP3K1.2 signaling; function in the cell cycle and apoptosis	Gene Card	PubMed	10.1038/sj.onc.1210828	A_26_P00001209	miR-19b/miR-19a	1.95	TargetScan Human	High (predicted)
STK39 (serine threonine kinase 39 (STE20/SPS1 homolog, yeast))	A_42_P707872	-4.31	92a, 19a, 18a	3	92a, 19a, 18a	3	No common miRs found.	0	-	function in cellular stress response pathway	Gene Card	PubMed	10.2353/ajpath.2009.090091	A_26_P00001209	miR-19b/miR-19a	1.95	TargetScan Human	High (predicted)
STRN3 (striatin, calmodulin binding protein 3)	A_44_P374341	-4.292	92a, 19a, 758	3	92a, 19a	2	758	1	-	binds calmodulin in calcium dependent manner; may function as scaffolding or signaling protein	Gene Card	PubMed		A_26_P00001209	miR-19b/miR-19a	1.95	TargetScan Human	Moderate (predicted)
TACC1 (transforming, acidic coiled-coil containing protein 1)	A_42_P810287	-1.996	15b, 17-5p, 92a, 19a, 758, 379	6	15b, 17-5p, 92a, 19a	4	758, 379	2	cell proliferation;cerebral cortex development;neurogenesis;interkinetic nuclear migration	involved in the processes that promote cell division prior to the formation of differentiated tissues	Gene Card	PubMed	10.1038/sj.onc.1207593	A_26_P00001209	miR-19b/miR-19a	1.95	TargetScan Human	High (predicted)
TFPI (tissue factor pathway inhibitor (lipoprotein-associated coagulation inhibitor)	A_44_P1011687	-4.545	19a, 181c, 92a	3	19a, 92a	2	181c	1	-	antithrombotic activity	Gene Card	PubMed	10.1016/j.blre.2013.03.001	A_26_P00001209	miR-19b/miR-19a	1.95	TargetScan Human	Moderate (predicted)	Coagulation System,Extrinsic Prothrombin Activation Pathway
TIAM1 (T-cell lymphoma invasion and metastasis 1)	A_44_P104271	-5.525	17-5p, 19a, 758	3	17-5p, 19a	2	758	1	positive regulation of neuron projection development;cell migration;brain-derived neurotrophic factor receptor signaling pathway	connects extracellular signals to cytoskeletal activities; required for normal cell adhesion and cell migration	Gene Card	PubMed	10.4161/sgtp.19379	A_26_P00001209	miR-19b/miR-19a	1.95	TargetScan Human	High (predicted)	Actin Cytoskeleton Signaling,Rac Signaling,Tight Junction Signaling
TMEM106B (transmembrane protein 106B)	A_44_P522477	-3.135	365, 181c, 19a	3	365, 19a	2	181c	1	-	Involved in dendrite morphogenesis and maintenance by regulating lysosomal trafficking via its interaction with MAP6. May act by inhibiting retrograde transport of lysosomes along dendrites. Required for dendrite branching	Gene Card	PubMed	10.1093/hmg/dds475	A_26_P00001209	miR-19b/miR-19a	1.95	TargetScan Human	Moderate (predicted)
TMEM9B (TMEM9 domain family, member B)	A_44_P231719	-2.976	19a, 181c, 92a, 17-5p, 758	5	19a, 92a, 17-5p	3	181c, 758	2	-	key component of inflammatory signaling pathways	Gene Card	PubMed	10.1074/jbc.M801908200	A_26_P00001209	miR-19b/miR-19a	1.95	TargetScan Human	Moderate (predicted)
TRIM2 (tripartite motif containing 2)	A_44_P761041	-4.545	181c, 19a, 18a, 15b, 758, 379	6	19a, 18a, 15b	3	181c, 758, 379	3	regulation of neuron apoptotic process	functions in axon outgrowth during development	Gene Card	PubMed	10.1111/j.1471-4159.2010.06971.x	A_26_P00001209	miR-19b/miR-19a	1.95	TargetScan Human	High (predicted)
TRIM37 (tripartite motif containing 37)	A_44_P804257	-4.587	19a, 17-5p, 15b, 758	4	19a, 17-5p, 15b	3	758	1	-	developmental patterning and oncogenesis	Gene Card	PubMed	10.1086/340256	A_26_P00001209	miR-19b/miR-19a	1.95	TargetScan Human	High (predicted)
TSPAN12 (tetraspanin 12)	A_44_P329090	-8.85	19a, 181c, 379	3	19a	1	181c, 379	2	-	Regulation of cell development, activation, growth and motility	Gene Card	PubMed	10.1042/BST20110745	A_26_P00001209	miR-19b/miR-19a	1.95	TargetScan Human	High (predicted)
UBA3 (ubiquitin-like modifier activating enzyme 3)	A_43_P13059	-27.397	19a	1	19a	1	No common miRs found.	0	-	important cellular mechanism for targeting abnormal or short-lived proteins for degradation	Gene Card	PubMed	10.1093/emboj/17.8.2208	A_26_P00001209	miR-19b/miR-19a	1.95	TargetScan Human	Moderate (predicted)
USP32 (ubiquitin specific peptidase 32)	A_44_P960156	-3.484	18a, 17-5p, 19a, 15b	4	18a, 17-5p, 19a, 15b	4	No common miRs found.	0	-	deubiquitination function	Gene Card	PubMed	10.1007/s00335-010-9268-4	A_26_P00001209	miR-19b/miR-19a	1.95	TargetScan Human	Moderate (predicted)	Protein Ubiquitination Pathway
USP33 (ubiquitin specific peptidase 33)	A_44_P254855	-55.249	365, 181c, 19a, 17-5p	4	365, 19a, 17-5p	3	181c	1	cell migration	role in commissural axon guidance cross the ventral midline of the neural tube in a Slit-dependent manner	Gene Card	PubMed	10.1038/nn.2382	A_26_P00001209	miR-19b/miR-19a	1.95	TargetScan Human	High (predicted)	Protein Ubiquitination Pathway
USP8 (ubiquitin specific peptidase 8)	A_42_P570677	-3.831	19a, 181c, 379	3	19a	1	181c, 379	2	-	important regulatory role at the level of protein turnover by preventing degradation	Gene Card	PubMed	10.1074/jbc.M112.425272	A_26_P00001209	miR-19b/miR-19a	1.95	TargetScan Human	High (predicted)	Protein Ubiquitination Pathway
VAPA (VAMP (Vesicle-Associated Membrane Protein)-Associated Protein A, 32kDa)	A_44_P286888	-6.667	19a, 17-5p, 379, 758	4	19a, 17-5p	2	379, 758	2	cell death;neuron projection development	protein may function in vesicle trafficking, membrane fusion, protein complex assembly and cell motility	Gene Card	PubMed		A_26_P00001209	miR-19b/miR-19a	1.95	TargetScan Human	High (predicted)	Tight Junction Signaling
VPS35 (vacuolar protein sorting 35 homolog (S. cerevisiae))	A_43_P14636	-3.236	19a	1	19a	1	No common miRs found.	0	-	involved in retrograde transport of proteins from endosomes to the trans-Golgi network; plays an essential role in regulating apical dendritic maturation and in preventing axonal spheroid formation in developing hippocampal neurons	Gene Card	PubMed	10.1242/bio.20122451	A_26_P00001209	miR-19b/miR-19a	1.95	TargetScan Human	Moderate (predicted)
WEE1 (WEE1 homolog (S. pombe))	A_44_P487112	-2.358	15b, 19a, 17-5p, 758	4	15b, 19a, 17-5p	3	758	1	neuron projection morphogenesis	coordinates the transition between DNA replication and mitosis	Gene Card	PubMed		A_26_P00001209	miR-19b/miR-19a	1.95	TargetScan Human	Moderate (predicted)	Cell Cycle: G2/M DNA Damage Checkpoint Regulation,Cyclins and Cell Cycle Regulation,Hereditary Breast Cancer Signaling,Mitotic Roles of Polo-Like Kinase
YAF2 (YY1 associated factor 2)	A_44_P415854	-4.329	19a	1	19a	1	No common miRs found.	0	-	negative regulation of muscle-restricted genes; component of the E2F6.com-1 complex, a repressive complex that methylates Lys-9 of histone H3, suggesting that it is involved in chromatin-remodeling	Gene Card	PubMed	10.1038/sj.onc.1204747	A_26_P00001209	miR-19b/miR-19a	1.95	TargetScan Human	High (predicted)
ZFAND5 (zinc finger, AN1-type domain 5)	A_44_P1039184	-4.367	18a, 15b, 181c, 92a, 19a, 379, 758	7	18a, 15b, 92a, 19a	4	181c, 379, 758	3	in utero embryonic development;vasculature development;fibroblast migration;smooth muscle tissue development;face development	involved in protein degradation, anchors ubiquitinated proteins to the proteasome, plays role in regulation of NF-kapa-B activation and apoptosis, inhibits tumor necrosis factor, overexpression sensitizes cells to TNF-induced apoptosis	Gene Card	PubMed		A_26_P00001209	miR-19b/miR-19a	1.95	TargetScan Human	High (predicted)
ZFP91 (ZFP91 zinc finger protein)	A_44_P972929	-2.801	15b, 181c, 17-5p, 19a, 92a, 758	6	15b, 17-5p, 19a, 92a	4	181c, 758	2	-	may play important role in cell proliferation and or anti-apoptosis	Gene Card	PubMed		A_26_P00001209	miR-19b/miR-19a	1.95	TargetScan Human	High (predicted)
ZMYND11 (zinc finger, MYND-type containing 11)	A_43_P14365	-1.517	19a, 181c, 365	3	19a, 365	2	181c	1	negative regulation of extrinsic apoptotic signaling pathway	transcriptional repressor	Gene Card	PubMed	10.5483/BMBRep.2009.42.11.747	A_26_P00001209	miR-19b/miR-19a	1.95	TargetScan Human	High (predicted)
ZRANB2 (zinc finger, RAN-binding domain containing 2)	A_44_P359618	-4.717	181c, 19a, 379	3	19a	1	181c, 379	2	-	Splice factor required for alternative splicing of TRA2B/SFRS10 transcripts. May interfere with constitutive 5'-splice site selection	Gene Card	PubMed	10.1007/s11033-013-2637-9	A_26_P00001209	miR-19b/miR-19a	1.95	TargetScan Human	High (predicted)
AAK1 (AP2 associated kinase 1)	A_44_P541439	-4.831	181c, 17-5p, 92a, 18a, 15b, 19a, 379, 758	8	17-5p, 92a, 18a, 15b, 19a	5	181c, 379, 758	3	-	functions during receptor-mediated endocytosis to trigger clathrin assembly, interact with membrane-bound receptors, and recruit encodytic accessory factors	Gene Card	PubMed	10.1083/jcb.200108123	A_26_P00002234	miR-20a/miR-106b/miR-17-5p (includes others)	1.774	TargetScan Human	High (predicted)	Clathrin-mediated Endocytosis Signaling
ABI1 (c-abl oncogene 1, non-receptor tyrosine kinase)	A_43_P10227	-5.882	181c, 92a, 17-5p, 379	4	92a, 17-5p	2	181c, 379	2	megakaryocyte development	involved in a variety of cellular processes, including cell division, adhesion, differentiation, and response to stress	Gene Card	PubMed	10.1007/s10549-010-1241-0	A_26_P00002234	miR-20a/miR-106b/miR-17-5p (includes others)	1.774	TargetScan Human	Moderate (predicted)	Ephrin Receptor Signaling,Macropinocytosis Signaling
ACSL4 (acyl-CoA synthetase long-chain family member 4)	A_42_P654061	-7.752	19a, 15b, 181c, 17-5p	4	19a, 15b, 17-5p	3	181c	1	neuron differentiation;dendritic spine development	role in lipid biosynthesis and fatty acid degradation	Gene Card	PubMed	10.1016/j.bbadis.2012.02.010	A_26_P00002234	miR-20a/miR-106b/miR-17-5p (includes others)	1.774	TargetScan Human	High (predicted)	Fatty Acid Metabolism,LPS/IL-1 Mediated Inhibition of RXR Function,Type II Diabetes Mellitus Signaling
ADHFE1 (alcohol dehydrogenase, iron containing, 1)	A_43_P10062	-4.167	17-5p	1	17-5p	1	No common miRs found.	0	-	Responsible for the oxidation of 4-hydroxybutyrate in mammalian tissues	Gene Card	PubMed	10.1016/j.cbi.2008.10.025	A_26_P00002234	miR-20a/miR-106b/miR-17-5p (includes others)	1.774	TargetScan Human	Moderate (predicted)	Bile Acid Biosynthesis,Fatty Acid Metabolism,Glycerolipid Metabolism,Glycolysis/Gluconeogenesis,Metabolism of Xenobiotics by Cytochrome P450,Tyrosine Metabolism
AGTPBP1 (ATP/GTP binding protein 1)	A_43_P16617	-1.536	17-5p	1	17-5p	1	No common miRs found.	0	cerebellum development;cerebellar Purkinje cell layer development;olfactory bulb development;neurotransmitter metabolic process;neuromuscular process;retina development in camera-type eye	mediates deglutamylation of target proteins	Gene Card	PubMed		A_26_P00002234	miR-20a/miR-106b/miR-17-5p (includes others)	1.774	TargetScan Human	High (predicted)
AKAP11 (A kinase (PRKA) anchor protein 11)	A_44_P1033739	-2.247	15b, 365, 17-5p, 379	4	15b, 365, 17-5p	3	379	1	-	functions in cell cycle control of both somatic cells and germ cells in addition to its putative role in spermatogenesis function	Gene Card	PubMed	10.1083/jcb.201010034	A_26_P00002234	miR-20a/miR-106b/miR-17-5p (includes others)	1.774	TargetScan Human	High (predicted)	Cardiac Œ≤-adrenergic Signaling,Protein Kinase A Signaling,cAMP-mediated signaling
ANKRD50 (ankyrin repeat domain 52)	A_44_P930629	-8.264	17-5p, 18a, 19a, 181c	4	17-5p, 18a, 19a	3	181c	1	-	involved in recognition of phosphoprotein substrates; involved in the endosome-to-plasma membrane trafficking and recycling of SNX27-retromer-dependent cargo proteins, such as GLUT1	Gene Card	PubMed		A_26_P00002234	miR-20a/miR-106b/miR-17-5p (includes others)	1.774	TargetScan Human	High (predicted)
AP1G1 (adaptor-related protein complex 1, gamma 1 subunit)	A_44_P680056	-2.967	19a, 181c, 17-5p, 365, 92a	5	19a, 17-5p, 365, 92a	4	181c	1	-	mediates the recruitment of clathrin to membranes and the recognition of sorting signals within the cytosolic tails of transmembrane cargo molecules	Gene Card	PubMed	10.1038/nsb808	A_26_P00002234	miR-20a/miR-106b/miR-17-5p (includes others)	1.774	TargetScan Human	Moderate (predicted)	CTLA4 Signaling in Cytotoxic T Lymphocytes
AP2B1 (adaptor-related protein complex 2, beta 1 subunit)	A_44_P147317	-3.356	15b, 17-5p, 19a	3	15b, 17-5p, 19a	3	No common miRs found.	0	-	links clathrin receptors in coated vesicles	Gene Card	PubMed		A_26_P00002234	miR-20a/miR-106b/miR-17-5p (includes others)	1.774	TargetScan Human	High (predicted)	CTLA4 Signaling in Cytotoxic T Lymphocytes,Clathrin-mediated Endocytosis Signaling,GABA Receptor Signaling,Virus Entry via Endocytic Pathways
APP (amyloid beta (A4) precursor protein )	A_44_P1054883	-4.608	15b, 17-5p	2	15b, 17-5p	2	No common miRs found.	0	skeletal system development;chondrocyte development;post-embryonic development	Functions as a cell surface receptor and performs physiological functions on the surface of neurons relevant to neurite growth, neuronal adhesion and axonogenesis.	Gene Card	PubMed		A_26_P00002234	miR-20a/miR-106b/miR-17-5p (includes others)	1.774	Ingenuity Expert Findings,TargetScan Human,miRecords	Experimentally Observed,High (predicted)	Amyloid Processing,Docosahexaenoic Acid (DHA) Signaling,Mitochondrial Dysfunction,Neuroprotective Role of THOP1 in Alzheimer's Disease,Reelin Signaling in Neurons
ARCN1 (archain 1)	A_44_P668226	-9.091	15b, 18a, 17-5p, 365	4	15b, 18a, 17-5p, 365	4	No common miRs found.	0	-	may play role in eukaryotic cell biology; has similarities to heat shock proteins and clathrin-associated proteins, and may be involved in vesicle structure or trafficking	Gene Card	PubMed	10.1371/journal.pgen.1000956	A_26_P00002234	miR-20a/miR-106b/miR-17-5p (includes others)	1.774	TargetScan Human	Moderate (predicted)	Caveolar-mediated Endocytosis Signaling
ASF1A (ASF1 anti-silencing function 1 homolog A (S. cerevisiae))	A_44_P503999	-7.692	365, 17-5p	2	365, 17-5p	2	No common miRs found.	0	-	key component of a histone donor complex that functions in nucleosome assembly. It interacts with histones H3 and H4, and functions together with a chromatin assembly factor during DNA replication and repair.	Gene Card	PubMed	10.1093/molbev/mst086	A_26_P00002234	miR-20a/miR-106b/miR-17-5p (includes others)	1.774	TargetScan Human	Moderate (predicted)
ASTN1 (Astrotactin 1)	A_44_P482200	-9.615	181c, 92a, 15b, 18a, 17-5p, 379, 758	7	92a, 15b, 18a, 17-5p	4	181c, 379, 758	3	neuron migration;neuron cell-cell adhesion;cell migration	a neuronal adhesion molecule required for glial-guided migration of young postmitotic neuroblasts in cortical regions of developing brain, including cerebrum, hippocampus, cerebellum, and olfactory bulb	Gene Card	PubMed	10.1523/JNEUROSCI.0032-10.2010	A_26_P00002234	miR-20a/miR-106b/miR-17-5p (includes others)	1.774	TargetScan Human	Moderate (predicted)
ATG16L1 (autophagy related 16-like 1 (S. cerevisiae))	A_44_P804200	-2.012	17-5p, 19a, 181c	3	17-5p, 19a	2	181c	1	-	necessary for autophagy	Gene Card	PubMed	10.1016/j.febslet.2013.04.025	A_26_P00002234	miR-20a/miR-106b/miR-17-5p (includes others)	1.774	TargetScan Human	High (predicted)
ATP11A (ATPase, class VI, type 11A)	A_42_P763424	-2.933	15b, 19a, 92a, 365, 181c, 17-5p	6	15b, 19a, 92a, 365, 17-5p	5	181c	1	-	drives the transport of ions such as calcium across the membranes; catalytic component of a P4-ATPase flippase complex which catalyzes the hydrolysis of ATP coupled to the transport of aminophospholipids from the outer to the inner leaflet of various membranes and ensures the maintenance of asymmetric distribution of phospholipids	Gene Card	PubMed		A_26_P00002234	miR-20a/miR-106b/miR-17-5p (includes others)	1.774	TargetScan Human	High (predicted)
ATP2B2 (ATPase, Ca++ transporting, plasma membrane 2)	A_44_P535337	-2.32	19a, 181c, 15b, 17-5p, 758	5	19a, 15b, 17-5p	3	181c, 758	2	neural retina development;brain development;cerebellum development;neuron differentiation;regulation of synaptic plasticity;inner ear development;synapse organization;neuromuscular process controlling balance;cochlea development	catalyzes the hydrolysis of ATP coupled with the transport of calcium out of the cell	Gene Card	PubMed	10.1093/cvr/cvq077	A_26_P00002234	miR-20a/miR-106b/miR-17-5p (includes others)	1.774	TargetScan Human	High (predicted)	Calcium Signaling
B3GALT2 (UDP-Gal:BetaGlcNAc Beta 1,3-Galactosyltransferase, Polypeptide 2)	A_44_P560021	-7.194	92a, 17-5p	2	92a, 17-5p	2	No common miRs found.	0	-	involved in the biosynthesis of the carbohydrate moieties of glycolipids and glycoproteins	Gene Card	PubMed		A_26_P00002234	miR-20a/miR-106b/miR-17-5p (includes others)	1.774	TargetScan Human	High (predicted)
BCAP29 (B-cell receptor-associated protein 29)	A_44_P406362	-2.217	15b, 19a, 181c, 17-5p	4	15b, 19a, 17-5p	3	181c	1	-	role in anterograde transport of membrane proteins from the endoplasmic reticulum to the Golgi	Gene Card	PubMed		A_26_P00002234	miR-20a/miR-106b/miR-17-5p (includes others)	1.774	TargetScan Human	Moderate (predicted)
C14orf28 (chromosome 14 open reading frame 28)	A_44_P316742	-6.211	17-5p, 181c, 92a	3	17-5p, 92a	2	181c	1	-	dopamine receptor-interacting protein	Gene Card	PubMed		A_26_P00002234	miR-20a/miR-106b/miR-17-5p (includes others)	1.774	TargetScan Human	High (predicted)
C1orf63 (chromosome 1 open reading frame 63)	A_44_P261538	-2.232	17-5p	1	17-5p	1	No common miRs found.	0	-	possible role in cell cycle control	Gene Card	PubMed		A_26_P00002234	miR-20a/miR-106b/miR-17-5p (includes others)	1.774	TargetScan Human	High (predicted)
C1orf9 (SUN domain containing ossification factor)	A_44_P172625	-1.773	15b, 18a, 17-5p	3	15b, 18a, 17-5p	3	No common miRs found.	0	-	required for bone modeling during late embryogenesis, regulates type I collagen synthesis in osteoblasts during their postnatal maturation	Gene Card	PubMed		A_26_P00002234	miR-20a/miR-106b/miR-17-5p (includes others)	1.774	TargetScan Human	High (predicted)
C20orf103 (lysosomal-associated membrane protein family, member 5)	A_44_P398529	-8.197	17-5p	1	17-5p	1	No common miRs found.	0	-	implicated in a multitude of cellular processes, including phagocytosis, autophagy, lipid transport and aging.	Gene Card	PubMed		A_26_P00002234	miR-20a/miR-106b/miR-17-5p (includes others)	1.774	TargetScan Human	High (predicted)
C5orf41 (CREB3 regulatory factor)	A_43_P10275	-3.3	181c, 365, 19a, 15b, 17-5p, 18a, 758	7	365, 19a, 15b, 17-5p, 18a	5	181c, 758	2	-	negative regulator of the endoplasmic reticulum stress response or unfolded protein response	Gene Card	PubMed		A_26_P00002234	miR-20a/miR-106b/miR-17-5p (includes others)	1.774	TargetScan Human	High (predicted)
C7orf60 (chromosome 7 open reading frame 60)	A_42_P783025	-2.717	17-5p, 19a, 92a, 181c	4	17-5p, 19a, 92a	3	181c	1	-	Probable S-adenosyl-L-methionine-dependent methyltransferase	Gene Card	PubMed		A_26_P00002234	miR-20a/miR-106b/miR-17-5p (includes others)	1.774	TargetScan Human	High (predicted)
C9orf40 (chromosome 8 open reading frame 40)	A_44_P574994	-9.346	17-5p	1	17-5p	1	No common miRs found.	0	-	unknown	Gene Card	PubMed		A_26_P00002234	miR-20a/miR-106b/miR-17-5p (includes others)	1.774	TargetScan Human	Moderate (predicted)
CDK17 (cyclin-dependent kinase 17)	A_42_P689357	-9.009	15b, 181c, 17-5p	3	15b, 17-5p	2	181c	1	-	May play a role in terminally differentiated neurons. Has a Ser/Thr-phosphorylating activity for histone H1	Gene Card	PubMed	10.1016/j.brainres.2012.06.020	A_26_P00002234	miR-20a/miR-106b/miR-17-5p (includes others)	1.774	TargetScan Human	Moderate (predicted)
CELF2 (CUGBP, Elav-like family member 2)	A_44_P973796	-6.173	92a, 17-5p	2	92a, 17-5p	2	No common miRs found.	0	-	regulates pre-mRNA alternative splicing and may also be involved in mRNA editing and translation	Gene Card	PubMed	10.1002/dvdy.23959	A_26_P00002234	miR-20a/miR-106b/miR-17-5p (includes others)	1.774	TargetScan Human	High (predicted)
CEP97 (centrosomal protein 97kDa)	A_44_P387365	-4.95	17-5p	1	17-5p	1	No common miRs found.	0	-	Acts as a key negative regulator of ciliogenesis in collaboration with CCP110 by capping the mother centriole thereby preventing cilia formation; required for recruitment of CCP110 to the centrosome	Gene Card	PubMed	10.1016/j.cell.2007.06.027	A_26_P00002234	miR-20a/miR-106b/miR-17-5p (includes others)	1.774	TargetScan Human	High (predicted)
CFL2 (cofilin 2 (muscle))	A_44_P147558	-6.289	19a, 17-5p, 181c, 92a, 758	5	19a, 17-5p, 92a	3	181c, 758	2	-	regulation of actin-filament dynamics	Gene Card	PubMed	10.1016/j.nmd.2012.03.008	A_26_P00002234	miR-20a/miR-106b/miR-17-5p (includes others)	1.774	TargetScan Human	High (predicted)	Actin Cytoskeleton Signaling,Axonal Guidance Signaling,CCR3 Signaling in Eosinophils,Cdc42 Signaling,Ephrin Receptor Signaling,ILK Signaling,PAK Signaling,Rac Signaling
CNR1 (cannabinoid receptor 1 (brain))	A_44_P1030258	-13.717	17-5p, 92a, 19a, 181c	4	17-5p, 92a, 19a	3	181c	1	-	involved in cannabinoid-induced CNS effects (including alterations in mood and cognition)	Gene Card	PubMed	10.1089/ars.2012.5100	A_26_P00002234	miR-20a/miR-106b/miR-17-5p (includes others)	1.774	TargetScan Human	Moderate (predicted)	Corticotropin Releasing Hormone Signaling,G-Protein Coupled Receptor Signaling,Reelin Signaling in Neurons,cAMP-mediated signaling
CNTLN (centlein, centrosomal protein)	A_44_P654068	-2.227	92a, 17-5p, 758	3	92a, 17-5p	2	758	1	-	Required for centrosome cohesion and recruitment of CEP68 to centrosomes	Gene Card	PubMed		A_26_P00002234	miR-20a/miR-106b/miR-17-5p (includes others)	1.774	TargetScan Human	Moderate (predicted)
CPOX (coproporphyrinogen oxidase)	A_44_P1060345	-13.643	181c, 17-5p	2	17-5p	1	181c	1	-	6th enzyme of heme biosynthetic pathway, defects cause of hereditary coproporphyria	Gene Card	PubMed	10.1111/j.1399-0004.2011.01628.x	A_26_P00002234	miR-20a/miR-106b/miR-17-5p (includes others)	1.774	TargetScan Human	Moderate (predicted)
CRK (V-Crk sarcoma virus CT10 oncogene homolog (Avian))	A_44_P1035353	-22.472	17-5p	1	17-5p	1	No common miRs found.	0	multicellular organismal development	involved in several signaling pathways, recruiting cytoplasmic proteins in vicinity of tyrosine kinase through SH2-phosphotyrosine interaction	Gene Card	PubMed		A_26_P00002234	miR-20a/miR-106b/miR-17-5p (includes others)	1.774	TargetScan Human	High (predicted)	Actin Cytoskeleton Signaling,Angiopoietin Signaling,Axonal Guidance Signaling,CXCR4 Signaling,Chronic Myeloid Leukemia Signaling,ERK/MAPK Signaling,Ephrin Receptor Signaling,FAK Signaling
CSDE1 (cold shock domain containing E1, RNA-binding)	A_44_P134739	-2.445	15b, 17-5p, 758	3	15b, 17-5p	2	758	1	-	required for internal initiation of translation of human rhinovirus RNA; may be involved in translationally coupled mRNA turnover	Gene Card	PubMed		A_26_P00002234	miR-20a/miR-106b/miR-17-5p (includes others)	1.774	TargetScan Human	Moderate (predicted)
DDHD1 (DDHD domain containing 1)	A_44_P1035148	-16.949	17-5p, 19a, 92a, 15b, 181c, 379	6	17-5p, 19a, 92a, 15b	4	181c, 379	2	-	preferentially hydrolyzes phosphatidic acid. It is a cytosolic protein with some mitochondrial localization, and is thought to be involved in the regulation of mitochondrial dynamics. Overexpression of this gene causes fragmentation of the tubular structures in mitochondria, while depletion of the gene results in mitochondrial tubule elongation	Gene Card	PubMed	10.1016/j.bbalip.2010.03.012	A_26_P00002234	miR-20a/miR-106b/miR-17-5p (includes others)	1.774	TargetScan Human	High (predicted)
DMRTA2 (DMRT-like family A2)	A_44_P808814	-2.667	17-5p	1	17-5p	1	No common miRs found.	0	neuron fate specification;dopaminergic neuron differentiation	may be involved in sexual development	Gene Card	PubMed	10.1095/biolreprod.112.105130	A_26_P00002234	miR-20a/miR-106b/miR-17-5p (includes others)	1.774	TargetScan Human	High (predicted)
DNAJA4 (DnaJ (Hsp40) homolog, subfamily A, member 4)	A_44_P155956	-2.732	181c, 15b, 17-5p, 19a, 758	5	15b, 17-5p, 19a	3	181c, 758	2	-	molecular chaperone involved in cholesterol biosynthesis	Gene Card	PubMed		A_26_P00002234	miR-20a/miR-106b/miR-17-5p (includes others)	1.774	TargetScan Human	Moderate (predicted)	NRF2-mediated Oxidative Stress Response
DNAJB9 (DnaJ (Hsp40) homolog, subfamily B, member 9)	A_44_P127597	-5.208	92a, 17-5p, 758	3	92a, 17-5p	2	758	1	-	induced by endoplasmic reticulum stress and plays a role in protecting stressed cells from apoptosis	Gene Card	PubMed	10.1002/ijc.24168	A_26_P00002234	miR-20a/miR-106b/miR-17-5p (includes others)	1.774	TargetScan Human	High (predicted)	Aldosterone Signaling in Epithelial Cells,NRF2-mediated Oxidative Stress Response,Protein Ubiquitination Pathway
DPYSL2 (Dihydropyrimidinase-Like 2)	A_44_P311647	-2.66	17-5p, 181c, 15b, 379, 758	5	17-5p, 15b	2	181c, 379, 758	3	brain development;spinal cord development;olfactory bulb development;regulation of neuron differentiation;synaptic vesicle transport	Plays a role in neuronal development and polarity, as well as in axon growth and guidance, neuronal growth cone collapse and cell migration.	Gene Card	PubMed		A_26_P00002234	miR-20a/miR-106b/miR-17-5p (includes others)	1.774	TargetScan Human	High (predicted)	Axonal Guidance Signaling,Pantothenate and CoA Biosynthesis,Pyrimidine Metabolism,Semaphorin Signaling in Neurons,Œ≤-alanine Metabolism
DYRK1A (dual-specificity tyrosine-(Y)-phosphorylation regulated kinase 1A)	A_42_P514244	-5.076	17-5p	1	17-5p	1	No common miRs found.	0	nervous system development	role in signaling pathway regulating nuclear functions of cell proliferation	Gene Card	PubMed	10.1371/journal.pone.0054285	A_26_P00002234	miR-20a/miR-106b/miR-17-5p (includes others)	1.774	TargetScan Human	High (predicted)	Inositol Phosphate Metabolism,Nicotinate and Nicotinamide Metabolism,Sonic Hedgehog Signaling
EEPD1 (Endonuclease/Exonuclease/Phosphatase Family Domain Containing 1)	A_44_P1039927	-4.405	17-5p, 19a	2	17-5p, 19a	2	No common miRs found.	0	-	plays critical early roles in homologous recombination initiation by promoting fork cleavage and end resection; maintains genome stability during embryonic replication stress	Gene Card	PubMed		A_26_P00002234	miR-20a/miR-106b/miR-17-5p (includes others)	1.774	TargetScan Human	Moderate (predicted)
EFHA2 (EF-hand domain family, member A2)	A_44_P489104	-9.901	181c, 17-5p	2	17-5p	1	181c	1	-	May play a role in mitochondrial calcium uptake	Gene Card	PubMed		A_26_P00002234	miR-20a/miR-106b/miR-17-5p (includes others)	1.774	TargetScan Human	Moderate (predicted)
EIF2S1 (Eukaryotic Translation Initiation Factor 2, Subunit 1 Alpha, 35kDa)	A_44_P245391	-3.906	17-5p	1	17-5p	1	No common miRs found.	0	-	The translation initiation factor EIF2 catalyzes the first regulated step of protein synthesis initiation, promoting the binding of the initiator tRNA to 40S ribosomal subunits; regulates synaptic actions of nicotine in both mice and humans	Gene Card	PubMed	10.1074/jbc.M112.440693	A_26_P00002234	miR-20a/miR-106b/miR-17-5p (includes others)	1.774	TargetScan Human	High (predicted)	EIF2 Signaling,Endoplasmic Reticulum Stress Pathway,Regulation of eIF4 and p70S6K Signaling,Role of PKR in Interferon Induction and Antiviral Response,Role of Pattern Recognition Receptors in Recognition of Bacteria and Viruses,VEGF Signaling
EIF5 (eukaryotic translation initiation factor 5)	A_44_P481525	-2.415	92a, 17-5p, 758	3	92a, 17-5p	2	758	1	-	Catalyzes the hydrolysis of GTP bound to the 40S ribosomal initiation complex (40S.mRNA.Met-tRNA[F].eIF-2.GTP) with the subsequent joining of a 60S ribosomal subunit resulting in the release of eIF-2 and the guanine nucleotide. The subsequent joining of a 60S ribosomal subunit results in the formation of a functional 80S initiation complex	Gene Card	PubMed	10.1074/jbc.M112.440693	A_26_P00002234	miR-20a/miR-106b/miR-17-5p (includes others)	1.774	TargetScan Human	Moderate (predicted)	EIF2 Signaling
EPHA4 (EPH receptor A4)	A_44_P762133	-10.246	17-5p, 181c, 18a	3	17-5p, 18a	2	181c	1	motor neuron axon guidance;glial cell migration;fasciculation of sensory neuron axon;fasciculation of motor neuron axon	Plays an important role in the development of the nervous system controlling different steps of axonal guidance including the establishment of the corticospinal projections; role in synaptic plasticity	Gene Card	PubMed	10.1016/j.neuropharm.2012.10.012	A_26_P00002234	miR-20a/miR-106b/miR-17-5p (includes others)	1.774	TargetScan Human	High (predicted)	Axonal Guidance Signaling,Cholecystokinin/Gastrin-mediated Signaling,Ephrin Receptor Signaling
EPHA7 (EPH receptor A7)	A_44_P254373	-5.848	15b, 18a, 17-5p, 181c, 758	5	15b, 18a, 17-5p	3	181c, 758	2	brain development;positive regulation of apoptotic process;regulation of cysteine-type endopeptidase activity involved in apoptotic process;positive regulation of neuron apoptotic process	mediate developmental events particularly in the nervous system	Gene Card	PubMed	10.1002/cne.23195	A_26_P00002234	miR-20a/miR-106b/miR-17-5p (includes others)	1.774	TargetScan Human	High (predicted)	Axonal Guidance Signaling,Ephrin Receptor Signaling
EXOC5 (exocyst complex component 5)	A_44_P188596	-5.208	181c, 19a, 15b, 17-5p, 92a, 379, 758	7	19a, 15b, 17-5p, 92a	4	181c, 379, 758	3	-	interact with actin cytoskeletal remodeling and vesicle transport machinery, essential for biogenesis of epithelial cell surface polarity	Gene Card	PubMed	10.1091/mbc.11.12.4259	A_26_P00002234	miR-20a/miR-106b/miR-17-5p (includes others)	1.774	TargetScan Human	Moderate (predicted)	Cdc42 Signaling
EZH1 (enhancer of zeste homolog 1 (Drosophila))	A_44_P282605	-1.621	17-5p, 15b, 18a	3	17-5p, 15b, 18a	3	No common miRs found.	1	-	functions in maintenance of embryonic stem cell pluripotency and plasticity	Gene Card	PubMed	10.1016/j.stem.2012.08.001	A_26_P00002234	miR-20a/miR-106b/miR-17-5p (includes others)	1.774	TargetScan Human	High (predicted)
FAM116A (family with sequence similarity 116, member A)	A_42_P635258	-3.704	19a, 15b, 365, 17-5p, 92a, 379	6	19a, 15b, 365, 17-5p, 92a	5	379	1	-	Guanine nucleotide exchange factor for RAB14, component of endocytic recycling pathway, required for control of ADAM10	Gene Card	PubMed		A_26_P00002234	miR-20a/miR-106b/miR-17-5p (includes others)	1.774	TargetScan Human	High (predicted)
FAM122B (family with sequence similarity 122B)	A_43_P10757	-4.367	15b, 17-5p, 181c	3	15b, 17-5p	2	181c	1	-		Gene Card			A_26_P00002234	miR-20a/miR-106b/miR-17-5p (includes others)	1.774	TargetScan Human	Moderate (predicted)
FAM131B (family with sequence similarity 131, member B)	A_44_P662685	-6.329	17-5p	1	17-5p	1	No common miRs found.	0	-		Gene Card			A_26_P00002234	miR-20a/miR-106b/miR-17-5p (includes others)	1.774	TargetScan Human	Moderate (predicted)
FAM13C (family with sequence similarity 13, member C)	A_44_P1032709	-4.255	17-5p	1	17-5p	1	No common miRs found.	0	-		Gene Card			A_26_P00002234	miR-20a/miR-106b/miR-17-5p (includes others)	1.774	TargetScan Human	High (predicted)
FAM188A (family with sequence similarity 188, member A)	A_44_P1035678	-2.088	17-5p, 758	2	17-5p	1	758	1	-	play role in apoptosis	Gene Card	PubMed	10.1016/S0006-291X(02)00379-0	A_26_P00002234	miR-20a/miR-106b/miR-17-5p (includes others)	1.774	TargetScan Human	Moderate (predicted)
FAT4 (FAT tumor suppressor homolog 4 (Drosophilia))	A_44_P190838	-8.547	15b, 17-5p	2	15b, 17-5p	2	No common miRs found.	0	heart development;muscle cell development	function in regulation of planar cell polarity	Gene Card	PubMed		A_26_P00002234	miR-20a/miR-106b/miR-17-5p (includes others)	1.774	TargetScan Human	High (predicted)
FOXQ1 (forkhead box Q1)	A_44_P493005	-4.808	17-5p, 19a	2	17-5p, 19a	2	No common miRs found.	0	-	involved in embryonic development, cell cycle regulation, tissue-specific gene expression, cell signaling, and tumorigenesis	Gene Card	PubMed		A_26_P00002234	miR-20a/miR-106b/miR-17-5p (includes others)	1.774	TargetScan Human	High (predicted)
FXR1 (fragile X mental retardation, autosomal homolog 1)	A_44_P650550	-6.711	19a, 92a, 18a, 17-5p, 15b, 758	6	19a, 92a, 18a, 17-5p, 15b	5	758	1	muscle organ development	Shuttles between the nucleus and cytoplasm and associate with polyribosomes, predominantly with the 60S ribosomal subunit.	Gene Card	PubMed	10.1002/mrd.22059	A_26_P00002234	miR-20a/miR-106b/miR-17-5p (includes others)	1.774	TargetScan Human	High (predicted)
GCC2 (GRIP and coiled-coil domain containing 2)	A_43_P14433	-2.558	15b, 181c, 17-5p, 19a, 18a	5	15b, 17-5p, 19a, 18a	4	181c	1	-	tethers transport vesicles to trans-Golgi network and regulates vesicular transport between the endosomes and the Golgi	Gene Card	PubMed		A_26_P00002234	miR-20a/miR-106b/miR-17-5p (includes others)	1.774	TargetScan Human	High (predicted)
GMCL1 (germ cell-less, spermatogenesis associated 1)	A_42_P556457	-64.516	17-5p	1	17-5p	1	No common miRs found.	0	-	function in spermatogenesis, enhances degradation of MDM2 and increases amount by modulating the nucleocytoplasmic transport	Gene Card	PubMed		A_26_P00002234	miR-20a/miR-106b/miR-17-5p (includes others)	1.774	TargetScan Human	High (predicted)
GNAI1 (guanine nucleotide binding protein (G protein), alpha transducing activity polypeptide 1)	A_43_P11734	-4.386	19a, 181c, 17-5p	3	19a, 17-5p	2	181c	1	negative regulation of synaptic transmission	involved as modulators or transducers in transmembrane signaling systems	Gene Card	PubMed		A_26_P00002234	miR-20a/miR-106b/miR-17-5p (includes others)	1.774	TargetScan Human	Moderate (predicted)	Androgen Signaling,Axonal Guidance Signaling,Breast Cancer Regulation by Stathmin1,CCR3 Signaling in Eosinophils,CCR5 Signaling in Macrophages,CREB Signaling in Neurons,CXCR4 Signaling,Cardiac Hypertrophy Signaling
GNB5 (guanine nucleotide binding protein (G protein), beta 5)	A_43_P10098	-1.562	17-5p, 18a	2	17-5p, 18a	2	No common miRs found.	1	-	integrate signals between receptors and effector proteins	Gene Card	PubMed		A_26_P00002234	miR-20a/miR-106b/miR-17-5p (includes others)	1.774	TargetScan Human	High (predicted)	Androgen Signaling,Antiproliferative Role of Somatostatin Receptor 2,Axonal Guidance Signaling,Breast Cancer Regulation by Stathmin1,CCR3 Signaling in Eosinophils,CCR5 Signaling in Macrophages,CREB Signaling in Neurons,CXCR4 Signaling
GPCPD1 (glycerophosphocholine phosphodiesterase GDE1 homolog (S. Cerevisiae))	A_44_P148531	-57.143	17-5p, 181c, 19a, 379	4	17-5p, 19a	2	181c, 379	2	-	involved in negative regulation of skeletal muscle differentiation	Gene Card	PubMed		A_26_P00002234	miR-20a/miR-106b/miR-17-5p (includes others)	1.774	TargetScan Human	High (predicted)
GXYLT1 (glucoside xylosyltransferase 1)	A_44_P759863	-3.759	365, 17-5p, 19a, 92a, 181c, 379, 758	7	365, 17-5p, 19a, 92a	4	181c, 379, 758	3	-	adds the first xylose to O-glucose-modified residues	Gene Card	PubMed		A_26_P00002234	miR-20a/miR-106b/miR-17-5p (includes others)	1.774	TargetScan Human	High (predicted)
HARS (histidyl-tRNA synthetase)	A_44_P1037110	-5.814	19a, 17-5p	2	19a, 17-5p	2	No common miRs found.	0	-	essential for incorporation of histidine into proteins; plays a role in axon guidance	Gene Card	PubMed	10.1002/humu.22210	A_26_P00002234	miR-20a/miR-106b/miR-17-5p (includes others)	1.774	TargetScan Human	Moderate (predicted)	Aminoacyl-tRNA Biosynthesis,Histidine Metabolism
HBXIP (Late Endosomal/Lysosomal Adaptor, MAPK And MTOR Activator 5)	A_44_P286107	-2.165	17-5p	1	17-5p	1	No common miRs found.	0	negative regulation of apoptotic process;negative regulation of cysteine-type endopeptidase activity involved in apoptotic process	alter the replication life cycle of the hepatitis B virus X; involved in amino acid sensing and activation of mTORC1, a signaling complex promoting cell growth in response to growth factors, energy levels, and amino acids	Gene Card	PubMed	10.1016/j.bbrc.2013.02.123	A_26_P00002234	miR-20a/miR-106b/miR-17-5p (includes others)	1.774	TargetScan Human	Moderate (predicted)
HECA (headcase homolog (Drosophila))	A_44_P256534	-8.264	17-5p, 181c, 365	3	17-5p, 365	2	181c	1	-	regulates re-entry of imaginal cells into the mitotic cycle during adult morphogenesis	Gene Card	PubMed	10.1016/j.yexcr.2011.11.004	A_26_P00002234	miR-20a/miR-106b/miR-17-5p (includes others)	1.774	TargetScan Human	High (predicted)
HOOK1 (hook homolog 1 (Drosophila))	A_44_P777439	-2.283	181c, 17-5p	2	17-5p	1	181c	1	spermatid development	link endocytic membrane trafficking to microtubule cytoskeleton	Gene Card	PubMed	10.1128/MCB.00699-06	A_26_P00002234	miR-20a/miR-106b/miR-17-5p (includes others)	1.774	TargetScan Human	Moderate (predicted)
IP6K1 (inositol hexakisphosphate kinase 1)	A_44_P402645	-3.215	15b, 17-5p, 758	3	15b, 17-5p	2	758	1	-	responsible for conversion of inositol hexakisphosphate to diphosphoinositol pentakisphosphate	Gene Card	PubMed		A_26_P00002234	miR-20a/miR-106b/miR-17-5p (includes others)	1.774	TargetScan Human	High (predicted)
JRKL (jerky homolog-like (mouse)	A_44_P181202	-4.032	19a, 17-5p, 92a, 18a, 758	5	19a, 17-5p, 92a, 18a	4	758	1	-	may act as nuclear regulatory protein	Gene Card			A_26_P00002234	miR-20a/miR-106b/miR-17-5p (includes others)	1.774	TargetScan Human	Moderate (predicted)
LIAS (lipoic acid synthetase)	A_44_P380992	-6.803	17-5p	1	17-5p	1	No common miRs found.	0	neural tube closure	localizes in mitochondrion and plays an important role in alpha-(+)-lipoic acid synthesis; functions in the sulfur insertion chemistry in lipoate biosynthesis	Gene Card	PubMed		A_26_P00002234	miR-20a/miR-106b/miR-17-5p (includes others)	1.774	TargetScan Human	Moderate (predicted)
LPHN3 (latrophilin 3)	A_44_P1057309	-4.219	365, 19a, 17-5p, 379	4	365, 19a, 17-5p	3	379	1	neuropeptide signaling pathway;brain development	role in cell-cell adhesion and neuron guidance via its interactions with FLRT2 and FLRT3 that are expressed at the surface of adjacent cells; role in the development of glutamatergic synapses in the cortex; important in determining the connectivity rates between the principal neurons in the cortex.	Gene Card	PubMed	10.1016/j.brainres.2012.04.053	A_26_P00002234	miR-20a/miR-106b/miR-17-5p (includes others)	1.774	TargetScan Human	Moderate (predicted)	G-Protein Coupled Receptor Signaling
LPPR1 (LPPR1)	A_44_P374678	-5.714	19a, 17-5p, 758	3	19a, 17-5p	2	758	1	nervous system development	mediates lipid phosphate phosphatase activity in neurons; involved in neuronal plasticity	Gene Card	PubMed		A_26_P00002234	miR-20a/miR-106b/miR-17-5p (includes others)	1.774	TargetScan Human	Moderate (predicted)
MAP1LC3B (microtubule-associated protein 1 light chain 3 beta)	A_44_P137508	-7.576	17-5p, 758	2	17-5p	1	758	1	-	involved in formation of autophagosomal vacuoles; subunit of neuronal microtubule-associated MAP1A and MAP1B proteins, which are involved in microtubule assembly and important for neurogenesis; role in mitophagy	Gene Card	PubMed	10.1186/1471-2121-14-27	A_26_P00002234	miR-20a/miR-106b/miR-17-5p (includes others)	1.774	TargetScan Human	Moderate (predicted)
MAP3K12 (Mitogen-Activated Protein Kinase Kinase Kinase 12)	A_44_P257206	-2.604	17-5p, 19a	2	17-5p, 19a	2	No common miRs found.	0	-	may play role in PKA or retinoic acid induced neuronal differentiation; may be an activator of the JNK/SAPK pathway	Gene Card	PubMed	10.1016/j.cellsig.2009.07.019	A_26_P00002234	miR-20a/miR-106b/miR-17-5p (includes others)	1.774	TargetScan Human,miRecords	Experimentally Observed,High (predicted)	B Cell Receptor Signaling,CD27 Signaling in Lymphocytes,Cardiac Hypertrophy Signaling,GNRH Signaling,Germ Cell-Sertoli Cell Junction Signaling,HGF Signaling,PKCŒ∏ Signaling in T Lymphocytes,Production of Nitric Oxide and Reactive Oxygen Species in Macrophages
MAPK1 (mitogen-activated protein kinase 1)	A_44_P386375	-9.434	365, 181c, 17-5p, 19a, 15b, 758	6	365, 17-5p, 19a, 15b	4	181c, 758	2	apoptotic process;positive regulation of cell proliferation;positive regulation of cell migration;mammary gland epithelial cell proliferation;labyrinthine layer blood vessel development	An Integration point for multiple biochemical signals; involved in proliferation, differentiation, transcription regulation, and development	Gene Card	PubMed		A_26_P00002234	miR-20a/miR-106b/miR-17-5p (includes others)	1.774	TargetScan Human	High (predicted)	14-3-3-mediated Signaling,4-1BB Signaling in T Lymphocytes,AMPK Signaling,Actin Cytoskeleton Signaling,Acute Myeloid Leukemia Signaling,Acute Phase Response Signaling,Agrin Interactions at Neuromuscular Junction,Aldosterone Signaling in Epithelial Cells
MAPK9 (mitogen-activated protein kinase 9)	A_44_P451014	-9.524	15b, 17-5p	2	15b, 17-5p	2	No common miRs found.	0	central nervous system development;cysteine-type endopeptidase activator activity involved in apoptotic process;neuron projection development;positive regulation of apoptotic signaling pathway	Serine/threonine-protein kinase involved in various processes such as cell proliferation, differentiation, migration, transformation and programmed cell death; extracellular stimuli such as proinflammatory cytokines or physical stress stimulate the stress-activated protein kinase/c-Jun N-terminal kinase (SAP/JNK) signaling pathway	Gene Card	PubMed	10.5483/BMBRep.2010.43.11.738	A_26_P00002234	miR-20a/miR-106b/miR-17-5p (includes others)	1.774	TargetScan Human	Moderate (predicted)	14-3-3-mediated Signaling,4-1BB Signaling in T Lymphocytes,ATM Signaling,Activation of IRF by Cytosolic Pattern Recognition Receptors,Acute Phase Response Signaling,Agrin Interactions at Neuromuscular Junction,April Mediated Signaling,B Cell Activating Factor Signaling
MAPRE3 (microtubule-associated protein, RP/EB family, member 3)	A_44_P865962	-7.143	17-5p, 15b	2	17-5p, 15b	2	No common miRs found.	0	-	Binds to the plus end of microtubules and regulates the dynamics of the microtubule cytoskeleton; promotes microtubule growth; may be involved in spindle function by stabilizing microtubules and anchoring them at centrosomes; may play a role in cell migration	Gene Card	PubMed		A_26_P00002234	miR-20a/miR-106b/miR-17-5p (includes others)	1.774	TargetScan Human	High (predicted)
MGEA5 (meningioma expressed antigen 5 (hyaluronidase))	A_43_P15356	-21.008	18a, 365, 17-5p	3	18a, 365, 17-5p	3	No common miRs found.	0	necrotic cell death	modification of cytoplasmic and nuclear proteins	Gene Card	PubMed		A_26_P00002234	miR-20a/miR-106b/miR-17-5p (includes others)	1.774	TargetScan Human	High (predicted)	Glycosaminoglycan Degradation
MTCH2 (mitochondrial carrier 2)	A_44_P606833	-4.115	17-5p	1	17-5p	1	No common miRs found.	0	-	transporter, induces mitochondrial depolarization	Gene Card	PubMed	10.1016/j.yexcr.2012.01.026	A_26_P00002234	miR-20a/miR-106b/miR-17-5p (includes others)	1.774	TargetScan Human	High (predicted)
MTERFD2 (MTERF domain containing 2)	A_44_P384937	-5.952	17-5p	1	17-5p	1	No common miRs found.	0	heart development;camera-type eye development	Regulator of mitochondrial ribosome biogenesis and translation	Gene Card	PubMed		A_26_P00002234	miR-20a/miR-106b/miR-17-5p (includes others)	1.774	TargetScan Human	High (predicted)
MUM1L1 (melanoma associated antigen (mutated) 1-like 1)	A_44_P788634	-8.547	17-5p, 92a	2	17-5p, 92a	2	No common miRs found.	0	-	contain mutated antigens expressed at high levels on certain types of cancers	Gene Card	PubMed		A_26_P00002234	miR-20a/miR-106b/miR-17-5p (includes others)	1.774	TargetScan Human	Moderate (predicted)
MYCN (V-Myc Myelocytomatosis Viral Related Oncogene, Neuroblastoma Derived (Avian))	A_44_P115142	-15.432	19a, 17-5p	2	19a, 17-5p	2	No common miRs found.	0	positive regulation of mesenchymal cell proliferation;positive regulation of cell proliferation;positive regulation of cell death;lung development	associated with variety of tumors, most commonly neuroblastomas	Gene Card	PubMed	10.1073/pnas.1222404110	A_26_P00002234	miR-20a/miR-106b/miR-17-5p (includes others)	1.774	TargetScan Human	High (predicted)	ERK/MAPK Signaling
MYLIP (myosin regulatory light chain interacting protein)	A_44_P612186	-4.587	19a, 92a, 365, 17-5p	4	19a, 92a, 365, 17-5p	4	No common miRs found.	0	nervous system development	cytoskeletal effector proteins linking actin to membrane-bound proteins at the cell surface, inhibits neurite outgrowth	Gene Card	PubMed		A_26_P00002234	miR-20a/miR-106b/miR-17-5p (includes others)	1.774	TarBase,TargetScan Human,miRecords	Experimentally Observed,High (predicted)
MYO5B (myosin VB)	A_44_P339558	-3.247	15b, 19a, 365, 181c, 17-5p, 758	6	15b, 19a, 365, 17-5p	4	181c, 758	2	-	Involved in plasma membrane recycling. Mutations are associated with microvillus inclusion disease.	Gene Card	PubMed	10.1083/jcb.133.6.1277	A_26_P00002234	miR-20a/miR-106b/miR-17-5p (includes others)	1.774	TargetScan Human	High (predicted)	Alanine and Aspartate Metabolism,Butanoate Metabolism,GABA Receptor Signaling,Glutamate Metabolism,Taurine and Hypotaurine Metabolism,Type I Diabetes Mellitus Signaling,Œ≤-alanine Metabolism
N4BP1 (NEDD4 binding protein 1)	A_44_P1044517	-5.102	15b, 17-5p, 181c, 379	4	15b, 17-5p	2	181c, 379	2	-	impairs ubiquitination of substrates	Gene Card	PubMed	10.1242/jcs.060160	A_26_P00002234	miR-20a/miR-106b/miR-17-5p (includes others)	1.774	TargetScan Human	Moderate (predicted)
NAP1L2 (Nucleosome Assembly Protein 1-Like 2)	A_44_P241439	-10.799	19a, 92a, 17-5p	3	19a, 92a, 17-5p	3	No common miRs found.	0	positive regulation of neuron differentiation	interacts with chromatin to regulate neuronal cell proliferation	Gene Card	PubMed	10.1128/MCB.00789-07	A_26_P00002234	miR-20a/miR-106b/miR-17-5p (includes others)	1.774	TargetScan Human	Moderate (predicted)
NAV2 (neuron navigator 2)	A_42_P659682	-5.464	17-5p	1	17-5p	1	No common miRs found.	0	nervous system development;optic nerve development;glossopharyngeal nerve development;vagus nerve development	role in cellular growth and migration	Gene Card	PubMed	10.1016/j.ydbio.2011.03.008	A_26_P00002234	miR-20a/miR-106b/miR-17-5p (includes others)	1.774	TargetScan Human	High (predicted)
NETO2 (Neuropilin (NRP) And Tolloid (TLL)-Like )	A_44_P945840	-13.316	17-5p	1	17-5p	1	No common miRs found.	0	-	modulates glutamate signaling in the brain by regulating kainate receptor function	Gene Card	PubMed	10.1126/science.1232322	A_26_P00002234	miR-20a/miR-106b/miR-17-5p (includes others)	1.774	TargetScan Human	Moderate (predicted)
NOL4 (nucleolar protein 4)	A_44_P216858	-3.03	17-5p, 19a, 181c	3	17-5p, 19a	2	181c	1	-	possible role as a tumor suppressor	Gene Card	PubMed		A_26_P00002234	miR-20a/miR-106b/miR-17-5p (includes others)	1.774	TargetScan Human	High (predicted)
NR4A3 (nuclear receptor subfamily 4, group A, member 3)	A_44_P654444	-3.636	17-5p, 92a, 19a, 181c	4	17-5p, 92a, 19a	3	181c	1	hippocampus development;negative regulation of apoptotic process;negative regulation of neuron apoptotic process;neuromuscular process controlling balance;positive regulation of leukocyte apoptotic process	transcriptional activator that binds to regulatory elements in promoter regions in a cell- and response element (target)-specific manner	Gene Card	PubMed		A_26_P00002234	miR-20a/miR-106b/miR-17-5p (includes others)	1.774	TargetScan Human	High (predicted)
NXF1 (nuclear RNA export factor 1)	A_42_P644929	-3.876	17-5p	1	17-5p	1	No common miRs found.	0	-	Export activity, shuttles between the nucleus and the cytoplasm and binds in vivo to poly(A)+ RNA	Gene Card	PubMed	10.1038/ncomms2005	A_26_P00002234	miR-20a/miR-106b/miR-17-5p (includes others)	1.774	TargetScan Human	Moderate (predicted)
OCRL (oculocerebrorenal syndrome of Lowe)	A_44_P479631	-6.494	17-5p, 15b, 19a, 18a, 365, 92a, 758	7	17-5p, 15b, 19a, 18a, 365, 92a	6	758	1	in utero embryonic development	This gene encodes a phosphatase enzyme that is involved in actin polymerization and is found in the trans-Golgi network. Mutations in this gene cause oculocerebrorenal syndrome of Lowe and also Dent disease.	Gene Card	PubMed	10.1152/ajpcell.00277.2011	A_26_P00002234	miR-20a/miR-106b/miR-17-5p (includes others)	1.774	TargetScan Human	High (predicted)	Inositol Phosphate Metabolism
OPHN1 (oligophrenin 1)	A_44_P1037410	-4.525	17-5p, 15b, 19a, 379	4	17-5p, 15b, 19a	3	379	1	nervous system development;synaptic vesicle endocytosis;regulation of synaptic transmission, glutamatergic	role in growth and stabilization of dendritic spines, and therefore in synaptic function; critical for the stabilization of AMPA receptors at postsynaptic sites; critical for the regulation of synaptic vesicle endocytosis at presynaptic terminals	Gene Card	PubMed	10.1016/j.gep.2011.11.003	A_26_P00002234	miR-20a/miR-106b/miR-17-5p (includes others)	1.774	TargetScan Human	Moderate (predicted)
OSGIN2 (Oxidative Stress Induced Growth Inhibitor Family Member 2)	A_44_P337900	-3.597	365, 92a, 17-5p	3	365, 92a, 17-5p	3	No common miRs found.	0	-	involved in meiosis or the maturation of germ cells	Gene Card	PubMed		A_26_P00002234	miR-20a/miR-106b/miR-17-5p (includes others)	1.774	TargetScan Human	Moderate (predicted)
PAK7 (p21 protein (Cdc42/Rac)-activated kinase 7)	A_44_P671986	-10.267	17-5p, 19a, 15b, 181c, 758	5	17-5p, 19a, 15b	3	181c, 758	2	apoptotic process;negative regulation of apoptotic process;negative regulation of extrinsic apoptotic signaling pathway	Expressed in the brain and is capable of promoting neurite outgrowth, and may play a role in neurite development; plays a role in a variety of different signaling pathways including cytoskeleton regulation, cell migration, proliferation or cell survival	Gene Card	PubMed		A_26_P00002234	miR-20a/miR-106b/miR-17-5p (includes others)	1.774	TargetScan Human,miRecords	Experimentally Observed,High (predicted)	Actin Cytoskeleton Signaling,Agrin Interactions at Neuromuscular Junction,Angiopoietin Signaling,Axonal Guidance Signaling,CCR3 Signaling in Eosinophils,CXCR4 Signaling,ERK/MAPK Signaling,Ephrin Receptor Signaling
PARD6B (par-6partitioning defective 6 homolog beta (C. elegans))	A_42_P537971	-10.299	18a, 15b, 17-5p, 92a, 181c	5	18a, 15b, 17-5p, 92a	4	181c	1	-	Involved in asymmetrical cell division and cell polarization	Gene Card	PubMed	10.1095/biolreprod.110.084400	A_26_P00002234	miR-20a/miR-106b/miR-17-5p (includes others)	1.774	TargetScan Human	High (predicted)	HER-2 Signaling in Breast Cancer
PCDHAC2 (protocadherin alpha subfamily C, 2)	A_42_P679148	-4.032	17-5p, 15b, 365, 19a, 18a, 181c	6	17-5p, 15b, 365, 19a, 18a	5	181c	1	-	role in establishment and function of specific cell-cell connections in brain	Gene Card	PubMed		A_26_P00002234	miR-20a/miR-106b/miR-17-5p (includes others)	1.774	TargetScan Human	High (predicted)
PDCD4 (programmed cell death 4 (neoplastic transformation inhibitor))	A_44_P355480	-4.484	15b, 181c, 17-5p	3	15b, 17-5p	2	181c	1	apoptotic process	tumor suppressor; encodes a protein that binds to the eukaryotic translation initiation factor 4A1 and inhibits its function by preventing RNA binding	Gene Card	PubMed	10.4161/auto.24069	A_26_P00002234	miR-20a/miR-106b/miR-17-5p (includes others)	1.774	TargetScan Human	Moderate (predicted)
PER2 (Period Circadian Clock 2)	A_42_P708593	-2.95	92a, 181c, 17-5p	3	92a, 17-5p	2	181c	1	-	Transcriptional repressor which forms a core component of the circadian clock; involved in circadian rhythms of locomotor activity, metabolism, and behavior	Gene Card	PubMed	10.1242/jeb.081729	A_26_P00002234	miR-20a/miR-106b/miR-17-5p (includes others)	1.774	TargetScan Human	Moderate (predicted)	Circadian Rhythm Signaling
PFKP (phosphofructokinase, platelet)	A_43_P15614	-6.024	17-5p	1	17-5p	1	No common miRs found.	0	-	key regulator enzyme in glycolysis; catalyzes the phosphorylation of D-fructose 6-phosphate to fructose 1,6-bisphosphate by ATP, the first committing step of glycolysis	Gene Card	PubMed	10.1002/hep.26310	A_26_P00002234	miR-20a/miR-106b/miR-17-5p (includes others)	1.774	TargetScan Human	High (predicted)	AMPK Signaling,Fructose and Mannose Metabolism,Galactose Metabolism,Glycolysis/Gluconeogenesis,Pentose Phosphate Pathway,TR/RXR Activation
PFN2 (profilin 2)	A_42_P581863	-3.472	17-5p, 19a, 92a, 758	4	17-5p, 19a, 92a	3	758	1	regulation of synaptic vesicle exocytosis	regulate actin polymerization in response to extracellular signals	Gene Card	PubMed		A_26_P00002234	miR-20a/miR-106b/miR-17-5p (includes others)	1.774	TargetScan Human	High (predicted)	Actin Cytoskeleton Signaling,Axonal Guidance Signaling,Regulation of Actin-based Motility by Rho,RhoA Signaling
PGM2L1 (phosphoglucomutase 2-like 1)	A_44_P438362	-15.385	17-5p, 19a, 15b, 92a, 181c, 758	6	17-5p, 19a, 15b, 92a	4	181c, 758	2	-	Involved in glucose 1,6-bisphosphate synthase	Gene Card	PubMed	10.1074/jbc.M805224200	A_26_P00002234	miR-20a/miR-106b/miR-17-5p (includes others)	1.774	TargetScan Human	High (predicted)	Galactose Metabolism,Glycolysis/Gluconeogenesis,Pentose Phosphate Pathway,Starch and Sucrose Metabolism
PKD1 (polycystic kidney disease 1 (autosomal dominant))	A_44_P388040	-9.804	17-5p, 15b	2	17-5p, 15b	2	No common miRs found.	0	blood vessel development;in utero embryonic development;kidney development;liver development;embryonic placenta development;neuropeptide signaling pathway;heart development;spinal cord development;neural tube development;skin development;digestive tract development;genitalia development;cartilage development;lung epithelium development;placenta blood vessel development;renal system development;me…	regulator of calcium permeable cation channels and intracellular calcium homeostasis	Gene Card	PubMed		A_26_P00002234	miR-20a/miR-106b/miR-17-5p (includes others)	1.774	TargetScan Human	High (predicted)
PPP2CA (protein phosphatase 2, catalytic subunit, alpha isozyme)	A_44_P273989	-4.274	15b, 17-5p	2	15b, 17-5p	2	No common miRs found.	0	mesoderm development	negative control of cell growth and division; major phosphatase for microtubule-associated proteins (MAPs)	Gene Card	PubMed		A_26_P00002234	miR-20a/miR-106b/miR-17-5p (includes others)	1.774	TargetScan Human	High (predicted)	AMPK Signaling,Breast Cancer Regulation by Stathmin1,CDK5 Signaling,CTLA4 Signaling in Cytotoxic T Lymphocytes,Cardiac Œ≤-adrenergic Signaling,Cell Cycle Regulation by BTG Family Proteins,Ceramide Signaling,Cyclins and Cell Cycle Regulation
PPP2R2A (protein phosphatase 2, regulatory subunit B, alpha)	A_44_P304057	-17.094	17-5p, 181c	2	17-5p	1	181c	1	-	negative control of cell growth and division; B regulatory subunit might modulate substrate selectivity and catalytic activity, and also might direct the localization of the catalytic enzyme to a particular subcellular compartment	Gene Card	PubMed		A_26_P00002234	miR-20a/miR-106b/miR-17-5p (includes others)	1.774	TargetScan Human	High (predicted)	AMPK Signaling,Breast Cancer Regulation by Stathmin1,CDK5 Signaling,CTLA4 Signaling in Cytotoxic T Lymphocytes,Cardiac Œ≤-adrenergic Signaling,Cell Cycle Regulation by BTG Family Proteins,Ceramide Signaling,Cyclins and Cell Cycle Regulation
PPP3CA (protein phosphatase 3, catalytic subunit, alpha isozyme)	A_44_P1003210	-5.208	17-5p	1	17-5p	1	No common miRs found.	0	calcineurin-NFAT signaling cascade;skeletal muscle fiber development;regulation of synaptic transmission;regulation of excitatory postsynaptic membrane potential	role in calmodulin activation of calcineurin	Gene Card	PubMed		A_26_P00002234	miR-20a/miR-106b/miR-17-5p (includes others)	1.774	TargetScan Human	Moderate (predicted)	Amyotrophic Lateral Sclerosis Signaling,Axonal Guidance Signaling,B Cell Receptor Signaling,CD28 Signaling in T Helper Cells,Calcium Signaling,Calcium-induced T Lymphocyte Apoptosis,Cardiac Hypertrophy Signaling,Clathrin-mediated Endocytosis Signaling
PRNP (Prion Protein)	A_44_P398033	-3.534	17-5p, 758	2	17-5p	1	758	1	negative regulation of apoptotic process;negative regulation of activated T cell proliferation;negative regulation of calcineurin-NFAT signaling cascade	May play a role in neuronal development and synaptic plasticity	Gene Card	PubMed		A_26_P00002234	miR-20a/miR-106b/miR-17-5p (includes others)	1.774	TargetScan Human	Moderate (predicted)
PTP4A1 (protein tyrosine phosphatase type IVA, member 1)	A_44_P184865	-1.894	365, 19a, 17-5p, 758	4	365, 19a, 17-5p	3	758	1	multicellular organismal development;positive regulation of cell migration	implicated role in tumorigenesis, enhances cell proliferation, cell motility and invasive activity, and promotes cancer metastasis	Gene Card	PubMed		A_26_P00002234	miR-20a/miR-106b/miR-17-5p (includes others)	1.774	TargetScan Human	Moderate (predicted)
PTPN3 (protein tyrosine phosphatase, non-receptor type 3)	A_44_P726568	-4.367	15b, 17-5p, 18a, 758	4	15b, 17-5p, 18a	3	758	1	-	may act at junctions between the membrane and the cytoskeleton	Gene Card	PubMed	10.1128/JVI.01756-10	A_26_P00002234	miR-20a/miR-106b/miR-17-5p (includes others)	1.774	TargetScan Human	High (predicted)
PTPN4 (protein tyrosine phosphatase, non-receptor type 4 (megakaryocyte))	A_44_P884698	-6.452	17-5p, 15b	2	17-5p, 15b	2	No common miRs found.	0	-	regulate cell growth, differentiation, mitotic cycle, and oncogenic transformation	Gene Card	PubMed		A_26_P00002234	miR-20a/miR-106b/miR-17-5p (includes others)	1.774	TargetScan Human	High (predicted)
PTPRJ (protein tyrosine phosphatase, receptor type, J)	A_44_P976153	-2.451	92a, 15b, 365, 17-5p	4	92a, 15b, 365, 17-5p	4	No common miRs found.	0	heart development;negative regulation of cell proliferation;negative regulation of cell migration	role in cell adhesion, migration, proliferation and differentiation	Gene Card	PubMed		A_26_P00002234	miR-20a/miR-106b/miR-17-5p (includes others)	1.774	TargetScan Human	High (predicted)	Aminosugars Metabolism,Fructose and Mannose Metabolism,Nicotinate and Nicotinamide Metabolism,Riboflavin Metabolism,Sphingolipid Metabolism
RAB5B (RAB5B, member RAS oncogene family)	A_44_P492914	-3.584	17-5p, 19a	2	17-5p, 19a	2	No common miRs found.	0	-	protein transport, vesicular trafficking	Gene Card	PubMed	10.1371/journal.pone.0059304	A_26_P00002234	miR-20a/miR-106b/miR-17-5p (includes others)	1.774	TargetScan Human	High (predicted)	Amyotrophic Lateral Sclerosis Signaling,Caveolar-mediated Endocytosis Signaling,Clathrin-mediated Endocytosis Signaling
RAD23B (RAD23 homolog B (S. cerevisiae))	A_44_P991273	-4.717	15b, 19a, 17-5p, 181c	4	15b, 19a, 17-5p	3	181c	1	-	involved in nucleotide excision repair	Gene Card	PubMed	10.1074/jbc.M112.444026	A_26_P00002234	miR-20a/miR-106b/miR-17-5p (includes others)	1.774	TargetScan Human	High (predicted)	Nucleotide Excision Repair Pathway
RAPGEF5 (Rap guanine nucleotide exchange factor (GEF) 5)	A_44_P458992	-3.279	17-5p, 19a, 181c, 15b, 18a, 379, 758	7	17-5p, 19a, 15b, 18a	4	181c, 379, 758	3	-	function in signal transduction as GTP/GDP-regulated switches that cycle between inactive GDP- and active GTP- bound states	Gene Card	PubMed		A_26_P00002234	miR-20a/miR-106b/miR-17-5p (includes others)	1.774	TargetScan Human	High (predicted)
REEP5 (receptor accessory protein 5)	A_44_P941342	-17.544	17-5p, 181c	2	17-5p	1	181c	1	-	promote functional cell surface expression of olfactory receptors	Gene Card	PubMed		A_26_P00002234	miR-20a/miR-106b/miR-17-5p (includes others)	1.774	TargetScan Human	High (predicted)
RGS7BP (regulator of G-protein signaling 7 binding protein)	A_44_P114424	-4.739	17-5p, 92a, 18a, 19a, 758	5	17-5p, 92a, 18a, 19a	4	758	1	-	Regulator of G protein-coupled receptor signaling. Associated with risk of aspirin-exacerbated respirator disease.	Gene Card	PubMed		A_26_P00002234	miR-20a/miR-106b/miR-17-5p (includes others)	1.774	TargetScan Human	High (predicted)
RNASEL (ibonuclease L (2',5'-oligoisoadenylate synthetase-dependent))	A_44_P160846	-5.525	18a, 17-5p, 19a, 181c	4	18a, 17-5p, 19a	3	181c	1	-	functions in the antiviral and antiproliferative roles of interferons	Gene Card	PubMed	10.1089/aid.2012.0014	A_26_P00002234	miR-20a/miR-106b/miR-17-5p (includes others)	1.774	TargetScan Human	High (predicted)	Role of PKR in Interferon Induction and Antiviral Response,Role of Pattern Recognition Receptors in Recognition of Bacteria and Viruses
RNF128 (ring finger protein 128)	A_42_P741034	-4.608	17-5p, 181c	2	17-5p	1	181c	1	-	functions as an inhibitor of cytokine gene transcription, role in induction of anergic phenotype, functions in patterning of the dorsal ectoderm	Gene Card	PubMed		A_26_P00002234	miR-20a/miR-106b/miR-17-5p (includes others)	1.774	TargetScan Human	High (predicted)
Rp2 (retinitis pigmentosa 2 (X-linked recessive))	A_44_P926632	-6.711	365, 181c, 92a, 17-5p	4	365, 92a, 17-5p	3	181c	1	-	Acts as a GTPase-activating protein (GAP) involved in trafficking between the Golgi and the ciliary membrane	Gene Card	PubMed		A_26_P00002234	miR-20a/miR-106b/miR-17-5p (includes others)	1.774	TargetScan Human	Moderate (predicted)
RPS6KA3 (ribosomal protein S6 kinase, 90kDa, polypeptide 3)	A_44_P450314	-4.854	15b, 181c, 17-5p, 18a, 365, 758	6	15b, 17-5p, 18a, 365	4	181c, 758	2	cysteine-type endopeptidase inhibitor activity involved in apoptotic process;negative regulation of cysteine-type endopeptidase activity involved in apoptotic process	Serine/threonine-protein kinase that acts downstream of ERK (MAPK1/ERK2 and MAPK3/ERK1) signaling and mediates mitogenic and stress-induced activation of the transcription factors CREB1, ETV1/ER81 and NR4A1/NUR77, regulates translation through RPS6 and EIF4B phosphorylation, and mediates cellular proliferation, survival, and differentiation by modulating mTOR signaling and repressing pro-apoptoti…	Gene Card	PubMed	10.1016/j.ejmg.2012.11.007	A_26_P00002234	miR-20a/miR-106b/miR-17-5p (includes others)	1.774	TargetScan Human	High (predicted)	CNTF Signaling,ERK5 Signaling,FLT3 Signaling in Hematopoietic Progenitor Cells,Growth Hormone Signaling,Melanocyte Development and Pigmentation Signaling,Phospholipase C Signaling,Role of IL-17F in Allergic Inflammatory Airway Diseases,Role of Tissue Factor in Cancer
RPS6KA5 (ribosomal protein S6 kinase, 90kDa, polypeptide 5)	A_42_P587268	-7.576	17-5p, 19a, 18a	3	17-5p, 19a, 18a	3	No common miRs found.	0	-	Functions probably by inducing transcription of the MAP kinase phosphatase DUSP1 and the anti-inflammatory cytokine interleukin 10 (IL10), via CREB1 and ATF1 transcription factors	Gene Card	PubMed		A_26_P00002234	miR-20a/miR-106b/miR-17-5p (includes others)	1.774	TargetScan Human	High (predicted)	Bladder Cancer Signaling,CNTF Signaling,ERK/MAPK Signaling,ERK5 Signaling,FGF Signaling,FLT3 Signaling in Hematopoietic Progenitor Cells,Growth Hormone Signaling,ILK Signaling
RYBP (RING1 and YY1 binding protein)	A_44_P758991	-5.988	15b, 17-5p, 19a, 758	4	15b, 17-5p, 19a	3	758	1	-	promotes apoptosis	Gene Card	PubMed		A_26_P00002234	miR-20a/miR-106b/miR-17-5p (includes others)	1.774	TargetScan Human	High (predicted)
SAR1B (SAR1 homolog B (S. cerevisiae))	A_44_P1004340	-2.564	17-5p, 181c, 19a, 92a, 758	5	17-5p, 19a, 92a	3	181c, 758	2	-	involved in protein transport from the endoplasmic reticulum to the Golgi; part of the COPII coat complex; defects in this gene are a cause of chylomicron retention disease (CMRD), also known as Anderson disease (ANDD)	Gene Card	PubMed	10.1097/00041433-200404000-00012	A_26_P00002234	miR-20a/miR-106b/miR-17-5p (includes others)	1.774	TargetScan Human	High (predicted)
SCN1A (sodium channel, voltage-gated, type I, alpha subunit)	A_42_P508442	-4.329	15b, 17-5p, 758	3	15b, 17-5p	2	758	1	neuronal action potential propagation;neuromuscular process controlling posture	essential for generation and propagation of action potentials, mainly in nerve and muscle	Gene Card	PubMed		A_26_P00002234	miR-20a/miR-106b/miR-17-5p (includes others)	1.774	TargetScan Human	High (predicted)
SCN2A (sodium channel, voltage-gated, type II, alpha subunit)	A_42_P529319	-4.505	17-5p, 15b, 19a, 379, 758	5	17-5p, 15b, 19a	3	379, 758	2	nervous system development;neuronal action potential	Mediates the voltage-dependent sodium ion permeability of excitable membranes. Mutation have been linked to several seizure disorders.	Gene Card	PubMed		A_26_P00002234	miR-20a/miR-106b/miR-17-5p (includes others)	1.774	TargetScan Human	High (predicted)
SGTB (small glutamine-rich tetratricopeptide repeat (TPR)-containing, beta)	A_44_P443896	-2.252	365, 17-5p, 181c, 758	4	365, 17-5p	2	181c, 758	2	-	binds directly to HSC70 and HSP70 and regulates their ATPase activity	Gene Card	PubMed		A_26_P00002234	miR-20a/miR-106b/miR-17-5p (includes others)	1.774	TargetScan Human	High (predicted)
SOS1 (son of sevenless homolog 1 (Drosophila))	A_43_P14954	-3.584	17-5p, 365, 15b, 18a, 181c	5	17-5p, 365, 15b, 18a	4	181c	1	neurotrophin TRK receptor signaling pathway	Regulates RAS proteins by facilitating the exchange of GTP for GDP. Mutations in this gene are associated with gingival fibromatosis 1 and Noonan syndrome type 4	Gene Card	PubMed		A_26_P00002234	miR-20a/miR-106b/miR-17-5p (includes others)	1.774	TargetScan Human	High (predicted)	Actin Cytoskeleton Signaling,Acute Myeloid Leukemia Signaling,Acute Phase Response Signaling,Aldosterone Signaling in Epithelial Cells,Angiopoietin Signaling,Axonal Guidance Signaling,B Cell Receptor Signaling,BMP signaling pathway
SRPK2 (SRSF protein kinase 2)	A_42_P533792	-3.831	181c, 17-5p, 19a, 92a, 379	5	17-5p, 19a, 92a	3	181c, 379	2	positive regulation of cell proliferation;positive regulation of neuron apoptotic process	promotes neural apoptosis	Gene Card	PubMed	10.1074/jbc.M110.193441	A_26_P00002234	miR-20a/miR-106b/miR-17-5p (includes others)	1.774	TargetScan Human	High (predicted)
SSX2IP (synovial sarcoma, X breakpoint 2 interacting protein)	A_44_P995051	-4.367	181c, 17-5p, 18a	3	17-5p, 18a	2	181c	1	-	Belongs to an adhesion system, which plays a role in the organization of homotypic, interneuronal and heterotypic cell-cell adherens junctions (AJs);may regulate the activity of Synovial Sarcoma X breakpoint 2 protein in malignant cells	Gene Card	PubMed	10.1186/1479-5876-11-52	A_26_P00002234	miR-20a/miR-106b/miR-17-5p (includes others)	1.774	TargetScan Human	High (predicted)
ST6GALNAC3 (ST6 (alpha-N-acetyl-neuraminyl-2,3-beta-galactosyl-1,3)-N-acetylgalactosaminide alpha-2,6-sialytransferase 3)	A_43_P11940	-3.413	17-5p, 181c, 758	3	17-5p	1	181c, 758	2	-	belongs to a family of sialyltransferases that transfer sialic acids from CMP-sialic acid to terminal positions of carbohydrate groups in glycoproteins and glycolipids	Gene Card	PubMed		A_26_P00002234	miR-20a/miR-106b/miR-17-5p (includes others)	1.774	TargetScan Human	High (predicted)
STK38 (serine/threonine kinase 38)	A_44_P367438	-5.348	17-5p, 15b, 19a, 365	4	17-5p, 15b, 19a, 365	4	No common miRs found.	0	-	Negative regulator of MAP3K1.2 signaling.	Gene Card	PubMed	10.1038/sj.onc.1210828	A_26_P00002234	miR-20a/miR-106b/miR-17-5p (includes others)	1.774	TargetScan Human	High (predicted)
SV2B (synaptic vesicle glycoprotein 2B)	A_44_P328121	-8	18a, 92a, 17-5p, 379, 758	5	18a, 92a, 17-5p	3	379, 758	2	neurotransmitter uptake	role in control of regulated secretion in neural and endocrine cells	Gene Card	PubMed	10.1074/jbc.M800738200	A_26_P00002234	miR-20a/miR-106b/miR-17-5p (includes others)	1.774	TargetScan Human	High (predicted)
TACC1 (transforming, acidic coiled-coil containing protein 1)	A_42_P810287	-1.996	15b, 17-5p, 92a, 19a, 758, 379	6	15b, 17-5p, 92a, 19a	4	758, 379	2	cell proliferation;cerebral cortex development;neurogenesis;interkinetic nuclear migration	involved in processes that promote cell division prior to the formation of differentiated tissues	Gene Card	PubMed	10.1038/sj.onc.1207593	A_26_P00002234	miR-20a/miR-106b/miR-17-5p (includes others)	1.774	TargetScan Human	High (predicted)
TAF9 (TAF9 RNA polymerase II, TATA box binding protein (TBP)-associated factor, 32kDa)	A_44_P269125	-5.348	17-5p	1	17-5p	1	No common miRs found.	0	negative regulation of apoptotic process	participates in basal transcription, serve as coactivator, function in promoter recognition or modify general transcription factors (GTFs) to facilitate complex assembly and transcription initiation; essential for cell viability. TAF9 and TAF9B are involved in transcriptional activation as well as repression of distinct but overlapping sets of genes	Gene Card	PubMed	10.1038/nature11791	A_26_P00002234	miR-20a/miR-106b/miR-17-5p (includes others)	1.774	TargetScan Human	Moderate (predicted)	AMPK Signaling,Assembly of RNA Polymerase II Complex,Estrogen Receptor Signaling,Glucocorticoid Receptor Signaling,Purine Metabolism
TIAM1 (T-cell lymphoma invasion and metastasis 1)	A_44_P104271	-5.525	17-5p, 19a, 758	3	17-5p, 19a	2	758	1	positive regulation of neuron projection development;cell migration;brain-derived neurotrophic factor receptor signaling pathway	connects extracellular signals to cytoskeletal activities; required for normal cell adhesion and cell migration	Gene Card	PubMed	10.4161/sgtp.19379	A_26_P00002234	miR-20a/miR-106b/miR-17-5p (includes others)	1.774	TargetScan Human	High (predicted)	Actin Cytoskeleton Signaling,Rac Signaling,Tight Junction Signaling
TMCC3 (transmembrane and coiled-coil domain family 3)	A_44_P397423	-8.621	18a, 92a, 15b, 17-5p, 379, 758	6	18a, 92a, 15b, 17-5p	4	379, 758	2	-	function unknown but found localized in endoplasmic reticulum through transmembrane domains; highly expressed in brain and nervous system	Gene Card	PubMed		A_26_P00002234	miR-20a/miR-106b/miR-17-5p (includes others)	1.774	TargetScan Human	Moderate (predicted)
TNFAIP1 (tumor necrosis factor, alpha-induced protein 1 (endothelial))	A_44_P575991	-10	365, 15b, 17-5p, 181c	4	365, 15b, 17-5p	3	181c	1	embryo development;cell migration	participate in inflammation-associated angiogenesis	Gene Card	PubMed	10.1007/s11033-009-9588-1	A_26_P00002234	miR-20a/miR-106b/miR-17-5p (includes others)	1.774	TargetScan Human	High (predicted)
TNKS2 (Tankyrase, TRF1-Interacting Ankyrin-Related ADP-Ribose Polymerase 2)	A_44_P572344	-6.667	17-5p, 758	2	17-5p	1	758	1	-	poly (ADP-ribose) polymerase that catalyzes the ADP-ribosylation of target proteins; involved in the regulation of Wnt/beta-catenin signaling	Gene Card	PubMed	10.1371/journal.pone.0022595	A_26_P00002234	miR-20a/miR-106b/miR-17-5p (includes others)	1.774	TargetScan Human	High (predicted)	Retinoic acid Mediated Apoptosis Signaling
TRIM37 (tripartite motif containing 37)	A_44_P804257	-4.587	19a, 17-5p, 15b, 758	4	19a, 17-5p, 15b	3	758	1	-	developmental patterning and oncogenesis	Gene Card	PubMed	10.1086/340256	A_26_P00002234	miR-20a/miR-106b/miR-17-5p (includes others)	1.774	TargetScan Human	High (predicted)
TRPC1 (transient receptor potential cation channel, subfamily C, member 1)	A_44_P242924	-3.636	15b, 17-5p, 181c, 758	4	15b, 17-5p	2	181c, 758	2	-	a receptor-activated non-selective calcium permeant cation channel	Gene Card	PubMed	10.1002/jcp.24411	A_26_P00002234	miR-20a/miR-106b/miR-17-5p (includes others)	1.774	TargetScan Human	Moderate (predicted)	Calcium Signaling
TSG101 (tumor susceptibility gene 101)	A_44_P358110	-5.525	17-5p, 181c	2	17-5p	1	181c	1	negative regulation of cell proliferation	role in cell growth and differentiation and acts as a negative growth regulator	Gene Card	PubMed	10.2741/4099	A_26_P00002234	miR-20a/miR-106b/miR-17-5p (includes others)	1.774	TargetScan Human	High (predicted)	Breast Cancer Regulation by Stathmin1,Clathrin-mediated Endocytosis Signaling,Glucocorticoid Receptor Signaling,Mechanisms of Viral Exit from Host Cells
UNKL (unkempt homolog (Drosophila)-like)	A_44_P245087	-4.673	17-5p, 181c	2	17-5p	1	181c	1	-	may participate in a protein complex showing E3 ligase activity regulated by RAC1	Gene Card	PubMed		A_26_P00002234	miR-20a/miR-106b/miR-17-5p (includes others)	1.774	TargetScan Human	High (predicted)
USP25 (ubiquitin specific peptidase 25)	A_44_P839176	-8.197	15b, 92a, 17-5p, 758	4	15b, 92a, 17-5p	3	758	1	-	involved in regulation of intracellular protein breakdown, cell cycle regulation, and stress response	Gene Card	PubMed	10.1371/journal.pone.0036542	A_26_P00002234	miR-20a/miR-106b/miR-17-5p (includes others)	1.774	TargetScan Human	Moderate (predicted)	Protein Ubiquitination Pathway
USP32 (ubiquitin specific peptidase 32)	A_44_P960156	-3.484	18a, 17-5p, 19a, 15b	4	18a, 17-5p, 19a, 15b	4	No common miRs found.	0	-	deubiquitination function; potential involvement in tumorigenesis	Gene Card	PubMed	10.1007/s00335-010-9268-4	A_26_P00002234	miR-20a/miR-106b/miR-17-5p (includes others)	1.774	TargetScan Human	High (predicted)	Protein Ubiquitination Pathway
USP33 (ubiquitin specific peptidase 33)	A_44_P254855	-55.249	365, 181c, 19a, 17-5p	4	365, 19a, 17-5p	3	181c	1	cell migration	deubiquinating enzyme important in a variety of processes, including Slit-dependent cell migration and beta-2 adrenergic receptor signaling	Gene Card	PubMed	10.1038/nn.2382	A_26_P00002234	miR-20a/miR-106b/miR-17-5p (includes others)	1.774	TargetScan Human	Moderate (predicted)	Protein Ubiquitination Pathway
USP46 (ubiquitin specific peptidase 46)	A_44_P700241	-2.494	181c, 17-5p, 365, 379	4	17-5p, 365	2	181c, 379	2	regulation of synaptic transmission, GABAergic	plays a role in behavior, possibly by regulating GABA action; may act by mediating the deubiquitination of GAD1/GAD67	Gene Card	PubMed	10.1371/journal.pone.0026297	A_26_P00002234	miR-20a/miR-106b/miR-17-5p (includes others)	1.774	TargetScan Human	High (predicted)	Protein Ubiquitination Pathway
USP47 (ubiquitin specific peptidase 47)	A_44_P551995	-15.267	181c, 17-5p	2	17-5p	1	181c	1	negative regulation of apoptotic process;negative regulation of cysteine-type endopeptidase activity involved in apoptotic process;negative regulation of intrinsic apoptotic signaling pathway in response to DNA damage	role in base-excision repair (BER) and acts as a regulator of cell growth and genome integrity	Gene Card	PubMed	10.1016/j.molcel.2011.02.016	A_26_P00002234	miR-20a/miR-106b/miR-17-5p (includes others)	1.774	TargetScan Human	Moderate (predicted)	Protein Ubiquitination Pathway
USP9X (ubiquitin specific peptidase 9, X-linked)	A_44_P244710	-2.101	15b, 17-5p, 19a, 181c, 758	5	15b, 17-5p, 19a	3	181c, 758	2	-	Cleaves the ubiquitin moiety from ubiquitin-fused precursors and ubiquitinylated proteins	Gene Card	PubMed	10.1073/pnas.1221925110	A_26_P00002234	miR-20a/miR-106b/miR-17-5p (includes others)	1.774	TargetScan Human	Moderate (predicted)	Clathrin-mediated Endocytosis Signaling,Protein Ubiquitination Pathway
UXS1 (UDP=glucuronate decarboxylase 1)	A_44_P1033459	-4.95	17-5p	1	17-5p	1	No common miRs found.	0	-	catalyzes the synthesis UDP-xylose used in glycosaminoglycan synthesis on proteoglycans	Gene Card	PubMed	10.1073/pnas.211229198	A_26_P00002234	miR-20a/miR-106b/miR-17-5p (includes others)	1.774	TargetScan Human	High (predicted)	Nucleotide Sugars Metabolism,Starch and Sucrose Metabolism
VDAC1 (voltage-dependent anion channel 1)	A_44_P237886	-6.289	17-5p	1	17-5p	1	No common miRs found.	0	apoptotic process;synaptic transmission	facilitates the exchange of metabolites and ions across the out mitochondrial membrane and may regulate mitochondrial functions	Gene Card	PubMed	10.1074/jbc.M112.448290	A_26_P00002234	miR-20a/miR-106b/miR-17-5p (includes others)	1.774	TargetScan Human	Moderate (predicted)
VRK1 (vaccinia related kinase 1)	A_44_P1004150	-9.174	17-5p	1	17-5p	1	No common miRs found.	0	-	widely expressed in human tissues and has increased expression in actively dividing cells, such as those in testis, thymus, fetal liver, and carcinomas; protein localizes to the nucleus and has been shown to promote the stability and nuclear accumulation of a transcriptionally active p53 molecule and, in vitro, to phosphorylate Thr18 of p53 and reduce p53 ubiquitination; may regulate cell prolife…	Gene Card	PubMed	10.1038/oncsis.2013.11	A_26_P00002234	miR-20a/miR-106b/miR-17-5p (includes others)	1.774	TargetScan Human	Moderate (predicted)
WEE1 (WEE1 homolog (S. pombe))	A_44_P487112	-2.358	15b, 19a, 17-5p, 758	4	15b, 19a, 17-5p	3	758	1	neuron projection morphogenesis	coordinates the transition between DNA replication and mitosis	Gene Card	PubMed		A_26_P00002234	miR-20a/miR-106b/miR-17-5p (includes others)	1.774	TargetScan Human	High (predicted)	Cell Cycle: G2/M DNA Damage Checkpoint Regulation,Cyclins and Cell Cycle Regulation,Hereditary Breast Cancer Signaling,Mitotic Roles of Polo-Like Kinase
ZC3H14 (zinc finger CCCH-type containing 14)	A_44_P501268	-9.009	17-5p, 758	2	17-5p	1	758	1	-	influences gene expression by regulating mRNA stability, nuclear export, and translation	Gene Card	PubMed	10.1016/j.gene.2009.02.022	A_26_P00002234	miR-20a/miR-106b/miR-17-5p (includes others)	1.774	TargetScan Human	Moderate (predicted)
ZFP91 (ZFP91 zinc finger protein)	A_44_P972929	-2.801	15b, 181c, 17-5p, 19a, 92a, 758	6	15b, 17-5p, 19a, 92a	4	181c, 758	2	-	may play important role in cell proliferation and/or anti-apoptosis	Gene Card	PubMed		A_26_P00002234	miR-20a/miR-106b/miR-17-5p (includes others)	1.774	TargetScan Human	High (predicted)
ZNF367 (zinc finger protein 367)	A_44_P220827	-3.215	18a, 17-5p, 15b, 19a	4	18a, 17-5p, 15b, 19a	4	No common miRs found.	0	-	transcriptional activation of erythroid genes	Gene Card	PubMed		A_26_P00002234	miR-20a/miR-106b/miR-17-5p (includes others)	1.774	TargetScan Human	High (predicted)
ADCYAP1 (adenylate cyclase activating polypeptide 1 (pituitary))	A_44_P240731	-13.986	365, 18a	2	365, 18a	2	No common miRs found.	0	ovarian follicle development;neuropeptide hormone activity;neuropeptide signaling pathway;positive regulation of cell proliferation;negative regulation of muscle cell apoptotic process;positive regulation of neuron projection development;pituitary gland development;neuron projection development;positive regulation of synaptic transmission, glutamatergic;regulation of postsynaptic membrane potenti…	mediator of neuroendocrine stress responses	Gene Card	PubMed	10.1007/s12031-012-9762-0	A_26_P00002592	miR-365	1.33	TargetScan Human	Moderate (predicted)	Circadian Rhythm Signaling
ANKRD17 (ankyrin repeat domain 17)	A_44_P516818	-8.065	365, 15b	2	365, 15b	2	No common miRs found.	0	-	Could play pivotal roles in cell cycle and DNA regulation; plays a role in both DNA replication and in both anti-viral and anti-bacterial innate immune pathways	Gene Card	PubMed		A_26_P00002592	miR-365	1.33	TargetScan Human	High (predicted)
ARF3 (ADP-ribosylation factor 3)	A_44_P683655	-3.676	365, 15b, 181c	3	365, 15b	2	181c	1	-	involved in protein trafficking, may modulate vesicle budding and uncoating within Golgi apparatus	Gene Card	PubMed	10.1074/jbc.M112.438481	A_26_P00002592	miR-365	1.33	TargetScan Human	Moderate (predicted)	Integrin Signaling
ASF1A (ASF1 anti-silencing function 1 homolog A (S. cerevisiae))	A_44_P503999	-7.692	365, 17-5p	2	365, 17-5p	2	No common miRs found.	0	-	key component of a histone donor complex that functions in nucleosome assembly; interacts with histones H3 and H4, and functions together with a chromatin assembly factor during DNA replication and repair	Gene Card	PubMed	10.1093/molbev/mst086	A_26_P00002592	miR-365	1.33	TargetScan Human	Moderate (predicted)
BDNF (Brain-Derived Neurotrophic Factor)	A_44_P437896	-7.752	15b, 365, 92a, 758	4	15b, 365, 92a	3	758	1	ureteric bud development;neurotrophin TRKB receptor binding;nervous system development;negative regulation of neuroblast proliferation;neuron recognition;dendrite development;nerve development;neuron differentiation;negative regulation of apoptotic process;regulation of neuron apoptotic process;positive regulation of neuron differentiation;negative regulation of striated muscle tissue development…	promotes survival and differentiation of selected neuronal populations of PNS and CNS, participates in axonal growth, pathfinding and the modulation of dendritic growth and morphology, major regulator of synaptic transmission and plasticity and adult synapses in many regions of CNS, contributes to long-term potentiation, long-term depression, certain short-term synaptic plasticity, and homeostati…	Gene Card	PubMed	10.1093/schbul/sbr070	A_26_P00002592	miR-365	1.33	TargetScan Human	High (predicted)	Axonal Guidance Signaling,CDK5 Signaling,Corticotropin Releasing Hormone Signaling,Human Embryonic Stem Cell Pluripotency,Huntington's Disease Signaling,Neuropathic Pain Signaling In Dorsal Horn Neurons,Neurotrophin/TRK Signaling,Thyroid Cancer Signaling
CACNA1C (calcium channel, voltage-dependent, L type, alpha 1C subunit)	A_44_P203145	-4.673	19a, 18a, 365, 181c, 92a, 15b, 758, 379	8	19a, 18a, 365, 92a, 15b	5	181c, 758, 379	3	synaptic transmission	mediate influx of calcium ions into the cell upon membrane polarization	Gene Card	PubMed	10.1016/j.bpj.2011.09.063	A_26_P00002592	miR-365	1.33	TargetScan Human	High (predicted)	Amyotrophic Lateral Sclerosis Signaling,Cardiac Hypertrophy Signaling,Cardiac Œ≤-adrenergic Signaling,Cellular Effects of Sildenafil (Viagra),Maturity Onset Diabetes of Young (MODY) Signaling,Nitric Oxide Signaling in the Cardiovascular System,Synaptic Long Term Potentiation
CAP2 (CAP, adenylate cyclase-associated protein, 2 (yeast))	A_44_P343973	-4.098	365, 15b	2	365, 15b	2	No common miRs found.	0	negative regulation of cell proliferation	regulator of actin dynamics through sequestering G-actin and severing F-actin; role in neuronal development	Gene Card	PubMed		A_26_P00002592	miR-365	1.33	TargetScan Human	Moderate (predicted)
CBR1 (carbonyl reductase 1)	A_44_P288153	-3.125	365	1	365	1	No common miRs found.	0	-	catalyzes the reduction of S-nitrosoglutathione	Gene Card	PubMed	10.1016/j.cbi.2011.01.016	A_26_P00002592	miR-365	1.33	TargetScan Human	Moderate (predicted)	Arachidonic Acid Metabolism,NRF2-mediated Oxidative Stress Response
CCNG1 (cyclin G1)	A_44_P235919	-6.757	365, 92a, 181c, 758	4	365, 92a	2	181c, 758	2	brain development;negative regulation of apoptotic process	May play a role in growth regulation; associated with G2/M phase arrest in response to DNA damage; may be an intermediate by which p53 mediates its role as an inhibitor of cellular proliferation	Gene Card	PubMed		A_26_P00002592	miR-365	1.33	TargetScan Human	Moderate (predicted)	p53 Signaling
DCAF7 (DDB1 and CUL4 associated factor 7)	A_44_P911528	-3.322	18a, 365, 15b, 19a, 379	5	18a, 365, 15b, 19a	4	379	1	-	scaffold protein for protein complexes involved in kinase signaling	Gene Card	PubMed	10.1038/emboj.2010.251	A_26_P00002592	miR-365	1.33	TargetScan Human	High (predicted)
DYNLL1 (dynein, light chain, LC8-type 1)	A_42_P781735	-2.717	365	1	365	1	No common miRs found.	0	apoptotic process;neurotransmitter metabolic process	involved in intracellular transport and motility	Gene Card	PubMed	10.1111/j.1742-4658.2011.08254.x	A_26_P00002592	miR-365	1.33	TargetScan Human	Moderate (predicted)
EML5 (echinoderm microtubule associated protein like 5)	A_44_P716774	-4.237	365, 15b	2	365, 15b	2	No common miRs found.	0	-	may modify assembly dynamics of microtubules; role in the regulation of cytoskeletal rearrangements during neuronal development and in adult brain	Gene Card	PubMed	10.1016/j.gene.2004.04.012	A_26_P00002592	miR-365	1.33	TargetScan Human	Moderate (predicted)
ERCC6 (Excision Repair Cross-Complementation Group 6)	A_44_P1057602	-6.897	15b, 365, 379, 758	4	15b, 365	2	379, 758	2	DNA repair	important in transcription-coupled excision repair. The encoded protein has ATP-stimulated ATPase activity, interacts with several transcription and excision repair proteins, and may promote complex formation at DNA repair sites	Gene Card	PubMed	10.1083/jcb.201205149	A_26_P00002592	miR-365	1.33	TargetScan Human	Moderate (predicted)	Nucleotide Excision Repair Pathway
FAM116A (family with sequence similarity 116, member A)	A_42_P635258	-3.704	19a, 15b, 365, 17-5p, 92a, 379	6	19a, 15b, 365, 17-5p, 92a	5	379	1	-	Guanine nucleotide exchange factor for RAB14, component of endocytic recycling pathway, required for control of ADAM10 transport	Gene Card	PubMed		A_26_P00002592	miR-365	1.33	TargetScan Human	Moderate (predicted)
GXYLT1 (glucoside xylosyltransferase 1)	A_44_P759863	-3.759	365, 17-5p, 19a, 92a, 181c, 379, 758	7	365, 17-5p, 19a, 92a	4	181c, 379, 758	3	-	elongates O-linked glucose attached to EGF-like repeats in extracellular domain of Notch proteins	Gene Card	PubMed		A_26_P00002592	miR-365	1.33	TargetScan Human	High (predicted)
HNRNPA3 (heterogeneous nuclear ribonucleoprotein A3)	A_43_P15681	-4.545	365, 17-5p, 758	3	365, 17-5p	2	758	1	-	role in cytoplasmic trafficking of RNA, involved in pre-mRNA splicing	Gene Card	PubMed	10.1016/j.bbrc.2007.04.177	A_26_P00002592	miR-365	1.33	TargetScan Human	Moderate (predicted)
HSPC159 (lectin, galactoside-binding-like)	A_42_P737844	-8.929	19a, 181c, 365, 18a, 92a, 379	6	19a, 365, 18a, 92a	4	181c, 379	2	-	galectin-related protein that does not bind lactose, may not bind carbohydrates	Gene Card	PubMed		A_26_P00002592	miR-365	1.33	TargetScan Human	Moderate (predicted)
KCNMA1 (potassium large conductance calcium-activated channel, subfamily M, alpha member 1)	A_44_P259947	-4.464	15b, 365, 18a, 181c, 17-5p, 19a, 758	7	15b, 365, 18a, 17-5p, 19a	5	181c, 758	2	synaptic transmission;neuronal action potential;positive regulation of apoptotic process;neuromuscular process controlling balance	fundamental to control of smooth muscle tone and neuronal excitability	Gene Card	PubMed	10.1073/pnas.1302028110	A_26_P00002592	miR-365	1.33	TargetScan Human	Moderate (predicted)
KIAA0391 (KIAA0391)	A_44_P157078	-2.924	365	1	365	1	No common miRs found.	0	-	functions in mitochondrial tRNA maturation	Gene Card	PubMed	10.1111/j.1469-1809.2009.00534.x	A_26_P00002592	miR-365	1.33	TargetScan Human	Moderate (predicted)
KIAA1704 (KIAA1704)	A_44_P1013485	-3.247	365	1	365	1	No common miRs found.	0	-		Gene Card			A_26_P00002592	miR-365	1.33	TargetScan Human	Moderate (predicted)
KLHL24 (kelch-like 24 (Drosophila))	A_44_P664360	-7.519	365, 92a, 17-5p, 181c	4	365, 92a, 17-5p	3	181c	1	-	reduces kainate receptor-mediated currents in hippocampal neurons. Inhibits transcriptional efficiency of viral immediate-early genes.	Gene Card	PubMed	10.1007/s11427-013-4458-4	A_26_P00002592	miR-365	1.33	TargetScan Human	Moderate (predicted)
KRAS (v-Ki-ras2 Kirsten rat sarcoma viral oncogene homolog)	A_44_P912354	-6.579	181c, 365, 19a, 15b, 758	5	365, 19a, 15b	3	181c, 758	2	positive regulation of cell proliferation;regulation of synaptic transmission, GABAergic;negative regulation of neuron apoptotic process;regulation of long-term neuronal synaptic plasticity	essential for normal tissue signaling; important role in the regulation of cell proliferation; mutation causes cancers	Gene Card	PubMed		A_26_P00002592	miR-365	1.33	TargetScan Human	Moderate (predicted)	14-3-3-mediated Signaling,Actin Cytoskeleton Signaling,Acute Myeloid Leukemia Signaling,Acute Phase Response Signaling,Agrin Interactions at Neuromuscular Junction,Aldosterone Signaling in Epithelial Cells,Angiopoietin Signaling,Antiproliferative Role of Somatostatin Receptor 2
LIN7C (lin-7 homolog C (C. elegans))	A_44_P849334	-3.333	365, 181c, 379	3	365	1	181c, 379	2	neurotransmitter secretion	Plays a role in establishing and maintaining the asymmetric distribution of channels and receptors at the plasma membrane of polarized cells; potential to couple synaptic vesicle exocytosis to cell adhesion in brain	Gene Card	PubMed		A_26_P00002592	miR-365	1.33	TargetScan Human	High (predicted)
LPAR1 (lysophosphatidic acid receptor 1)	A_44_P975653	-5.464	365, 181c	2	365	1	181c	1	positive regulation of cell death;negative regulation of neuron projection development;neurogenesis;positive regulation of apoptotic process;positive regulation of dendritic spine development	mediate diverse biologic functions, including proliferation, platelet aggregation, smooth muscle contraction, inhibition of neuroblastoma cell differentiation, chemotaxis, and tumor cell invasion	Gene Card	PubMed	10.1002/art.34443	A_26_P00002592	miR-365	1.33	TargetScan Human	Moderate (predicted)	G-Protein Coupled Receptor Signaling,GŒ±12/13 Signaling,RhoA Signaling,cAMP-mediated signaling
LRTM2 (leucine-rich repeats and transmembrane domains 2)	A_44_P917327	-1.727	365, 17-5p	2	365, 17-5p	2	No common miRs found.	0	-		Gene Card	PubMed		A_26_P00002592	miR-365	1.33	TargetScan Human	Moderate (predicted)
MAPK1 (mitogen-activated protein kinase 1)	A_44_P386375	-9.434	365, 181c, 17-5p, 19a, 15b, 758	6	365, 17-5p, 19a, 15b	4	181c, 758	2	apoptotic process;positive regulation of cell proliferation;positive regulation of cell migration;mammary gland epithelial cell proliferation;labyrinthine layer blood vessel development	An Integration point for multiple biochemical signals; involved in proliferation, differentiation, transcription regulation, and development	Gene Card	PubMed		A_26_P00002592	miR-365	1.33	TargetScan Human	High (predicted)	14-3-3-mediated Signaling,4-1BB Signaling in T Lymphocytes,AMPK Signaling,Actin Cytoskeleton Signaling,Acute Myeloid Leukemia Signaling,Acute Phase Response Signaling,Agrin Interactions at Neuromuscular Junction,Aldosterone Signaling in Epithelial Cells
MSL3 (male-specific lethal 3 homolog (Drosophila))	A_43_P10986	-1.832	365, 17-5p, 379, 758	4	365, 17-5p	2	379, 758	2	-	function in chromatin remodeling and transcriptional regulation	Gene Card	PubMed		A_26_P00002592	miR-365	1.33	TargetScan Human	Moderate (predicted)
MYLIP (myosin regulatory light chain interacting protein)	A_44_P612186	-4.587	19a, 92a, 365, 17-5p	4	19a, 92a, 365, 17-5p	4	No common miRs found.	0	nervous system development	cytoskeletal effector proteins linking actin to membrane-bound proteins at the cell surface, inhibits neurite outgrowth	Gene Card	PubMed		A_26_P00002592	miR-365	1.33	TargetScan Human	High (predicted)
NCKAP1 (NCK-associated protein 1)	A_42_P788030	-6.803	19a, 365	2	19a, 365	2	No common miRs found.	0	in utero embryonic development;neural tube closure;endoderm development;mesodermal cell migration;notochord development;embryonic heart tube development;cell migration involved in gastrulation;paraxial mesoderm development	regulates lamellipodia formation and associates with WAVE protein that regulates actin nucleation/organization	Gene Card	PubMed		A_26_P00002592	miR-365	1.33	TargetScan Human	High (predicted)	Actin Cytoskeleton Signaling,Rac Signaling
OSGIN2 (oxidative stress induced growth inhibitor family member 2)	A_44_P337900	-3.597	365, 92a, 17-5p	3	365, 92a, 17-5p	3	No common miRs found.	0	-	involved in meiosis or the maturation of germ cells	Gene Card	PubMed		A_26_P00002592	miR-365	1.33	TargetScan Human	High (predicted)
PCDHAC2 (protocadherin alpha subfamily C, 2)	A_42_P679148	-4.032	17-5p, 15b, 365, 19a, 18a, 181c	6	17-5p, 15b, 365, 19a, 18a	5	181c	1	-	potential calcium-dependent cell-adhesion protein, involved in establishment and maintenance of specific neuronal connections in brain	Gene Card	PubMed		A_26_P00002592	miR-365	1.33	TargetScan Human	Moderate (predicted)
PDP1 (pyruvate dehyrogenase phosphatase catalytic subunit 1)	A_43_P14919	-5.618	365, 15b	2	365, 15b	2	No common miRs found.	0	-	Catalyzes the dephosphorylation and concomitant reactivation of the alpha subunit of the E1 component of the pyruvate dehydrogenase complex	Gene Card	PubMed		A_26_P00002592	miR-365	1.33	TargetScan Human	Moderate (predicted)
PHF12 (PHD finger protein 12)	A_44_P1058421	-2.967	19a, 365, 379	3	19a, 365	2	379	1	-	transcriptional repressor	Gene Card	PubMed	10.1016/j.jmb.2012.06.013	A_26_P00002592	miR-365	1.33	TargetScan Human	High (predicted)
PTPRJ (protein tyrosine phosphatase, receptor type, J)	A_44_P976153	-2.451	92a, 15b, 365, 17-5p	4	92a, 15b, 365, 17-5p	4	No common miRs found.	0	heart development;negative regulation of cell proliferation	regulates cell growth, differentiation, mitotic cycle, and oncogenic transformation	Gene Card	PubMed		A_26_P00002592	miR-365	1.33	TargetScan Human	High (predicted)	Aminosugars Metabolism,Fructose and Mannose Metabolism,Nicotinate and Nicotinamide Metabolism,Riboflavin Metabolism,Sphingolipid Metabolism
PYGB (phosphorylase, glycogen; brain)	A_44_P323304	-4.032	19a, 365, 18a	3	19a, 365, 18a	3	No common miRs found.	0	-	important allosteric enzyme in carbohydrate metabolism; catalyzes the rate-determining step in glycogen degradation	Gene Card	PubMed		A_26_P00002592	miR-365	1.33	TargetScan Human	Moderate (predicted)	Protein Kinase A Signaling,Starch and Sucrose Metabolism,Œ±-Adrenergic Signaling
RHOBTB1 (Rho-related BTB domain containing 1)	A_44_P1011464	-2.475	365, 758	2	365	1	758	1	-	plays role in small GTPase-mediated signal transduction and the organization of actin filament system	Gene Card	PubMed		A_26_P00002592	miR-365	1.33	TargetScan Human	Moderate (predicted)
Rp2 (retinitis pigmentosa 2 (X-linked recessive))	A_44_P926632	-6.711	365, 181c, 92a, 17-5p	4	365, 92a, 17-5p	3	181c	1	-	involved in ultimate step of beta-tubulin folding	Gene Card	PubMed		A_26_P00002592	miR-365	1.33	TargetScan Human	Moderate (predicted)
SDHC (succinate dehydrogenase complex, subunit C, integral membrane protein, 15kDa)	A_42_P529193	-2.849	365, 15b, 17-5p	3	365, 15b, 17-5p	3	No common miRs found.	0	-	involved in complex II of mitochondrial electron transport chain, responsible for transferring electrons from succinate to ubiquinone	Gene Card	PubMed	10.1016/j.mito.2006.11.012	A_26_P00002592	miR-365	1.33	TargetScan Human	High (predicted)	Butanoate Metabolism,Citrate Cycle,Mitochondrial Dysfunction,Oxidative Phosphorylation
SESTD1 (SEC14 and spectrin domains 1)	A_42_P467956	-3.058	365, 18a, 15b, 92a, 181c, 17-5p, 379, 758	8	365, 18a, 15b, 92a, 17-5p	5	181c, 379, 758	3	-	may act as primary docking protein directing membrane turnover and assembly of transient receptor potential channels TRPCC4 and TRPC5	Gene Card	PubMed	10.1074/jbc.M109.068304	A_26_P00002592	miR-365	1.33	TargetScan Human	Moderate (predicted)
SGTB (small glutamine-rich tetratricopeptide repeat (TPR)-containing, beta)	A_44_P443896	-2.252	365, 17-5p, 181c, 758	4	365, 17-5p	2	181c, 758	2	-	co-chaperone that binds directly to HSC70 and HSP70 and regulates their ATPase activity	Gene Card	PubMed		A_26_P00002592	miR-365	1.33	TargetScan Human	High (predicted)
SNRNP48 (small nuclear ribonucleoprotein 48kDa (U11/U12))	A_44_P1023480	-13.661	15b, 365, 181c, 17-5p, 379, 758	6	15b, 365, 17-5p	3	181c, 379, 758	3	-	involved in U12-type 5' splice site recognition	Gene Card	PubMed		A_26_P00002592	miR-365	1.33	TargetScan Human	Moderate (predicted)	Systemic Lupus Erythematosus Signaling
SNX24 (sorting nexin 24)	A_44_P897023	-7.874	365	1	365	1	No common miRs found.	0	-	involved in several stages of intracellular trafficking	Gene Card	PubMed		A_26_P00002592	miR-365	1.33	TargetScan Human	Moderate (predicted)
SOS1 (son of sevenless homolog 1 (Drosophila))	A_43_P14954	-3.584	17-5p, 365, 15b, 18a, 181c	5	17-5p, 365, 15b, 18a	4	181c	1	neurotrophin TRK receptor signaling pathway	Regulates RAS proteins by facilitating the exchange of GTP for GDP. Mutations in this gene are associated with gingival fibromatosis 1 and Noonan syndrome type 4	Gene Card	PubMed		A_26_P00002592	miR-365	1.33	TargetScan Human	Moderate (predicted)	Actin Cytoskeleton Signaling,Acute Myeloid Leukemia Signaling,Acute Phase Response Signaling,Aldosterone Signaling in Epithelial Cells,Angiopoietin Signaling,Axonal Guidance Signaling,B Cell Receptor Signaling,BMP signaling pathway
SRP72 (signal recognition particle 72kDa)	A_44_P554862	-4.587	365, 15b, 17-5p	3	365, 15b, 17-5p	3	No common miRs found.	0	-	role in targeting secretory proteins to rough endoplasmic reticulum membrane	Gene Card	PubMed	10.4161/rna.5.2.6042	A_26_P00002592	miR-365	1.33	TargetScan Human	Moderate (predicted)
TMED7 (transmembrane emp24 protein transport domain containing 7)	A_44_P998423	-3.891	365, 379	2	365	1	379	1	-	Potential role in vesicular protein trafficking, mainly in the early secretory pathway. Appears to play a role in the biosynthesis of secreted cargo including processing and post-translational modifications	Gene Card	PubMed	10.1038/ncomms1706	A_26_P00002592	miR-365	1.33	TargetScan Human	Moderate (predicted)
TMEM106B (transmembrane protein 106B)	A_44_P522477	-3.135	365, 181c, 19a	3	365, 19a	2	181c	1	-	Involved in dendrite morphogenesis and maintenance by regulating lysosomal trafficking via its interaction with MAP6. May act by inhibiting retrograde transport of lysosomes along dendrites. Required for dendrite branching	Gene Card	PubMed	10.1093/hmg/dds475	A_26_P00002592	miR-365	1.33	TargetScan Human	Moderate (predicted)
TRAPPC8 (trafficking protein particle complex 8)	A_44_P529905	-2.95	18a, 365, 15b	3	18a, 365, 15b	3	No common miRs found.	0	-	involved in endoplasmic reticulum to Golgi apparatus trafficking at early stage	Gene Card	PubMed		A_26_P00002592	miR-365	1.33	TargetScan Human	Moderate (predicted)
UBP1 (upstream binding protein 1 (LBP-1a))	A_44_P652984	-2.809	181c, 365, 18a, 15b	4	365, 18a, 15b	3	181c	1	-	Functions as a transcriptional activator in a promoter context-dependent manner. Modulates the placental expression of CYP11A1. Involved in regulation of the alpha-globin gene in erythroid cells	Gene Card	PubMed		A_26_P00002592	miR-365	1.33	TargetScan Human	High (predicted)
UHRF1BP1L (UHRF1 binding protein 1-like)	A_44_P643325	-3.584	365	1	365	1	No common miRs found.	0	-		Gene Card	PubMed		A_26_P00002592	miR-365	1.33	TargetScan Human	Moderate (predicted)
USP33 (ubiquitin specific peptidase 33)	A_44_P254855	-55.249	365, 181c, 19a, 17-5p	4	365, 19a, 17-5p	3	181c	1	cell migration	role in commissural axon guidance cross the ventral midline of the neural tube in a Slit-dependent manner	Gene Card	PubMed	10.1038/nn.2382	A_26_P00002592	miR-365	1.33	TargetScan Human	High (predicted)	Protein Ubiquitination Pathway
XK (X-linked Kx blood group (McLeod syndrome))	A_42_P570394	-3.021	365, 18a, 17-5p, 379	4	365, 18a, 17-5p	3	379	1	-	involved in sodium-dependent transport of neutral amino acids or oligopeptides	Gene Card	PubMed	10.1016/j.bcmd.2012.10.002	A_26_P00002592	miR-365	1.33	TargetScan Human	Moderate (predicted)
XPO4 (exportin 4)	A_44_P459362	-4.831	365, 15b, 92a, 17-5p, 758	5	365, 15b, 92a, 17-5p	4	758	1	-	mediate transport of proteins and other cargo between the nuclear and cytoplasmic compartments	Gene Card	PubMed		A_26_P00002592	miR-365	1.33	TargetScan Human	High (predicted)
YWHAH (tyrosine 3-monooxygenase/tryptophan 5-monooxygenase activation protein, eta polypeptide)	A_42_P794901	-4.386	15b, 365	2	15b, 365	2	No common miRs found.	0	-	highly conserved protein that is involved in many vital cellular processes such as metabolism, protein trafficking, signal transduction, apoptosis and cell cycle regulation; associated with early-onset schizophrenia and psychotic bipolar disorder	Gene Card	PubMed	10.1186/1471-213X-13-10	A_26_P00002592	miR-365	1.33	TargetScan Human	Moderate (predicted)	14-3-3-mediated Signaling,Cell Cycle: G2/M DNA Damage Checkpoint Regulation,ERK/MAPK Signaling,ERK5 Signaling,Glucocorticoid Receptor Signaling,IGF-1 Signaling,Myc Mediated Apoptosis Signaling,PI3K/AKT Signaling
ZFR (zinc finger RNA binding protein)	A_44_P162457	-4.484	365, 181c	2	365	1	181c	1	multicellular organismal development	involved in postimplantation and gastrulation stages of development, binds to DNA and RNA	Gene Card	PubMed	10.1093/nar/gkr652	A_26_P00002592	miR-365	1.33	TargetScan Human	Moderate (predicted)
ZMPSTE24 (zinc metallopeptidase STE24)	A_44_P1070980	-9.524	365, 379	2	365	1	379	1	-	zinc metalloproteinase involved in the two step post-translational proteolytic cleavage of carboxyl terminal residues of farnesylated prelamin A to form mature lamin A	Gene Card	PubMed	10.1126/science.1231513	A_26_P00002592	miR-365	1.33	TargetScan Human	Moderate (predicted)
ZMYND11 (zinc finger, mynd-type containing 11)	A_43_P14365	-1.517	19a, 181c, 365	3	19a, 365	2	181c	1	negative regulation of extrinsic apoptotic signaling pathway	functions as transcriptional repressor, involved in chromatin remolding through association with several remodeling factors	Gene Card	PubMed	10.5483/BMBRep.2009.42.11.747	A_26_P00002592	miR-365	1.33	TargetScan Human	High (predicted)
ABCG4 (ATP-binding cassette, sub-family G (WHITE), member 4)	A_43_P22252	7.27	15b, 92a, 17-5p, 379	4	15b, 92a, 17-5p	3	379	1	-	transport various molecules across extra- and intra-cellular membranes; function may involve cholesterol transport	Gene Card	PubMed	10.1073/pnas.1113021108	A_26_P00001665	miR-379/miR-3529/miR-1193-5p	-1.272	TargetScan Human	Moderate (predicted)	LXR/RXR Activation
AGPAT5 (1-acylglycerol-3-phosphate O-acyltransferase 5 (lysophosphatidic acid acyltransferase, epsilon))	A_44_P263265	2.286	19a, 181c, 15b, 379, 758	5	19a, 15b	2	181c, 379, 758	3	-	converts lysophosphatidic acid (LPA) into phosphatidic acid by incorporating an acyl moiety at the sn-2 position of the glycerol backbone	Gene Card	PubMed	10.1194/jlr.M007575	A_26_P00001665	miR-379/miR-3529/miR-1193-5p	-1.272	TargetScan Human	Moderate (predicted)	Glycerolipid Metabolism,Glycerophospholipid Metabolism
COL4A2 (collagen, type IV, alpha 2)	A_44_P486477	2.633	17-5p, 379	2	17-5p	1	379	1	-	inhibitor of angiogenesis and tumor growth	Gene Card	PubMed	10.1016/j.canlet.2009.05.006	A_26_P00001665	miR-379/miR-3529/miR-1193-5p	-1.272	TargetScan Human	High (predicted)
EHD4 (EH-domain containing 4)	A_44_P137139	13.1	379	1	No common miRs found.	0	379	1	-	role in early endosomal transport	Gene Card	PubMed	10.1111/j.1600-0854.2008.00732.x	A_26_P00001665	miR-379/miR-3529/miR-1193-5p	-1.272	TargetScan Human	Moderate (predicted)	One Carbon Pool by Folate,Pyrimidine Metabolism
FIGNL2 (fidgetin-like 2)	A_44_P353388	4.329	19a, 181c, 15b, 379	4	19a, 15b	2	181c, 379	2	-		Gene Card			A_26_P00001665	miR-379/miR-3529/miR-1193-5p	-1.272	TargetScan Human	High (predicted)
FZD7 (frizzled family receptor 7)	A_44_P431713	2.246	17-5p, 379, 758	3	17-5p	1	379, 758	2	-	receptor for Wnt proteins; coupled to the beta-catenin canonical signaling pathway, which leads to the activation of disheveled proteins, inhibition of GSK-3 kinase, nuclear accumulation of beta-catenin and activation of Wnt target genes	Gene Card	PubMed	10.1038/ncb2404	A_26_P00001665	miR-379/miR-3529/miR-1193-5p	-1.272	TargetScan Human	Moderate (predicted)	Axonal Guidance Signaling,Basal Cell Carcinoma Signaling,Colorectal Cancer Metastasis Signaling,Factors Promoting Cardiogenesis in Vertebrates,G-Protein Coupled Receptor Signaling,Glioblastoma Multiforme Signaling,Human Embryonic Stem Cell Pluripotency,Molecular Mechanisms of Cancer
HLCS (holocarboxylase synthestase (biotin-(proprionyl-CoA-carboxylase (ATP-hydrolysing)) ligas))	A_44_P213517	7.094	17-5p, 379	2	17-5p	1	379	1	cell proliferation	important role in gluconeogenesis, fatty acid synthesis and branched chain amino acid catabolism	Gene Card	PubMed		A_26_P00001665	miR-379/miR-3529/miR-1193-5p	-1.272	TargetScan Human	High (predicted)
KATNAL1 (katanin p60 subunit A-like 1)	A_44_P105889	4.861	15b, 19a, 17-5p, 18a, 379, 758	6	15b, 19a, 17-5p, 18a	4	379, 758	2	-	regulates microtubule dynamics in Sertoli cells, essential for spermiogenesis and male fertility	Gene Card	PubMed	10.1371/journal.pgen.1002697	A_26_P00001665	miR-379/miR-3529/miR-1193-5p	-1.272	TargetScan Human	High (predicted)
NHEJ1 (nonhomologous end-joining factor 1)	A_44_P387324	3.999	15b, 379	2	15b	1	379	1	-	encodes a DNA repair factor essential for nonhomologous end-joining pathway, mediates repair of double-stranded breaks	Gene Card	PubMed		A_26_P00001665	miR-379/miR-3529/miR-1193-5p	-1.272	TargetScan Human	Moderate (predicted)
OAF (OAF homolog (Drosophila))	A_44_P314536	2.688	379	1	No common miRs found.	0	379	1	-		Gene Card		10.1186/1471-2105-9-178	A_26_P00001665	miR-379/miR-3529/miR-1193-5p	-1.272	TargetScan Human	Moderate (predicted)
OLFM3 (olfactomedin 3)	A_44_P456820	2.7	17-5p, 19a, 92a, 758, 379	5	17-5p, 19a, 92a	3	758, 379	2	eye photoreceptor cell development	involved in cell-cell adhesion and cell attachment to the extracellular matrix	Gene Card	PubMed	10.1074/jbc.M506195200	A_26_P00001665	miR-379/miR-3529/miR-1193-5p	-1.272	TargetScan Human	High (predicted)
PIPOX (pipecolic acid oxidase)	A_44_P103312	3.131	17-5p, 379, 758	3	17-5p	1	379, 758	2	-	metabolizes sarcosine, L-pipecolic acid and L-proline	Gene Card	PubMed		A_26_P00001665	miR-379/miR-3529/miR-1193-5p	-1.272	TargetScan Human	High (predicted)	Glycine, Serine and Threonine Metabolism,Lysine Degradation
SCRT1 (scratch homolog 1, zinc finger protein (Drosophila))	A_43_P21205	2.199	365, 379	2	365	1	379	1	-	may promote neural differentiation and may be involved in cancers with neuroendocrine features	Gene Card	PubMed		A_26_P00001665	miR-379/miR-3529/miR-1193-5p	-1.272	TargetScan Human	High (predicted)
SEC14L5 (SEC14-like 5 (S. cerevisiae))	A_44_P113035	3.611	181c, 19a, 15b, 92a, 379	5	19a, 15b, 92a	3	181c, 379	2	-		Gene Card			A_26_P00001665	miR-379/miR-3529/miR-1193-5p	-1.272	TargetScan Human	Moderate (predicted)
SIM2 (single-minded homolog 2 (Drosophila))	A_44_P340513	4.801	18a, 15b, 365, 92a, 379, 758	6	18a, 15b, 365, 92a	4	379, 758	2	lung development	may be a master gene of CNS development in cooperation with Arnt; may have pleiotropic effects in the tissues expressed during development	Gene Card	PubMed	10.1016/j.cellbi.2006.07.003	A_26_P00001665	miR-379/miR-3529/miR-1193-5p	-1.272	TargetScan Human	Moderate (predicted)
SLC12A8 (solute carrier family 12 (potassium/choride transporters), member 8)	A_44_P346421	3.324	18a, 181c, 379	3	18a	1	181c, 379	2	-	role in control of keratinocyte proliferation	Gene Card	PubMed		A_26_P00001665	miR-379/miR-3529/miR-1193-5p	-1.272	TargetScan Human	Moderate (predicted)
TBP (TATA box binding protein)	A_44_P450595	3.768	365, 15b, 379	3	365, 15b	2	379	1	-	essential component of the RNA polymerase II transcription complex	Gene Card	PubMed		A_26_P00001665	miR-379/miR-3529/miR-1193-5p	-1.272	TargetScan Human	Moderate (predicted)	Androgen Signaling,Assembly of RNA Polymerase I Complex,Assembly of RNA Polymerase II Complex,Assembly of RNA Polymerase III Complex,CREB Signaling in Neurons,Estrogen Receptor Signaling,Glucocorticoid Receptor Signaling,Huntington's Disease Signaling
ZNF507 (zinc finger protein 507)	A_44_P304467	12.31	18a, 92a, 379, 758	4	18a, 92a	2	379, 758	2	-	may be involved in transcriptional regulation	Gene Card	PubMed		A_26_P00001665	miR-379/miR-3529/miR-1193-5p	-1.272	TargetScan Human	Moderate (predicted)
ADAMTSL5 (ADAMTS-like 5)	A_44_P352055	3.375	17-5p, 92a, 758	3	17-5p, 92a	2	758	1	-	May play a role in modulation of fibrillin microfibrils in the extracellular matrix (ECM)	Gene Card	PubMed		A_26_P00001922	miR-758/miR-153*	-1.458	TargetScan Human	Moderate (predicted)
APPL1 (adaptor protein, phosphotyrosine interaction, PH domain and leucine zipper containing 1)	A_43_P16926	3.129	92a, 19a, 17-5p, 758	4	92a, 19a, 17-5p	3	758	1	cell proliferation	Required for the regulation of cell proliferation in response to extracellular signals from an early endosomal compartment; required for the activation of the phosphatidylinositol triphosphate (PIP3) pathway in response to LTP induction	Gene Card	PubMed		A_26_P00001922	miR-758/miR-153*	-1.458	TargetScan Human	Moderate (predicted)	Colorectal Cancer Metastasis Signaling,Wnt/Œ≤-catenin Signaling
B4GALT5 (UDP-Gal: BetaGlcNAc Beta 1,4-Galactosyltransferase, polypeptide 5)	A_44_P172003	4.534	19a, 181c, 758, 379	4	19a	1	181c, 758, 379	3	-	responsible for synthesis of complex-type N-linked oligosaccharides in many glycoproteins as well as carbohydrate moieties of glycolipids	Gene Card	PubMed	10.1248/yakushi.132.691	A_26_P00001922	miR-758/miR-153*	-1.458	TargetScan Human	High (predicted)	Keratan Sulfate Biosynthesis,N-Glycan Biosynthesis
CAPRIN1 (cell cycle associated protein 1)	A_44_P970555	3.247	15b, 181c, 19a, 17-5p, 758	5	15b, 19a, 17-5p	3	181c, 758	2	-	may regulate transport and translation of mRNAs of proteins involved in synaptic plasticity in neurons and cell proliferation and migration in multiple cell types	Gene Card	PubMed	10.1128/MCB.02300-06	A_26_P00001922	miR-758/miR-153*	-1.458	TargetScan Human	Moderate (predicted)
CNNM4 (cyclin M4)	A_43_P22111	8.755	92a, 758	2	92a	1	758	1	biomineral tissue development	play role in metal ion transport, play role in sensory neuron functions, role in biomineralization and retinal function	Gene Card	PubMed	10.1016/j.ajhg.2009.01.009	A_26_P00001922	miR-758/miR-153*	-1.458	TargetScan Human	High (predicted)
COL4A1 (collagen, type IV, alpha 1)	A_44_P1070510	1.644	15b, 17-5p, 181c, 758	4	15b, 17-5p	2	181c, 758	2	neuromuscular junction development	inhibits angiogenesis and tumor formation	Gene Card	PubMed	10.1371/journal.pone.0051044	A_26_P00001922	miR-758/miR-153*	-1.458	TargetScan Human	High (predicted)
CTSC (cathepsin C)	A_44_P361582	4.286	15b, 758	2	15b	1	758	1	apoptotic process;peptidase activator activity involved in apoptotic process;positive regulation of apoptotic signaling pathway	central coordinator for activation of many serine proteinases in immune/inflammatory cells	Gene Card	PubMed	10.4049/jimmunol.1103179	A_26_P00001922	miR-758/miR-153*	-1.458	TargetScan Human	Moderate (predicted)
DDX3X (DEAD (Asp-Glu-Ala-Asp) box polypeptide 3, X-linked)	A_44_P1050395	13.1	181c, 15b, 19a, 92a, 758	5	15b, 19a, 92a	3	181c, 758	2	extrinsic apoptotic signaling pathway via death domain receptors;positive regulation of apoptotic process;negative regulation of apoptotic process	nuclear roles include transcriptional regulation, mRNP assembly, pre-mRNA splicing, and mRNA export. In the cytoplasm, this protein is thought to be involved in translation, cellular signaling, and viral replication	Gene Card	PubMed	10.1371/journal.pone.0014258	A_26_P00001922	miR-758/miR-153*	-1.458	TargetScan Human	Moderate (predicted)
ELF1 (E74-like factor 1 (ets domain transcription factor))	A_43_P12834	10.8	758	1	No common miRs found.	0	758	1	-	acts as both enhancer and repressor to regulate transcription of various genes	Gene Card	PubMed	10.1016/j.bbrc.2011.08.035	A_26_P00001922	miR-758/miR-153*	-1.458	TargetScan Human	Moderate (predicted)	ERK/MAPK Signaling,HGF Signaling
FBXL7 (F-box and leucine-rich repeat protein 7)	A_44_P137273	3.71	18a, 17-5p, 19a, 758	4	18a, 17-5p, 19a	3	758	1	cell proliferation	Substrate recognition component of a SCF (SKP1-CUL1-F-box protein) E3 ubiquitin-protein ligase complex which mediates the ubiquitination and subsequent proteasomal degradation of AURKA during mitosis, causing mitotic arrest	Gene Card	PubMed	10.4161/cc.11.4.19171	A_26_P00001922	miR-758/miR-153*	-1.458	TargetScan Human	High (predicted)
FBXO17 (F-box protein 17)	A_44_P379772	6.378	15b, 758	2	15b	1	758	1	-	roles in glycoprotein quality control; recognize and bind denatured glycoproteins, which are modified with complex-type oligosaccharides	Gene Card	PubMed	10.1074/jbc.M709508200	A_26_P00001922	miR-758/miR-153*	-1.458	TargetScan Human	Moderate (predicted)
FZD7 (frizzled family receptor 7)	A_44_P431713	2.246	17-5p, 379, 758	3	17-5p	1	379, 758	2	-	receptors for Wnt proteins; coupled to the beta-catenin canonical signaling pathway, which leads to the activation of disheveled proteins, inhibition of GSK-3 kinase, nuclear accumulation of beta-catenin and activation of Wnt target genes	Gene Card	PubMed	10.1038/ncb2404	A_26_P00001922	miR-758/miR-153*	-1.458	TargetScan Human	High (predicted)	Axonal Guidance Signaling,Basal Cell Carcinoma Signaling,Colorectal Cancer Metastasis Signaling,Factors Promoting Cardiogenesis in Vertebrates,G-Protein Coupled Receptor Signaling,Glioblastoma Multiforme Signaling,Human Embryonic Stem Cell Pluripotency,Molecular Mechanisms of Cancer
GLIPR1 (GLI pathogenesis-related 1)	A_42_P607092	9.461	15b, 19a, 365, 181c, 379, 758	6	15b, 19a, 365	3	181c, 379, 758	3	-	proapoptotic activities in prostate and bladder cancer cells	Gene Card	PubMed	10.1158/0008-5472.CAN-11-1714	A_26_P00001922	miR-758/miR-153*	-1.458	TargetScan Human	Moderate (predicted)
GTDC1 (glycosyltransferase-like domain containing 1)	A_44_P228367	1.914	17-5p, 758	2	17-5p	1	758	1	-	catalyzes the synthesis of the carbohydrate portions of glycoproteins, glycolipids, and proteoglycans	Gene Card	PubMed	10.1089/104454904322964788	A_26_P00001922	miR-758/miR-153*	-1.458	TargetScan Human	High (predicted)
GUCY1A3 (guanylate cyclase 1, soluble, alpha 3)	A_44_P320799	5.594	17-5p, 18a, 15b, 92a, 19a, 181c, 365, 758	8	17-5p, 18a, 15b, 92a, 19a, 365	6	181c, 758	2	-	Soluble guanylate cyclases are heterodimeric proteins that catalyze the conversion of GTP to 3',5'-cyclic GMP and pyrophosphate. The protein encoded by this gene is an alpha subunit of this complex and it interacts with a beta subunit to form the guanylate cyclase enzyme, which is activated by nitric oxide	Gene Card	PubMed	10.1371/journal.pone.0034586	A_26_P00001922	miR-758/miR-153*	-1.458	TargetScan Human	Moderate (predicted)	Antiproliferative Role of Somatostatin Receptor 2,Cellular Effects of Sildenafil (Viagra),Corticotropin Releasing Hormone Signaling,Endothelin-1 Signaling,Inhibition of Angiogenesis by TSP1,Nitric Oxide Signaling in the Cardiovascular System,Phototransduction Pathway,Purine Metabolism
HRH4 (histamine receptor H4)	A_43_P13148	3.047	17-5p, 92a, 758, 379	4	17-5p, 92a	2	758, 379	2	-	histamine receptor that is predominantly expressed in haematopoietic cells; thought to play a role in inflammation and allergy responses	Gene Card	PubMed	10.1159/000335919	A_26_P00001922	miR-758/miR-153*	-1.458	TargetScan Human	High (predicted)	G-Protein Coupled Receptor Signaling
MID1 (midline 1 (Opitz/BBB syndrome))	A_44_P263159	1.807	19a, 17-5p, 379, 758	4	19a, 17-5p	2	379, 758	2	-	likely involved in the formation of multiprotein structures acting as anchor points to microtubules; first example of a gene subject to X inactivation in human while escaping it in mouse	Gene Card	PubMed	10.1074/jbc.M113.481093	A_26_P00001922	miR-758/miR-153*	-1.458	TargetScan Human	Moderate (predicted)
NAMPT (nicotinamide phosphoribosyltransferase)	A_44_P106364	4.937	92a, 758	2	92a	1	758	1	positive regulation of smooth muscle cell proliferation;adipose tissue development	involved in metabolism, stress response, and aging; role in the modulation of circadian clock function; important in proliferation and differentiation of neural stem cells	Gene Card	PubMed	10.1021/jm4001049	A_26_P00001922	miR-758/miR-153*	-1.458	TargetScan Human	High (predicted)	Nicotinate and Nicotinamide Metabolism
NAV3 (neuron navigator 3)	A_44_P246241	5.406	19a, 92a, 758	3	19a, 92a	2	758	1	-	expressed predominantly in the nervous system, may be involved in axon guidance; may be involved in neuron regeneration	Gene Card	PubMed	10.1002/gcc.22019	A_26_P00001922	miR-758/miR-153*	-1.458	TargetScan Human	Moderate (predicted)
OLFM3 (olfactomedin 3)	A_44_P456820	2.7	17-5p, 19a, 92a, 758, 379	5	17-5p, 19a, 92a	3	758, 379	2	eye photoreceptor cell development	involved in cell-cell adhesion and cell attachment to the extracellular matrix	Gene Card	PubMed	10.1074/jbc.M506195200	A_26_P00001922	miR-758/miR-153*	-1.458	TargetScan Human	Moderate (predicted)
PAPPA (pregnancy-associated plasma protein A, pappalysin 1)	A_44_P140969	6.184	15b, 18a, 365, 758	4	15b, 18a, 365	3	758	1	-	involved in local proliferative processes such as wound healing and bone remodeling, low plasma levels suggest pregnancies with aneuploid fetuses	Gene Card	PubMed	10.1371/journal.pone.0048799	A_26_P00001922	miR-758/miR-153*	-1.458	TargetScan Human	Moderate (predicted)
PITPNB (phosphatidylinositol transfer protein, beta)	A_44_P538531	3.158	181c, 92a, 758	3	92a	1	181c, 758	2	in utero embryonic development	catalyzes the transfer of phosphatidylinositol and phosphatidylcholine between membranes	Gene Card	PubMed		A_26_P00001922	miR-758/miR-153*	-1.458	TargetScan Human	Moderate (predicted)
PLAG1 (pleiomorphic adenoma gene 1)	A_44_P177369	2.623	15b, 181c, 17-5p, 365, 18a, 19a, 92a, 758	8	15b, 17-5p, 365, 18a, 19a, 92a	6	181c, 758	2	positive regulation of glial cell proliferation	Shown to be consistently rearranged in pleomorphic adenomas of the salivary glands.	Gene Card	PubMed	10.1007/s10529-013-1213-7	A_26_P00001922	miR-758/miR-153*	-1.458	TargetScan Human	High (predicted)
PPID (peptidylprolyl isomerase D)	A_44_P469176	3.11	92a, 18a, 758	3	92a, 18a	2	758	1	apoptotic process;positive regulation of apoptotic process;negative regulation of apoptotic process	accelerate the folding of proteins	Gene Card	PubMed	10.1128/JB.00221-12	A_26_P00001922	miR-758/miR-153*	-1.458	TargetScan Human	Moderate (predicted)
PSMB8 (proteasome (prosome, macropain) subunit, beta type, 8 (large multifunctional peptidase 7))	A_44_P160180	28.98	758	1	No common miRs found.	0	No common miRs found.	1	-	Processing of class I MHC peptides; Plays a key role in apoptosis via the degradation of the apoptotic inhibitor MCL1. May be involved in the inflammatory response pathway.	Gene Card	PubMed	10.1016/j.bbrc.2012.12.097	A_26_P00001922	miR-758/miR-153*	-1.458	TargetScan Human	High (predicted)	Antigen Presentation Pathway,Interferon Signaling,Protein Ubiquitination Pathway
RASA3 (RAS p21 protein activator 3)	A_44_P282210	7.596	758	1	No common miRs found.	0	758	1	-	control of cellular proliferation and differentiation	Gene Card	PubMed	10.1074/jbc.M803622200	A_26_P00001922	miR-758/miR-153*	-1.458	TargetScan Human	High (predicted)
RNF114 (ring finger protein 114)	A_44_P1036091	1.953	15b, 758	2	15b	1	758	1	multicellular organismal development	E3 ubiquitin-protein ligase promoting the ubiquitination and degradation of the CDK inhibitor CDKN1A and probably also CDKN1B and CDKN1C;these activities stimulate cell cycles G1-to-S phase transition and suppress cellular senescence	Gene Card	PubMed		A_26_P00001922	miR-758/miR-153*	-1.458	TargetScan Human	High (predicted)
SCN5A (sodium channel, voltage-gated, type V, alpha subunit)	A_43_P11727	13.34	18a, 365, 758	3	18a, 365	2	758	1	cardiac ventricle development;brainstem development;telencephalon development;cerebellum development;positive regulation of epithelial cell proliferation	Mediates the voltage-dependent sodium ion permeability of excitable membranes. Found in muscle and is responsible for the initial upstroke of the action potential in an electrocardiogram. Defects cause long QT syndromes type 3.	Gene Card	PubMed		A_26_P00001922	miR-758/miR-153*	-1.458	TargetScan Human	Moderate (predicted)
SH2D5 (SH2 domain containing 5)	A_44_P370714	7.14	17-5p, 758	2	17-5p	1	758	1	-	May be involved in synaptic plasticity regulation through the control of Rac-GTP levels	Gene Card	PubMed		A_26_P00001922	miR-758/miR-153*	-1.458	TargetScan Human	Moderate (predicted)
SIM2 (single-minded homolog 2 (Drosophila))	A_44_P340513	4.801	18a, 15b, 365, 92a, 379, 758	6	18a, 15b, 365, 92a	4	379, 758	2	nervous system development	transcriptional repressor, may be master gene of CNS development in cooperation with Arnt; master regulator of neurogenesis	Gene Card	PubMed	10.1016/j.cellbi.2006.07.003	A_26_P00001922	miR-758/miR-153*	-1.458	TargetScan Human	High (predicted)
SLC14A1 (solute carrier family 14 (urea transporter), member 1 (Kidd blood group))	A_43_P12031	5.986	19a, 181c, 17-5p, 758, 379	5	19a, 17-5p	2	181c, 758, 379	3	-	mediates urea transport in erythrocytes	Gene Card	PubMed		A_26_P00001922	miR-758/miR-153*	-1.458	TargetScan Human	High (predicted)
SMCHD1 (structural maintenance of chromosome flexible hinge domain containing 1)	A_44_P237930	1.648	19a, 181c, 758	3	19a	1	181c, 758	2	-	required for maintenance of X inactivation in females and hypermethylation of CpG islands associated with inactive X	Gene Card	PubMed	10.1016/j.devcel.2012.06.011	A_26_P00001922	miR-758/miR-153*	-1.458	TargetScan Human	Moderate (predicted)
SOAT1 (sterol O-acyltransferase 1)	A_44_P296431	7.548	181c, 758	2	No common miRs found.	0	181c, 758	2	-	catalyzes the formation of fatty acid-cholesterol esters; implicated in the formation of beta-amyloid and atherosclerotic plaques by controlling the equilibrium between free cholesterol and cytoplasmic cholesteryl esters	Gene Card	PubMed	10.1371/journal.pone.0025344	A_26_P00001922	miR-758/miR-153*	-1.458	TargetScan Human	High (predicted)	Bile Acid Biosynthesis
SPARC (secreted protein, acidic, cystein-rich (osteonectin))	A_44_P451357	3.778	17-5p, 19a, 18a, 758	4	17-5p, 19a, 18a	3	758	1	heart development;lung development;regulation of cell proliferation;inner ear development;bone development	required for collagen in bone to become calcified, also involved in extracellular matrix synthesis and promotion of changes to cell shape; appears to regulate cell growth through interactions with the extracellular matrix and cytokines	Gene Card	PubMed	10.1002/mus.23822	A_26_P00001922	miR-758/miR-153*	-1.458	TargetScan Human	Moderate (predicted)
STK40 (serine/threonine kinase 40)	A_44_P455028	2.182	758	1	No common miRs found.	0	758	1	-	negative regulator of NF-kappa-B and p53-mediated gene transcription	Gene Card	PubMed	10.1074/jbc.M112.409433	A_26_P00001922	miR-758/miR-153*	-1.458	TargetScan Human	High (predicted)
SYNM (synemin, intermediate filament protein)	A_44_P179613	2.579	19a, 18a, 17-5p, 758	4	19a, 18a, 17-5p	3	758	1	-	intermediate filament gene that codes for cytoskeletal protein that confer resistance to mechanical stress	Gene Card	PubMed		A_26_P00001922	miR-758/miR-153*	-1.458	TargetScan Human	High (predicted)
TET2 (tet metylcytosine dioxygenase 2)	A_42_P688367	4.326	181c, 92a, 15b, 18a, 19a, 758	6	92a, 15b, 18a, 19a	4	181c, 758	2	kidney development;post-embryonic development	Dioxygenase that catalyzes the conversion of the modified genomic base 5-methylcytosine (5mC) into 5-hydroxymethylcytosine (5hmC) and plays a key role in active DNA demethylation	Gene Card	PubMed	10.1016/j.bbrc.2013.05.077	A_26_P00001922	miR-758/miR-153*	-1.458	TargetScan Human	High (predicted)
TLR7 (toll-like receptor 7)	A_44_P493652	2.302	19a, 15b, 17-5p, 758	4	19a, 15b, 17-5p	3	758	1	-	role in pathogen recognition and activation of innate immunity	Gene Card	PubMed	10.1371/journal.pone.0063163	A_26_P00001922	miR-758/miR-153*	-1.458	TargetScan Human	High (predicted)	Altered T Cell and B Cell Signaling in Rheumatoid Arthritis,Colorectal Cancer Metastasis Signaling,Communication between Innate and Adaptive Immune Cells,Crosstalk between Dendritic Cells and Natural Killer Cells,NF-Œ∫B Signaling,Role of Macrophages, Fibroblasts and Endothelial Cells in Rheumatoid Arthritis,Role of Pattern Recognition Receptors in Recognition of Bacteria and Viruses,Systemic Lupu…
TP53I11 (tumor protein p53 inducible protein 11)	A_44_P180482	6.4	758	1	No common miRs found.	0	758	1	-	p53 target and candidate tumor suppressor gene; promotes cell apoptosis	Gene Card	PubMed		A_26_P00001922	miR-758/miR-153*	-1.458	TargetScan Human	Moderate (predicted)
VPS41 (vacuolar protein sorting 41 homolog (S. cerevisiae))	A_44_P442093	4.096	181c, 15b, 758	3	15b	1	181c, 758	2	-	role in segregation of intracellular molecules into distinct organelles	Gene Card	PubMed		A_26_P00001922	miR-758/miR-153*	-1.458	TargetScan Human	High (predicted)
AAK1 (AP2 associated kinase 1)	A_44_P541439	-4.831	181c, 17-5p, 92a, 18a, 15b, 19a, 379, 758	8	17-5p, 92a, 18a, 15b, 19a	5	181c, 379, 758	3	-	functions during receptor-mediated endocytosis to trigger clathrin assembly, interact with membrane-bound receptors, and recruit endocytic accessory factors	Gene Card	PubMed	10.1083/jcb.200108123	A_26_P00001284	miR-92a/miR-92b/miR-32 (includes others)	1.605	TargetScan Human	High (predicted)	Clathrin-mediated Endocytosis Signaling
ABHD13 (abhydrolase domain containing 13)	A_44_P342412	-7.692	181c, 18a, 92a, 15b, 17-5p	5	18a, 92a, 15b, 17-5p	4	181c	1	-	hydrolase	Gene Card			A_26_P00001284	miR-92a/miR-92b/miR-32 (includes others)	1.605	TargetScan Human	High (predicted)
ABI1 (abl-interactor 1)	A_43_P10227	-5.882	181c, 92a, 17-5p, 379	4	92a, 17-5p	2	181c, 379	2	megakaryocyte development	facilitate signal transduction as components of several multiprotein complexes, and regulate actin polymerization and cytoskeletal remodeling through interactions with Abelson tyrosine kinases; In brain, seems to regulate the dendritic outgrowth and branching as well as to determine the shape and number of synaptic contacts of developing neurons.	Gene Card	PubMed		A_26_P00001284	miR-92a/miR-92b/miR-32 (includes others)	1.605	TargetScan Human	Moderate (predicted)	Ephrin Receptor Signaling,Macropinocytosis Signaling
ACTC1 (actin, alpha, cardiac muscle 1)	A_44_P524566	-10.277	92a, 15b, 181c	3	92a, 15b	2	181c	1	negative regulation of apoptotic process	involved in various types of cell motility; ubiquitously expressed in all eukaryotic cells	Gene Card	PubMed		A_26_P00001284	miR-92a/miR-92b/miR-32 (includes others)	1.605	TargetScan Human	High (predicted)	Actin Cytoskeleton Signaling,Agrin Interactions at Neuromuscular Junction,Calcium Signaling,Caveolar-mediated Endocytosis Signaling,Cellular Effects of Sildenafil (Viagra),Clathrin-mediated Endocytosis Signaling,Crosstalk between Dendritic Cells and Natural Killer Cells,FAK Signaling
ADAM10 (ADAM Metallopeptidase Domain 10)	A_42_P627394	-6.494	92a, 15b	2	92a, 15b	2	No common miRs found.	0	in utero embryonic development;positive regulation of cell proliferation;positive regulation of cell migration	cleaves many proteins including TNF-alpha and E-cadherin, controls processing of Notch and mediates lateral inhibition during neurogenesis	PubMed	PubMed		A_26_P00001284	miR-92a/miR-92b/miR-32 (includes others)	1.605	TargetScan Human	High (predicted)	Axonal Guidance Signaling,Ephrin Receptor Signaling
AHCYL1 (S-adenosylhomocysteine hydrolase-like 1)	A_44_P385988	-4.032	92a	1	92a	1	No common miRs found.	0	-	Multifaceted cellular regulator which coordinates several essential cellular functions including regulation of epithelial HCO3(-) and fluid secretion, mRNA processing and DNA replication; involved in conversion of S-adenosyl-L-homocysteine to L-homocysteine and adenosine; Acts as a (dATP)-dependent inhibitor of ribonucleotide reductase large subunit RRM1, controlling the endogenous dNTP pool and …	Gene Card	PubMed		A_26_P00001284	miR-92a/miR-92b/miR-32 (includes others)	1.605	TargetScan Human	High (predicted)	Methionine Metabolism,Selenoamino Acid Metabolism
ANKRD46 (ankyrin repeat domain 46)	A_44_P991787	-2.439	15b, 92a, 758	3	15b, 92a	2	758	1	-	function in protein-protein interactions in variety of cellular processes	Gene Card	PubMed		A_26_P00001284	miR-92a/miR-92b/miR-32 (includes others)	1.605	TargetScan Human	Moderate (predicted)
ARID1B (AT rich interactive domain 1B (SWI1-like))	A_44_P510714	-1.808	92a	1	92a	1	No common miRs found.	0	-	role in cell-cycle activation, involved in transcriptional activation and repression of select genes by chromatin remodeling	Gene Card	PubMed	10.1038/ng.2493	A_26_P00001284	miR-92a/miR-92b/miR-32 (includes others)	1.605	TargetScan Human	High (predicted)
ASTN1 (astrotactin 1)	A_44_P482200	-9.615	181c, 92a, 15b, 18a, 17-5p, 379, 758	7	92a, 15b, 18a, 17-5p	4	181c, 379, 758	3	neuron migration;neuron cell-cell adhesion;cell migration	Neuronal adhesion molecule required for glial-guided migration of young postmitotic neuroblasts in cortical regions of developing brain, including hippocampus, cerebrum, cerebellum, and olfactory bulb	Gene Card	PubMed	10.1523/JNEUROSCI.0032-10.2010	A_26_P00001284	miR-92a/miR-92b/miR-32 (includes others)	1.605	TargetScan Human	Moderate (predicted)
ATP11A (ATPase, class VI, type 11A)	A_42_P763424	-2.933	15b, 19a, 92a, 365, 181c, 17-5p	6	15b, 19a, 92a, 365, 17-5p	5	181c	1	-	drives the transport of ions such as calcium across the membranes; catalytic component of a P4-ATPase flippase complex which catalyzes the hydrolysis of ATP coupled to the transport of aminophospholipids from the outer to the inner leaflet of various membranes and ensures the maintenance of asymmetric distribution of phospholipids	Gene Card	PubMed		A_26_P00001284	miR-92a/miR-92b/miR-32 (includes others)	1.605	TargetScan Human	High (predicted)
ATP2A2 (ATPase, Ca++ transporting, cardiac muscle, slow twitch 2)	A_44_P282482	-4.695	92a, 181c, 15b, 18a, 379	5	92a, 15b, 18a	3	181c, 379	2	-	catalyzes the hydrolysis of ATP coupled with the translocation of calcium from the cytosol into the sarcoplasmic reticulum lumen, and involved in regulation of contraction/relaxation cycle	Gene Card	PubMed	10.1152/physiolgenomics.00132.2012	A_26_P00001284	miR-92a/miR-92b/miR-32 (includes others)	1.605	TargetScan Human	High (predicted)	Calcium Signaling,Calcium-induced T Lymphocyte Apoptosis,Cardiac Œ≤-adrenergic Signaling,Nitric Oxide Signaling in the Cardiovascular System
AZIN1 (antizyme inhibitor 1)	A_44_P387587	-3.831	92a, 19a, 365	3	92a, 19a, 365	3	No common miRs found.	0	-	plays a role in cell growth and proliferation by maintaining polyamine homeostasis within the cell	Gene Card	PubMed	10.1038/nm.3043	A_26_P00001284	miR-92a/miR-92b/miR-32 (includes others)	1.605	TargetScan Human	High (predicted)	Polyamine Regulation in Colon Cancer
B3GALT2 (UDP-Gal: BetaGlcNAc Beta 1,3-Galactosyltransferase, polypeptide 2)	A_44_P560021	-7.194	92a, 17-5p	2	92a, 17-5p	2	No common miRs found.	0	-	transfers galactose from UDP-galactose to substrates with a terminal beta-N-acetylglucosamine (beta-GlcNAc) residue; Involved in the biosynthesis of the carbohydrate moieties of glycolipids and glycoproteins	Gene Card	PubMed		A_26_P00001284	miR-92a/miR-92b/miR-32 (includes others)	1.605	TargetScan Human	High (predicted)
BAI3 (Brain-Specific Angiogenesis Inhibitor 3)	A_44_P778129	-40.65	181c, 92a	2	92a	1	181c	1	neuropeptide signaling pathway	may regulate the number of excitatory synapses that are formed on hippocampus neurons, might be involved in angiogenesis inhibition and suppression of glioblastoma	Gene Card	PubMed	10.1038/mp.2013.46	A_26_P00001284	miR-92a/miR-92b/miR-32 (includes others)	1.605	TargetScan Human	High (predicted)	G-Protein Coupled Receptor Signaling
BCAT1 (branched chain amino-acid transaminase 1, cytosolic)	A_43_P11881	-19.157	365, 19a, 92a, 17-5p, 181c, 758	6	365, 19a, 92a, 17-5p	4	181c, 758	2	-	catalyzes the first reaction in catabolism of essential branched chain amino acids leucine, isoleucine, and valine	Gene Card	PubMed	10.1074/jbc.M110.136846	A_26_P00001284	miR-92a/miR-92b/miR-32 (includes others)	1.605	TargetScan Human	Moderate (predicted)	Pantothenate and CoA Biosynthesis,Valine, Leucine and Isoleucine Biosynthesis,Valine, Leucine and Isoleucine Degradation
BZW1 (basic leucine zipper and W2 domains 1)	A_44_P637541	-2.273	15b, 92a, 17-5p	3	15b, 92a, 17-5p	3	No common miRs found.	0	-	enhances histone H4 gene transcription	Gene Card	PubMed	10.1021/bi010529o	A_26_P00001284	miR-92a/miR-92b/miR-32 (includes others)	1.605	TargetScan Human	Moderate (predicted)
C14orf28 (chromosome 14 open reading frame 28)	A_44_P316742	-6.211	17-5p, 181c, 92a	3	17-5p, 92a	2	181c	1	-		Gene Card			A_26_P00001284	miR-92a/miR-92b/miR-32 (includes others)	1.605	TargetScan Human	Moderate (predicted)
C20orf194 (chromosome 20 open reading frame 194)	A_44_P425259	-8.547	19a, 15b, 92a, 365, 758	5	19a, 15b, 92a, 365	4	758	1	-	may act as an effector for ARL3	Gene Card	PubMed		A_26_P00001284	miR-92a/miR-92b/miR-32 (includes others)	1.605	TargetScan Human	High (predicted)
C5orf30 (chromosome 5 open reading frame 30)	A_44_P381270	-7.042	18a, 92a, 19a	3	18a, 92a, 19a	3	No common miRs found.	0	-	role in trafficking of proteins, role in ciliary membrane localization	Gene Card	PubMed		A_26_P00001284	miR-92a/miR-92b/miR-32 (includes others)	1.605	TargetScan Human	High (predicted)
CACNA1C (calcium channel, voltage-dependent, L type, alpha 1C subunit)	A_44_P203145	-4.673	19a, 18a, 365, 181c, 92a, 15b, 758, 379	8	19a, 18a, 365, 92a, 15b	5	181c, 758, 379	3	synaptic transmission	mediate entry of calcium ions into excitable cells; involved in muscle contraction, hormone or neurotransmitter release, gene expression, cell motility, cell division and cell death	Gene Card	PubMed	10.1016/j.bpj.2011.09.063	A_26_P00001284	miR-92a/miR-92b/miR-32 (includes others)	1.605	TargetScan Human	High (predicted)	Amyotrophic Lateral Sclerosis Signaling,Cardiac Hypertrophy Signaling,Cardiac Œ≤-adrenergic Signaling,Cellular Effects of Sildenafil (Viagra),Maturity Onset Diabetes of Young (MODY) Signaling,Nitric Oxide Signaling in the Cardiovascular System,Synaptic Long Term Potentiation
CASKIN1 (CASK interacting protein 1)	A_42_P768530	-2.933	92a, 15b, 181c	3	92a, 15b	2	181c	1	-	may link scaffolding protein CASK to downstream intracellular effectors	Gene Card	PubMed		A_26_P00001284	miR-92a/miR-92b/miR-32 (includes others)	1.605	TargetScan Human	High (predicted)
CCDC6 (coiled-coil domain containing 6)	A_44_P542535	-2.849	15b, 19a, 92a, 365, 181c, 17-5p	6	15b, 19a, 92a, 365, 17-5p	5	181c	1	-	tumor suppressor, associated with thyroid papillary carcinoma	Gene Card	PubMed	10.1016/j.canlet.2007.12.018	A_26_P00001284	miR-92a/miR-92b/miR-32 (includes others)	1.605	TargetScan Human	Moderate (predicted)
CCNC (cyclin C)	A_44_P373629	-6.993	92a	1	92a	1	No common miRs found.	0	-	involved in regulated gene transcription of nearly all RNA polymerase II-dependent genes	Gene Card	PubMed		A_26_P00001284	miR-92a/miR-92b/miR-32 (includes others)	1.605	TargetScan Human	High (predicted)	Estrogen Receptor Signaling,VDR/RXR Activation
CCNG1 (cyclin G1)	A_44_P235919	-6.757	365, 92a, 181c, 758	4	365, 92a	2	181c, 758	2	brain development;negative regulation of apoptotic process	role in growth regulation, is associated with G2/M phase arrest in response to DNA damage	Gene Card	PubMed		A_26_P00001284	miR-92a/miR-92b/miR-32 (includes others)	1.605	TargetScan Human	Moderate (predicted)	p53 Signaling
CCT6A (chaperonin containing TCP1, subunit 6A (zeta 1))	A_42_P552233	-1.658	92a	1	92a	1	No common miRs found.	0	-	Molecular chaperone; assists the folding of proteins upon ATP hydrolysis; known to play a role, in vitro, in the folding of actin and tubulin	Gene Card	PubMed		A_26_P00001284	miR-92a/miR-92b/miR-32 (includes others)	1.605	TargetScan Human	High (predicted)
CDH10 (Cadherin 10, Type 2 (T2-Cadherin))	A_44_P839743	-8.929	92a, 758	2	92a	1	758	1	-	Predominately expressed in the brain, involved in synaptic adhesions, axon outgrowth and guidance	Gene Card	PubMed	10.1002/cne.10424	A_26_P00001284	miR-92a/miR-92b/miR-32 (includes others)	1.605	TargetScan Human	Moderate (predicted)	GŒ±12/13 Signaling
CELF2 (CUGBP, Elav-like family member 2)	A_44_P973796	-6.173	92a, 17-5p	2	92a, 17-5p	2	No common miRs found.	0	-	involved in pre-mRNA alternative splicing and mRNA translation and stability	Gene Card	PubMed	10.1002/dvdy.23959	A_26_P00001284	miR-92a/miR-92b/miR-32 (includes others)	1.605	TargetScan Human	High (predicted)
CNR1 (cannabinoid receptor 1 (brain))	A_44_P1030258	-13.717	17-5p, 92a, 19a, 181c	4	17-5p, 92a, 19a	3	181c	1	-	involved in cannabinoid-induced CNS effects	Gene Card	PubMed	10.1089/ars.2012.5100	A_26_P00001284	miR-92a/miR-92b/miR-32 (includes others)	1.605	TargetScan Human	High (predicted)	Corticotropin Releasing Hormone Signaling,G-Protein Coupled Receptor Signaling,Reelin Signaling in Neurons,cAMP-mediated signaling
CNTLN (centlein, centrosomal protein)	A_44_P654068	-2.227	92a, 17-5p, 758	3	92a, 17-5p	2	758	1	-	maintains centrosome cohesion	Gene Card	PubMed		A_26_P00001284	miR-92a/miR-92b/miR-32 (includes others)	1.605	TargetScan Human	Moderate (predicted)
CTTNBP2 (cortactin binding protein 2)	A_44_P1049114	-36.364	92a, 181c	2	92a	1	181c	1	brain development	Regulates the dendritic spine distribution of CTTN/cortactin in hippocampal neurons, thus controls dendritic spinogenesis and dendritic spine maintenance	Gene Card	PubMed	10.1523/JNEUROSCI.4405-11.2012	A_26_P00001284	miR-92a/miR-92b/miR-32 (includes others)	1.605	TargetScan Human	Moderate (predicted)
DNAJB9 (DnaJ (Hsp40) homolog, subfamily B, member 9)	A_44_P127597	-5.208	92a, 17-5p, 758	3	92a, 17-5p	2	758	1	-	role in protecting stressed cells from apoptosis by regulating the ATPase activity of 70 kDa heat shock proteins	Gene Card	PubMed	10.1002/ijc.24168	A_26_P00001284	miR-92a/miR-92b/miR-32 (includes others)	1.605	TargetScan Human	High (predicted)	Aldosterone Signaling in Epithelial Cells,NRF2-mediated Oxidative Stress Response,Protein Ubiquitination Pathway
DPY30 (dpy-30 homolog (C. elegans))	A_44_P257628	-3.559	92a	1	92a	1	No common miRs found.	0	-	controls cell cycle regulators and plays an important role in the proliferation and differentiation of human hematopoietic progenitor cells; role in retinoic acid-induced differentiation along neural lineage	Gene Card	PubMed		A_26_P00001284	miR-92a/miR-92b/miR-32 (includes others)	1.605	TargetScan Human	Moderate (predicted)
EBAG9 (estrogen receptor binding site associated, antigen, 9)	A_44_P1007708	-7.092	92a, 758	2	92a	1	758	1	apoptotic process	participate in suppression of cell proliferation and induces apoptotic cell death through activation	Gene Card	PubMed		A_26_P00001284	miR-92a/miR-92b/miR-32 (includes others)	1.605	TargetScan Human	Moderate (predicted)
EGR1 (early growth response 1)	A_44_P233080	-3.115	92a, 181c	2	92a	1	181c	1	positive regulation of cell death;negative regulation of apoptotic process;positive regulation of neuron apoptotic process;regulation of long-term neuronal synaptic plasticity;long-term synaptic potentiation;glomerular mesangial cell proliferation;positive regulation of glomerular metanephric mesangial cell proliferation	Transcriptional regulator and required for differentiation and mitogenesis.	Gene Card	PubMed	10.1016/j.bbrc.2005.03.036	A_26_P00001284	miR-92a/miR-92b/miR-32 (includes others)	1.605	TargetScan Human	Moderate (predicted)	B Cell Receptor Signaling,CDK5 Signaling,CXCR4 Signaling,GNRH Signaling,Role of Tissue Factor in Cancer
EIF5 (eukaryotic translation initiation factor 5)	A_44_P481525	-2.415	92a, 17-5p, 758	3	92a, 17-5p	2	758	1	-	catalyzes hydrolysis of GTP bound to 40S ribosomal initiation complex	Gene Card	PubMed	10.1074/jbc.M112.440693	A_26_P00001284	miR-92a/miR-92b/miR-32 (includes others)	1.605	TargetScan Human	Moderate (predicted)	EIF2 Signaling
ERGIC2 (ERGIC and golgi 2)	A_44_P420646	-10.288	92a	1	92a	1	No common miRs found.	0	-	downregulated in prostate carcinoma, role in transport between endoplasmic reticulum and Golgi	Gene Card	PubMed	10.1089/dna.2006.25.523	A_26_P00001284	miR-92a/miR-92b/miR-32 (includes others)	1.605	TargetScan Human	High (predicted)
EXOC5 (exocyst complex component 5)	A_44_P188596	-5.208	181c, 19a, 15b, 17-5p, 92a, 379, 758	7	19a, 15b, 17-5p, 92a	4	181c, 379, 758	3	-	component of exocyst complex involved in docking of exocytic vesicles with fusion sites on the plasma membrane	Gene Card	PubMed	10.1091/mbc.11.12.4259	A_26_P00001284	miR-92a/miR-92b/miR-32 (includes others)	1.605	TargetScan Human	High (predicted)	Cdc42 Signaling
FAM81A (family with sequence similarity 81, member A)	A_44_P885889	-3.922	15b, 92a, 758	3	15b, 92a	2	758	1	-	unknown	Gene Card	PubMed		A_26_P00001284	miR-92a/miR-92b/miR-32 (includes others)	1.605	TargetScan Human	High (predicted)
FAR1 (fatty acyl CoA reductase 1)	A_44_P356312	-10.493	92a, 181c	2	92a	1	181c	1	-	The protein encoded by this gene is required for the reduction of fatty acids to fatty alcohols, a process that is required for the synthesis of monoesters and ether lipids	Gene Card	PubMed	10.1104/pp.110.158238	A_26_P00001284	miR-92a/miR-92b/miR-32 (includes others)	1.605	TargetScan Human	High (predicted)
FBXO33 (F-box protein 33)	A_44_P451392	-10.07	15b, 181c, 92a, 758	4	15b, 92a	2	181c, 758	2	-	mediates the ubiquitination and subsequent proteasomal degradation of target proteins	Gene Card	PubMed	10.1016/j.febslet.2006.06.023	A_26_P00001284	miR-92a/miR-92b/miR-32 (includes others)	1.605	TargetScan Human	High (predicted)
FKBP1A (FK506 binding protein 1A, 12kDa)	A_44_P538406	-3.236	15b, 181c, 92a	3	15b, 92a	2	181c	1	T cell proliferation	role in immunoregulation and basic cellular processes involving protein folding and trafficking	Gene Card	PubMed	10.1242/dev.089920	A_26_P00001284	miR-92a/miR-92b/miR-32 (includes others)	1.605	TargetScan Human	Moderate (predicted)	mTOR Signaling
FUNDC1 (FUN14 domain containing 1)	A_44_P301420	-3.096	92a	1	92a	1	No common miRs found.	0	-	activator of hypoxia-induced mitophagy, an important mechanism for mitochondrial quality control	Gene Card	PubMed		A_26_P00001284	miR-92a/miR-92b/miR-32 (includes others)	1.605	TargetScan Human	Moderate (predicted)
FXR1 (fragile X mental retardation, autosomal homolog 1)	A_44_P650550	-6.711	19a, 92a, 18a, 17-5p, 15b, 758	6	19a, 92a, 18a, 17-5p, 15b	5	758	1	muscle organ development	Shuttles between the nucleus and cytoplasm and associate with polyribosomes, predominantly with the 60S ribosomal subunit; RNA-binding protein required for embryonic and postnatal development of muscle tissue. May regulate intracellular transport and local translation of certain mRNAs	Gene Card	PubMed	10.1002/mrd.22059	A_26_P00001284	miR-92a/miR-92b/miR-32 (includes others)	1.605	TargetScan Human	High (predicted)
GAP43 (growth associated protein 43)	A_42_P833045	-2.398	92a	1	92a	1	No common miRs found.	0	nervous system development	associated with nerve growth, role in axonal and dendritic filopodia induction	Gene Card	PubMed	10.3109/08990220.2012.686936	A_26_P00001284	miR-92a/miR-92b/miR-32 (includes others)	1.605	TargetScan Human	High (predicted)
GLYR1 (glyoxylate reductase 1 homolog (Arabidopsis))	A_44_P945096	-3.69	92a	1	92a	1	No common miRs found.	0	-	May have oxidoreductase activity. Regulates p38 MAP kinase activity by mediating stress activation of p38alpha/MAPK14 and specifically regulating MAPK14 signaling	Gene Card	PubMed	10.1111/j.1744-7909.2012.01103.x	A_26_P00001284	miR-92a/miR-92b/miR-32 (includes others)	1.605	TargetScan Human	High (predicted)
GPM6A (glycoprotein M6A)	A_44_P652899	-5.291	92a, 365, 181c, 379	4	92a, 365	2	181c, 379	2	neuron migration;neural retina development;synapse assembly;neuron projection morphogenesis	Involved in neuronal differentiation, including differentiation and migration of neuronal stem cells. Plays a role in neuronal plasticity and is involved in neurite and filopodia outgrowth, filopodia motility and probably synapse formation	Gene Card	PubMed	10.1089/scd.2008.0215	A_26_P00001284	miR-92a/miR-92b/miR-32 (includes others)	1.605	TargetScan Human	High (predicted)
GRM7 (Glutamate Receptor, Metabotropic 71)	A_43_P12487	-5.263	15b, 92a, 181c, 19a, 17-5p	5	15b, 92a, 19a, 17-5p	4	181c	1	synaptic transmission;neurological system process	mGlu group III receptors are involved in spatial learning and memory, and umami taste (mGlu4), stimulation of photoreceptors (mGlu6), long term depression (mGlu7) and presynaptic inhibition in the perforant pathway (mGlu8).	Gene Card	PubMed	10.1017/S1461145709990356	A_26_P00001284	miR-92a/miR-92b/miR-32 (includes others)	1.605	TargetScan Human	Moderate (predicted)	CREB Signaling in Neurons,G-Protein Coupled Receptor Signaling,Glutamate Receptor Signaling,Neuropathic Pain Signaling In Dorsal Horn Neurons,Synaptic Long Term Depression,Synaptic Long Term Potentiation,cAMP-mediated signaling
GXYLT1 (glucoside xylosyltransferase 1)	A_44_P759863	-3.759	365, 17-5p, 19a, 92a, 181c, 379, 758	7	365, 17-5p, 19a, 92a	4	181c, 379, 758	3	-	elongates O-linked glucose attached to EGF-like repeats	Gene Card	PubMed		A_26_P00001284	miR-92a/miR-92b/miR-32 (includes others)	1.605	TargetScan Human	High (predicted)
HDAC2 (histone deacetylase 2)	A_44_P139916	-2.257	92a, 365, 15b, 379, 758	5	92a, 365, 15b	3	379, 758	2	positive regulation of cell proliferation;negative regulation of neuron projection development;dendrite development;hippocampus development;neuron differentiation;negative regulation of apoptotic process;cardiac muscle cell development;negative regulation of cardiac muscle cell proliferation;eyelid development in camera-type eye;negative regulation of intrinsic apoptotic signaling pathway	role in transcriptional regulation, cell cycle progression and developmental events	Gene Card	PubMed	10.1167/iovs.12-11529	A_26_P00001284	miR-92a/miR-92b/miR-32 (includes others)	1.605	TargetScan Human	Moderate (predicted)	Calcium Signaling,Calcium-induced T Lymphocyte Apoptosis,Cell Cycle: G1/S Checkpoint Regulation,Chronic Myeloid Leukemia Signaling,Cyclins and Cell Cycle Regulation,DNA Methylation and Transcriptional Repression Signaling,Hereditary Breast Cancer Signaling,Huntington's Disease Signaling
HERPUD2 (HERPUD family member 2)	A_42_P593381	-2.404	92a, 17-5p	2	92a, 17-5p	2	No common miRs found.	0	-	involved in the unfolded protein response (UPR) pathway	Gene Card	PubMed		A_26_P00001284	miR-92a/miR-92b/miR-32 (includes others)	1.605	TargetScan Human	High (predicted)
HMGCR (3-Hydroxy-3-Methylglutaryl-CoA Reductase)	A_44_P315661	-5.102	365, 92a	2	365, 92a	2	No common miRs found.	0	positive regulation of cell proliferation;embryo development;negative regulation of striated muscle cell apoptotic process;positive regulation of cardiac muscle cell apoptotic process;negative regulation of apoptotic process;positive regulation of skeletal muscle tissue development;positive regulation of smooth muscle cell proliferation	Transmembrane glycoprotein that is the rate-limiting enzyme in cholesterol biosynthesis as well as in the biosynthesis of nonsterol isoprenoids that are essential for normal cell function including ubiquinone and geranylgeranyl proteins	Gene Card	PubMed		A_26_P00001284	miR-92a/miR-92b/miR-32 (includes others)	1.605	TargetScan Human	Moderate (predicted)	AMPK Signaling,Biosynthesis of Steroids,LXR/RXR Activation
HNRNPU (heterogeneous nuclear ribonucleoprotein U (scaffold attachment factor A))	A_44_P496211	-3.165	19a, 92a, 17-5p, 181c, 758	5	19a, 92a, 17-5p	3	181c, 758	2	-	Packaging of hnRNA into large ribonucleoprotein complexes; influence pre-mRNA processing and other aspects of mRNA metabolism and transport	Gene Card	PubMed		A_26_P00001284	miR-92a/miR-92b/miR-32 (includes others)	1.605	TargetScan Human	High (predicted)
HP1BP3 (heterochromatin protein 1, binding protein 3)	A_44_P343694	-4.926	92a, 17-5p, 146b	3	92a, 17-5p, 146b	3	No common miRs found.	0	-	involved in chromatin structure and function	Gene Card	PubMed		A_26_P00001284	miR-92a/miR-92b/miR-32 (includes others)	1.605	TargetScan Human	Moderate (predicted)
IDH1 (isocitrate dehydrogenase 1 (NADP+), soluble)	A_43_P12569	-3.413	92a, 19a, 181c	3	92a, 19a	2	181c	1	female gonad development	catalyzes the oxidative decarboxylation of isocitrate to 2-oxoglutarate;roles in the regeneration of NADPH for intraperoxisomal reductions	Gene Card	PubMed		A_26_P00001284	miR-92a/miR-92b/miR-32 (includes others)	1.605	TargetScan Human	High (predicted)	Citrate Cycle,Glutathione Metabolism
IL36B (interleukin 36, beta)	A_43_P23392	-5.128	92a	1	92a	1	No common miRs found.	0	-	stimulates production of interleukin-6 and interlleukin-8 in synovial fibroblasts, articular chondrocytes and mature adipocytes	Gene Card	PubMed	10.1074/jbc.M111.267922	A_26_P00001284	miR-92a/miR-92b/miR-32 (includes others)	1.605	TargetScan Human	Moderate (predicted)	Acute Phase Response Signaling,Altered T Cell and B Cell Signaling in Rheumatoid Arthritis,Atherosclerosis Signaling,Cholecystokinin/Gastrin-mediated Signaling,Communication between Innate and Adaptive Immune Cells,Dendritic Cell Maturation,FXR/RXR Activation,Graft-versus-Host Disease Signaling
INSIG1 (insulin induced gene 1)	A_44_P406074	-4.237	19a, 92a, 181c, 379	4	19a, 92a	2	181c, 379	2	palate development	regulating cholesterol concentrations in cells	Gene Card	PubMed	10.1139/g2012-029	A_26_P00001284	miR-92a/miR-92b/miR-32 (includes others)	1.605	TargetScan Human	High (predicted)
ITPR1 (inositol 1,4,5-triphosphate receptor, type 1)	A_44_P215056	-2.841	92a, 15b, 19a, 365	4	92a, 15b, 19a, 365	4	No common miRs found.	0	post-embryonic development;intrinsic apoptotic signaling pathway in response to endoplasmic reticulum stress;negative regulation of neuron death	mediates calcium release, role in ER stress-induced apoptosis	Gene Card	PubMed	10.1186/1750-1172-7-67	A_26_P00001284	miR-92a/miR-92b/miR-32 (includes others)	1.605	TargetScan Human	High (predicted)	Aldosterone Signaling in Epithelial Cells,Breast Cancer Regulation by Stathmin1,CCR3 Signaling in Eosinophils,CD28 Signaling in T Helper Cells,CREB Signaling in Neurons,CXCR4 Signaling,Calcium Signaling,Calcium-induced T Lymphocyte Apoptosis
KIAA0430 (KIAA0430)	A_44_P298268	-5.291	92a, 15b, 19a, 758	4	92a, 15b, 19a	3	758	1	-	Essential regulator of oogenesis required for female meiotic progression to repress transposable elements and preventing their mobilization, which is essential for the germline integrity	Gene Card	PubMed		A_26_P00001284	miR-92a/miR-92b/miR-32 (includes others)	1.605	TargetScan Human	Moderate (predicted)
LPPR4 (Phosphatase-like protein 1)	A_44_P196296	-8.264	92a, 365, 181c, 379	4	92a, 365	2	181c, 379	2	inner ear development	important for axonal outgrowth during development and regenerative sprouting, facilitates outgrowth in hippocampus	Gene Card	PubMed	10.1016/j.bbalip.2012.08.010	A_26_P00001284	miR-92a/miR-92b/miR-32 (includes others)	1.605	TargetScan Human	Moderate (predicted)
MATN2 (Matrillin 2)	A_42_P631453	-7.299	19a, 92a	2	19a, 92a	2	No common miRs found.	0	neuron migration;glial cell migration;neuron projection development	thought to be involved in the formation of filamentous networks in the extracellular matrices of various tissues	Gene Card	PubMed	10.1042/BJ20021069	A_26_P00001284	miR-92a/miR-92b/miR-32 (includes others)	1.605	TargetScan Human	Moderate (predicted)
MBOAT2 (membrane bound O-acyltransferase domain containing 2)	A_44_P538086	-4.425	18a, 181c, 92a, 17-5p	4	18a, 92a, 17-5p	3	181c	1	-	an acyltransferase involved in the phospholipid remodeling pathway	Gene Card	PubMed	10.1074/jbc.M806194200	A_26_P00001284	miR-92a/miR-92b/miR-32 (includes others)	1.605	TargetScan Human	High (predicted)
MTPN (myotrophin)	A_44_P940889	-19.268	18a, 92a, 181c, 758	4	18a, 92a	2	181c, 758	2	neuron differentiation	a potential function in cerebellar morphogenesis, and it may be involved in the differentiation of cerebellar neurons; role in regulation of growth of actin filaments, inhibits activity F-actin-capping protein complex, growth of cardiomyocytes	Gene Card	PubMed	10.1007/s11033-011-1028-3	A_26_P00001284	miR-92a/miR-92b/miR-32 (includes others)	1.605	TargetScan Human	Moderate (predicted)
MUM1L1 (melanoma associated antigen (mutated) 1-like 1)	A_44_P788634	-8.547	17-5p, 92a	2	17-5p, 92a	2	No common miRs found.	0	-	contain mutated antigens expressed at high levels on certain types of cancers	Gene Card	PubMed		A_26_P00001284	miR-92a/miR-92b/miR-32 (includes others)	1.605	TargetScan Human	Moderate (predicted)
MYCBP2 (MYC binding protein 2, E3 ubiquitin protein ligase)	A_44_P1056271	-3.3	92a, 181c	2	92a	1	181c	1	motor neuron axon guidance;branchiomotor neuron axon guidance;central nervous system projection neuron axonogenesis;cell morphogenesis involved in neuron differentiation	Facilitator or regulator of transcriptional activation by MYC. May have a role during synaptogenesis	Gene Card	PubMed		A_26_P00001284	miR-92a/miR-92b/miR-32 (includes others)	1.605	TargetScan Human	High (predicted)
MYLIP (myosin regulatory light chain interacting protein)	A_44_P612186	-4.587	19a, 92a, 365, 17-5p	4	19a, 92a, 365, 17-5p	4	No common miRs found.	0	nervous system development	cytoskeletal effector proteins linking actin to membrane-bound proteins at the cell surface, inhibits neurite outgrowth	Gene Card	PubMed		A_26_P00001284	miR-92a/miR-92b/miR-32 (includes others)	1.605	TargetScan Human,miRecords	Experimentally Observed,High (predicted)
NAA15 (N(alpha)-acetyltransferase 15, NatA auxilliary subunit)	A_44_P207095	-3.195	15b, 181c, 92a, 379	4	15b, 92a	2	181c, 379	2	-	may important for vascular, hematopoietic and neuronal growth and development	Gene Card	PubMed		A_26_P00001284	miR-92a/miR-92b/miR-32 (includes others)	1.605	TargetScan Human	High (predicted)
NCOA1 (nuclear receptor coactivator 1)	A_44_P996204	-3.322	18a, 92a	2	18a, 92a	2	No common miRs found.	0	male gonad development;cerebellum development;hippocampus development;hypothalamus development;cerebral cortex development;positive regulation of apoptotic process;positive regulation of neuron differentiation	Transcriptional coactivator for steroid and nuclear hormone receptors	Gene Card	PubMed		A_26_P00001284	miR-92a/miR-92b/miR-32 (includes others)	1.605	TargetScan Human	High (predicted)	Androgen Signaling,Estrogen Receptor Signaling,Glucocorticoid Receptor Signaling,HIF1Œ± Signaling,IL-12 Signaling and Production in Macrophages,PPAR Signaling,PXR/RXR Activation,RAR Activation
NFYB (nuclear transcription factor Y, beta)	A_44_P880152	-4.63	181c, 365, 17-5p, 92a	4	365, 17-5p, 92a	3	181c	1	-	stimulates the transcription of various genes by recognizing and binding to a CCAAT motif in promoters	Gene Card	PubMed	10.1016/j.cell.2012.11.047	A_26_P00001284	miR-92a/miR-92b/miR-32 (includes others)	1.605	TargetScan Human	High (predicted)
NFYC (nuclear transcription factor Y, gamma)	A_44_P174682	-19.417	92a, 15b, 181c	3	92a, 15b	2	181c	1	-	stimulates transcription of various genes by recognizing and binding to CCAAT motif; possible oncogene	Gene Card	PubMed	10.1093/nar/gkr128	A_26_P00001284	miR-92a/miR-92b/miR-32 (includes others)	1.605	TargetScan Human	High (predicted)
NLK (nemo-like kinase)	A_44_P307939	-4.673	92a, 19a, 181c	3	92a, 19a	2	181c	1	-	regulates a number of transcription factors with key roles in cell fate determination	Gene Card	PubMed	10.1016/j.cellsig.2012.09.017	A_26_P00001284	miR-92a/miR-92b/miR-32 (includes others)	1.605	TargetScan Human	High (predicted)	Molecular Mechanisms of Cancer,Role of Macrophages, Fibroblasts and Endothelial Cells in Rheumatoid Arthritis,Wnt/Œ≤-catenin Signaling
NPTN (neuroplastin)	A_44_P510659	-9.259	92a, 19a, 181c	3	92a, 19a	2	181c	1	positive regulation of neuron projection development;positive regulation of long-term neuronal synaptic plasticity;long-term synaptic potentiation	involved in long term potentiation at hippocampal excitatory synapses, may play role in synaptic plasticity	Gene Card	PubMed	10.1016/j.biocel.2011.10.006	A_26_P00001284	miR-92a/miR-92b/miR-32 (includes others)	1.605	TargetScan Human	High (predicted)
NPTX1 (neuronal pentraxin I)	A_44_P260751	-16.779	92a, 19a, 17-5p	3	92a, 19a, 17-5p	3	No common miRs found.	0	mitochondrial fragmentation involved in apoptotic process	involved in mediating uptake of synaptic material during synapse remodeling or in mediating synaptic clustering of AMPA glutamate receptors	Gene Card	PubMed	10.1006/geno.1996.0503	A_26_P00001284	miR-92a/miR-92b/miR-32 (includes others)	1.605	TargetScan Human	Moderate (predicted)
NR4A3 (nuclear receptor subfamily 4, group A, member 3)	A_44_P654444	-3.636	17-5p, 92a, 19a, 181c	4	17-5p, 92a, 19a	3	181c	1	hippocampus development;negative regulation of apoptotic process;negative regulation of neuron apoptotic process;neuromuscular process controlling balance;positive regulation of leukocyte apoptotic process;positive regulation of leukocyte apoptotic process	transcriptional activator	Gene Card	PubMed		A_26_P00001284	miR-92a/miR-92b/miR-32 (includes others)	1.605	TargetScan Human	High (predicted)
OSGIN2 (oxidative stress induced growth inhibitor family member 2)	A_44_P337900	-3.597	365, 92a, 17-5p	3	365, 92a, 17-5p	3	No common miRs found.	0	-	involved in meiosis or maturation of germ cells	Gene Card			A_26_P00001284	miR-92a/miR-92b/miR-32 (includes others)	1.605	TargetScan Human	Moderate (predicted)
PAPD4 (PAP associated domain containing 4)	A_43_P19378	-10.823	92a, 15b, 19a	3	92a, 15b, 19a	3	No common miRs found.	0	-	adds successive AMP monomers to the 3'-end of specific RNAs	Gene Card	PubMed	10.1101/gr.118059.110	A_26_P00001284	miR-92a/miR-92b/miR-32 (includes others)	1.605	TargetScan Human	High (predicted)
PAPD5 (PAP associated domain containing 5)	A_42_P535555	-2.74	181c, 92a, 19a, 17-5p	4	92a, 19a, 17-5p	3	181c	1	-	role in replication-dependent histone mRNA degradation	Gene Card	PubMed	10.1261/rna.2787011	A_26_P00001284	miR-92a/miR-92b/miR-32 (includes others)	1.605	TargetScan Human	High (predicted)	Purine Metabolism,Pyrimidine Metabolism
PER2 (Period Circadian Clock 2)	A_42_P708593	-2.95	92a, 181c, 17-5p	3	92a, 17-5p	2	181c	1	-	Transcriptional repressor which forms a core component of the circadian clock	Gene Card	PubMed	10.1242/jeb.081729	A_26_P00001284	miR-92a/miR-92b/miR-32 (includes others)	1.605	TargetScan Human	High (predicted)	Circadian Rhythm Signaling
PFN2 (profilin 2)	A_42_P581863	-3.472	17-5p, 19a, 92a, 758	4	17-5p, 19a, 92a	3	758	1	regulation of synaptic vesicle exocytosis	regulate actin polymerization in response to extracellular signals	Gene Card	PubMed		A_26_P00001284	miR-92a/miR-92b/miR-32 (includes others)	1.605	TargetScan Human	Moderate (predicted)	Actin Cytoskeleton Signaling,Axonal Guidance Signaling,Regulation of Actin-based Motility by Rho,RhoA Signaling
PHF17 (PHD finger protein 17)	A_44_P553765	-14.409	19a, 92a, 15b	3	19a, 92a, 15b	3	No common miRs found.	0	-	Component of the HBO1 complex which has a histone H4-specific acetyltransferase activity, a reduced activity toward histone H3 and is responsible for the bulk of histone H4 acetylation in vivo. Transcriptional coactivator, it may also promote acetylation of nucleosomal histone H4 by KAT5	Gene Card	PubMed		A_26_P00001284	miR-92a/miR-92b/miR-32 (includes others)	1.605	TargetScan Human	High (predicted)
PTPRJ (protein tyrosine phosphatase, receptor type, J)	A_44_P976153	-2.451	92a, 15b, 365, 17-5p	4	92a, 15b, 365, 17-5p	4	No common miRs found.	0	heart development;negative regulation of cell proliferation;negative regulation of cell migration	regulates cellular growth, differentiation, mitotic cycle, and oncogenic transformation	Gene Card	PubMed		A_26_P00001284	miR-92a/miR-92b/miR-32 (includes others)	1.605	TargetScan Human	High (predicted)	Aminosugars Metabolism,Fructose and Mannose Metabolism,Nicotinate and Nicotinamide Metabolism,Riboflavin Metabolism,Sphingolipid Metabolism
PTPRK (protein tyrosine phosphatase, receptor type, K)	A_43_P23129	-1.815	92a, 19a	2	92a, 19a	2	No common miRs found.	0	negative regulation of cell proliferation;negative regulation of keratinocyte proliferation;cell migration;negative regulation of cell migration;neuron projection development	Regulation of processes involving cell contact and adhesion such as growth control, tumor invasion, and metastasis; negative regulator of EGFR signaling pathway	Gene Card	PubMed		A_26_P00001284	miR-92a/miR-92b/miR-32 (includes others)	1.605	TargetScan Human	High (predicted)
RAB7A (RAB7A, member RAS oncogene family)	A_44_P1053383	-3.817	92a, 758	2	92a	1	758	1	-	regulates vesicle traffic in the late endosomes and also from late endosomes to lysosomes; mutations associated with Charcot-Marie-Tooth (CMT) type 2 neuropathies	Gene Card	PubMed	10.1016/j.bbamcr.2013.02.024	A_26_P00001284	miR-92a/miR-92b/miR-32 (includes others)	1.605	TargetScan Human	Moderate (predicted)	Clathrin-mediated Endocytosis Signaling,IL-12 Signaling and Production in Macrophages
RAD21 (RAD21 homolog (S. pombe))	A_44_P228341	-3.226	92a, 181c	2	92a	1	181c	1	-	Cleavable component of the cohesion complex, involved in chromosome cohesion during cell cycle, in DNA repair, and in apoptosis	Gene Card	PubMed	10.3389/fonc.2012.00093	A_26_P00001284	miR-92a/miR-92b/miR-32 (includes others)	1.605	TargetScan Human	High (predicted)
RAP1B (RAP1B, member of RAS oncogene family)	A_43_P13244	-2.941	19a, 92a, 181c, 758	4	19a, 92a	2	181c, 758	2	cell proliferation;negative regulation of synaptic vesicle exocytosis	regulate cellular processes including cell adhesion and growth and differentiation, role in regulating outside-in signaling in platelets	Gene Card	PubMed	10.1126/scisignal.2003374	A_26_P00001284	miR-92a/miR-92b/miR-32 (includes others)	1.605	TargetScan Human	High (predicted)	Antiproliferative Role of Somatostatin Receptor 2,Axonal Guidance Signaling,Calcium Signaling,Corticotropin Releasing Hormone Signaling,ERK/MAPK Signaling,Ephrin Receptor Signaling,HGF Signaling,Integrin Signaling
RBFOX1 (RNA binding protein, fox-1 homolog (C. elegans) 1)	A_44_P236830	-8.621	92a, 758	2	92a	1	758	1	neuromuscular process controlling balance	regulates alternative splicing of tissue-specific exons and of differentially spliced exons during erythropoiesis; protein binds to the C-terminus of ataxin-2 and may contribute to the restricted pathology of spinocerebellar ataxia type 2;candidate gene for autism-spectrum disorders	Gene Card	PubMed	10.1093/hmg/dds240	A_26_P00001284	miR-92a/miR-92b/miR-32 (includes others)	1.605	TargetScan Human	High (predicted)
RGS7BP (regulator of G-protein signaling 7 binding protein)	A_44_P114424	-4.739	17-5p, 92a, 18a, 19a, 758	5	17-5p, 92a, 18a, 19a	4	758	1	-	Regulator of G protein-coupled receptor signaling. Associated with risk of aspirin-exacerbated respirator disease.	Gene Card	PubMed		A_26_P00001284	miR-92a/miR-92b/miR-32 (includes others)	1.605	TargetScan Human	Moderate (predicted)
RPL22L1 (ribosomal protein L22-like 1)	A_44_P288536	-2.976	92a, 758	2	92a	1	758	1	-	plays essential role in hematopoietic development	Gene Card	PubMed		A_26_P00001284	miR-92a/miR-92b/miR-32 (includes others)	1.605	TargetScan Human	Moderate (predicted)	EIF2 Signaling
SCAMP1 (secretory carrier membrane protein 1 )	A_44_P515360	-4.115	92a, 19a, 15b, 365, 18a, 17-5p	6	92a, 19a, 15b, 365, 18a, 17-5p	6	No common miRs found.	0	-	Functions in post-Golgi recycling pathways; acts as a recycling carrier to the cell surface; regulate membrane dynamics	Gene Card	PubMed	10.1111/j.1365-313X.2010.04469.x	A_26_P00001284	miR-92a/miR-92b/miR-32 (includes others)	1.605	TargetScan Human	Moderate (predicted)
SLC25A16 (solute carrier family 25 (mitochondrial carrier; Graves disease autoantigen), member 16)	A_44_P461331	-4.31	92a, 758	2	92a	1	758	1	-	facilitates rapid transport and exchange of molecules between cytosol and mitochondrial matrix space; required for the accumulation of coenzyme A in the mitochondrial matrix	Gene Card	PubMed	10.1002/cbf.2837	A_26_P00001284	miR-92a/miR-92b/miR-32 (includes others)	1.605	TargetScan Human	High (predicted)
SLC38A2 (solute carrier family 38, member 2)	A_44_P104652	-2.123	92a, 365, 181c, 19a, 379	5	92a, 365, 19a	3	181c, 379	2	-	sodium-dependent amino acid transporter, mediates saturable, pH sensitive and electrogenic cotransport	Gene Card	PubMed	10.1016/j.mam.2012.07.012	A_26_P00001284	miR-92a/miR-92b/miR-32 (includes others)	1.605	TargetScan Human	High (predicted)
SLC50A1 (solute carrier family 50 (sugar transporter), member 1)	A_44_P175621	-2.463	18a, 92a, 17-5p	3	18a, 92a, 17-5p	3	No common miRs found.	0	-	mediates sugar transport across membranes	Gene Card	PubMed		A_26_P00001284	miR-92a/miR-92b/miR-32 (includes others)	1.605	TargetScan Human	Moderate (predicted)
SNAP91 (synaptosomal-associated protein, 91kDa)	A_44_P284462	-7.752	92a	1	92a	1	No common miRs found.	0	synaptic transmission;neurotransmitter secretion	link clathrin to receptors in coated vesicles	Gene Card	PubMed		A_26_P00001284	miR-92a/miR-92b/miR-32 (includes others)	1.605	TargetScan Human	High (predicted)	Clathrin-mediated Endocytosis Signaling
SNN (stannin)	A_44_P255109	-2.119	92a, 181c	2	92a	1	181c	1	-	role in toxic effects of organotins	Gene Card	PubMed		A_26_P00001284	miR-92a/miR-92b/miR-32 (includes others)	1.605	TargetScan Human	High (predicted)
SPOCK2 (sparc/osteonectin, cwcv and kazal-like domains proteoglycan (Testican) 2)	A_42_P604331	-4.167	92a, 379	2	92a	1	379	1	-	may participate in diverse steps of neurogenesis, binds calcium	Gene Card	PubMed		A_26_P00001284	miR-92a/miR-92b/miR-32 (includes others)	1.605	TargetScan Human	High (predicted)
SRPK2 (SRSF protein kinase 2)	A_42_P533792	-3.831	181c, 17-5p, 19a, 92a, 379	5	17-5p, 19a, 92a	3	181c, 379	2	positive regulation of cell proliferation;positive regulation of neuron apoptotic process	promotes neuronal apoptosis	Gene Card	PubMed	10.1074/jbc.M110.193441	A_26_P00001284	miR-92a/miR-92b/miR-32 (includes others)	1.605	TargetScan Human	High (predicted)
SRPR (signal recognition particle receptor ('docking protein'))	A_44_P606549	-3.731	92a, 15b	2	92a, 15b	2	No common miRs found.	0	-	subunit of the endoplasmic reticulum signal recognition particle receptor involved in targeting and translocation of signal sequence tagged secretory and membrane protein across the endoplasmic reticulum	Gene Card	PubMed		A_26_P00001284	miR-92a/miR-92b/miR-32 (includes others)	1.605	TargetScan Human	High (predicted)
STIM2 (stromal interaction molecule 2)	A_44_P101684	-35.461	15b, 19a, 181c, 17-5p, 92a	5	15b, 19a, 17-5p, 92a	4	181c	1	-	regulate calcium concentrations in cytosol and endoplasmic reticulum; facilitates synaptic delivery and removal of AMPARs and regulates activity-dependent changes in synaptic strength	Gene Card	PubMed	10.1111/jnc.12320	A_26_P00001284	miR-92a/miR-92b/miR-32 (includes others)	1.605	TargetScan Human	Moderate (predicted)
STK39 (serine threonine kinase 39 (STE20/SPS1 homolog, yeast))	A_42_P707872	-4.31	92a, 19a, 18a	3	92a, 19a, 18a	3	No common miRs found.	0	-	function in cellular stress response pathway	Gene Card	PubMed	10.2353/ajpath.2009.090091	A_26_P00001284	miR-92a/miR-92b/miR-32 (includes others)	1.605	TargetScan Human	High (predicted)
STRN3 (striatin, calmodulin binding protein 3)	A_44_P374341	-4.292	92a, 19a, 758	3	92a, 19a	2	758	1	-	binds calmodulin in calcium dependent manner, function as scaffolding or signaling protein	Gene Card	PubMed		A_26_P00001284	miR-92a/miR-92b/miR-32 (includes others)	1.605	TargetScan Human	High (predicted)
SYF2 (SYF2 homolog, RNA splicing factor (S. cerevisiae))	A_43_P13183	-2.062	92a	1	92a	1	No common miRs found.	0	in utero embryonic development;embryonic organ development	involved in pre-mRNA splicing, cell cycle regulator at G1/S transition	Gene Card	PubMed		A_26_P00001284	miR-92a/miR-92b/miR-32 (includes others)	1.605	TargetScan Human	Moderate (predicted)
SYT4 (synaptotagmin IV)	A_44_P761505	-4.167	15b, 92a, 181c, 758	4	15b, 92a	2	181c, 758	2	neurotransmitter secretion	involved in Ca(2+)-dependent exocytosis of secretory vesicles	Gene Card	PubMed	10.1016/j.neuron.2013.01.013	A_26_P00001284	miR-92a/miR-92b/miR-32 (includes others)	1.605	TargetScan Human	Moderate (predicted)
TMCC3 (transmembrane and coiled-coil domain family 3)	A_44_P397423	-8.621	18a, 92a, 15b, 17-5p, 379, 758	6	18a, 92a, 15b, 17-5p	4	379, 758	2	-	function unknown but found localized in endoplasmic reticulum through transmembrane domains; highly expressed in brain and nervous system	Gene Card	PubMed		A_26_P00001284	miR-92a/miR-92b/miR-32 (includes others)	1.605	TargetScan Human	High (predicted)
TMEM188 (transmembrane protein 188)	A_43_P10835	-2.028	92a, 19a, 17-5p	3	92a, 19a, 17-5p	3	No common miRs found.	0	-	may indirectly modulate the lipid composition of nuclear and/or endoplasmic reticulum membranes and be required for proper nuclear membrane morphology and/or dynamics, may indirectly regulate the production of lipid droplets and triacylglycerol	Gene Card	PubMed		A_26_P00001284	miR-92a/miR-92b/miR-32 (includes others)	1.605	TargetScan Human	High (predicted)
TOB1 (transducer of ERBB2, 1)	A_44_P212552	-37.879	92a	1	92a	1	No common miRs found.	0	negative regulation of cell proliferation	anti-proliferative factors that regulate cell growth, tumor suppressor	Gene Card	PubMed		A_26_P00001284	miR-92a/miR-92b/miR-32 (includes others)	1.605	TargetScan Human	High (predicted)	Antiproliferative Role of TOB in T Cell Signaling,Regulation of IL-2 Expression in Activated and Anergic T Lymphocytes
UQCRB (ubiquinol-cytochrome c reductase binding protein)	A_44_P356291	-2.525	18a, 92a, 17-5p, 758	4	18a, 92a, 17-5p	3	758	1	-	important role in hypoxia-induced angiogenesis through mitochondrial reactive oxygen species-mediated signaling	Gene Card	PubMed	10.1016/j.bmcl.2010.12.002	A_26_P00001284	miR-92a/miR-92b/miR-32 (includes others)	1.605	TargetScan Human	Moderate (predicted)	Mitochondrial Dysfunction,Oxidative Phosphorylation
USP25 (ubiquitin specific peptidase 25)	A_44_P839176	-8.197	15b, 92a, 17-5p, 758	4	15b, 92a, 17-5p	3	758	1	-	involved in regulation of intracellular protein breakdown, cell cycle regulation, and stress response	Gene Card	PubMed	10.1371/journal.pone.0036542	A_26_P00001284	miR-92a/miR-92b/miR-32 (includes others)	1.605	TargetScan Human	Moderate (predicted)	Protein Ubiquitination Pathway
YIPF4 (yip1 domain family, member 4)	A_44_P243727	-2.506	92a, 181c, 758	3	92a	1	181c, 758	2	-	involved in maintenance of Golgi structure	Gene Card	PubMed		A_26_P00001284	miR-92a/miR-92b/miR-32 (includes others)	1.605	TargetScan Human	High (predicted)
Differentially expressed genes in Injured vs. Control (>1.5-fold, p<0.05) and their matching miRNA with opposite expression in all pathways																				Database consolidated and partially created by Min Corp. 2013 Reference ID: 082313Runner140AE3F5B7D
Database consolidated and partially created by Min Corp. 2013 Reference ID: 082313Runner140AE3F5B7D																				Database consolidated and partially created by Min Corp. 2014 Reference ID: 011414Runner1438F02536C
Database consolidated and partially created by Min Corp. 2014 Reference ID: 011414Runner1438F02536C																				Database consolidated and partially created by Min Corp. 2014 Reference ID: 072914Runner1478ACD30C1
Database consolidated and partially created by Min Corp. 2014 Reference ID: 072914Runner1478ACD30C1
