# Supplementary material for: Evidence linking microRNA suppression of essential prosurvival genes with hippocampal cell death after traumatic brain injury
Source: Sci Rep. 2017 Jul 27;7:6645. doi: 10.1038/s41598-017-06341-6 (PMC5532254; doi:10.1038/s41598-017-06341-6)
Supplement: Supplementary file 4 — Table S3 [file 41598_2017_6341_MOESM4_ESM.xls]

## Sheet: Sheet1
Supplementary Table 3 miRNA gene targets in dying and surviving neurons
Gene Name	miRNA Symbol	Fold Change (miRNA)	Fold Change (Dying neuron) gene expression	Fold Change (Surviving neuron) gene expression	OMIM Acc #	Reference ID
AAK1	miR-19b/miR-19a	1.95	-4.831	NA	616405	1
ABCE1	miR-19b/miR-19a	1.95	-4.016	NA	601213	2
ABCG4	miR-379/miR-3529/miR-1193-5p	-1.272	7.27	NA	607784	3
ACSL3	miR-18a/miR-18b/miR-4735-3p	2.761	-7.407	NA	602371	4
ACSL4	miR-16/miR-497/miR-195 (includes others)	1.317	-7.752	-2.732	300157	5
ACTC1	miR-92a/miR-92b/miR-32 (includes others)	1.605	-10.277	-3.448	102540	6
ACTN2	miR-181a/miR-181b/miR-181d (includes others)	-1.285	NA	3.019	102573	7
ADCYAP1	miR-365	1.33	-13.986	NA	102980	8
ANKRD17	miR-365	1.33	-8.065	NA	615929	9
ANXA7	miR-18a/miR-18b/miR-4735-3p	2.761	-4.255	-1.572	186360	10
AP2B1	miR-20a/miR-106b/miR-17-5p (includes others)	1.774	-3.356	NA	601025	11
AP3S1	miR-18a/miR-18b/miR-4735-3p	2.761	-6.024	-4.608	601507	12
APP	miR-20a/miR-106b/miR-17-5p (includes others)	1.774	-4.608	-1.656	104760	13
AQP4	miR-19b/miR-19a	1.95	NA	-4.95	600308	14
ARCN1	miR-16/miR-497/miR-195 (includes others)	1.317	-9.091	NA	600820	15
ARFGEF2	miR-181a/miR-181b/miR-181d (includes others)	-1.285	10.33	NA	605371	16
ASF1A	miR-20a/miR-106b/miR-17-5p (includes others)	1.774	-7.692	NA	609189	17
ASTN1	miR-16/miR-497/miR-195 (includes others)	1.317	-9.615	-2.809	600904	18
ATG16L1	miR-19b/miR-19a	1.95	-2.012	NA	610767	19
ATP2B2	miR-19b/miR-19a(Injured)	1.95	-2.32	5.134	108733	20
ATP2B2	miR-181a/miR-181b/miR-181d (includes others)	-1.285	-2.32	5.134	108733	20
BCAT1	miR-19b/miR-19a	1.95	-19.157	-16.529	113520	21
BDNF	miR-365	1.33	-7.752	-2.865	113505	22
BZW1	miR-16/miR-497/miR-195 (includes others)	1.317	-2.273	NA	NA	23
C5orf30	miR-19b/miR-19a	1.95	-7.042	NA	616608	24
CACNA1C	miR-19b/miR-19a	1.95	-4.673	NA	114205	25
CAPRIN1	miR-758/miR-153*	-1.458	3.247	-1.742	601178	26
CASP2	miR-146a/miR-146b/miR-146b-5p	1.268	NA	-2.326	600639	27
CAT	miR-146a/miR-146b/miR-146b-5p	1.268	-3.922	NA	115500	28
CCDC64	miR-16/miR-497/miR-195 (includes others)	1.317	-20.534	-6.803	617002	29
CCNG1	miR-365	1.33	-6.757	-1.883	601578	30
CCNY	miR-16/miR-497/miR-195 (includes others)	1.317	-7.576	NA	612786	31
CCPG1	miR-18a/miR-18b/miR-4735-3p	2.761	-7.246	-2.703	611326	32
CDC37	miR-379/miR-3529/miR-1193-5p	-1.272	NA	2.78	605065	33
CHD6	miR-16/miR-497/miR-195 (includes others)	1.317	-5.556	NA	616114	34
CFL2	miR-16/miR-497/miR-195 (includes others)	1.317	-6.289	NA	601443	35
CDH10	miR-92a/miR-92b/miR-32 (includes others)	1.605	-8.929	-1.751	604555	36
CELF2	miR-146a/miR-146b/miR-146b-5p	1.268	-6.173	NA	602538	37
CFTR	miR-379/miR-3529/miR-1193-5p	-1.272	NA	8.912	602421	37
CGGBP1	miR-18a/miR-18b/miR-4735-3p	2.761	-3.448	2.351	603363	38
CGGBP1	miR-181a/miR-181b/miR-181d (includes others)	-1.285	-3.448	2.351	603363	39
CHMP1B	miR-146a/miR-146b/miR-146b-5p	1.268	-2.857	NA	606486	40
CLASP1	miR-16/miR-497/miR-195 (includes others)	1.317	-4.673	NA	605852	41
CLCN4 2016	miR-16/miR-497/miR-195 (includes others)	1.317	-5.556	NA	302910	42
CNIH2	miR-16/miR-497/miR-195 (includes others)	1.317	-6.135	NA	611288	43
CNNM2	miR-16/miR-497/miR-195 (includes others)	1.317	-5.814	NA	607803	44
CNR1	miR-92a/miR-92b/miR-32 (includes others)	1.605	-13.717	-9.804	114610	45
COPS8	miR-146a/miR-146b/miR-146b-5p	1.268	-4.329	NA	616011	46
CPOX	miR-20a/miR-106b/miR-17-5p (includes others)	1.774	-13.643	-8.547	612732	47
CREBZF	miR-16/miR-497/miR-195 (includes others)	1.317	-6.579	-8.13	606444	48
CSDE1	miR-20a/miR-106b/miR-17-5p (includes others)	1.774	-2.445	NA	191510	49
CSE1L	miR-146a/miR-146b/miR-146b-5p	1.268	-11.173	-2.755	601342	50
CSTB	miR-379/miR-3529/miR-1193-5p	-1.272	NA	2.539	601145	51
CTF1	miR-379/miR-3529/miR-1193-5p	-1.272	NA	5.376	600435	52
CTSC	miR-758/miR-153*	-1.458	4.286	NA	602365	53
CTTNBP2	miR-92a/miR-92b/miR-32 (includes others)	1.605	-36.364	-17.794	609772	54
CUL3	miR-92a/miR-92b/miR-32 (includes others)	1.605	NA	-2.632	603136	55
DCAF7	miR-16/miR-497/miR-195 (includes others)	1.317	-3.322	NA	605973	56
DDHD1	miR-20a/miR-106b/miR-17-5p (includes others)	1.774	-16.949	-6.494	614603	57
DDX3X	miR-758/miR-153*	-1.458	13.1	10.73	300160	58
DNAJB9	miR-20a/miR-106b/miR-17-5p (includes others)	1.774	-5.208	NA	602634	59
DNAJC18	miR-379/miR-3529/miR-1193-5p	-1.272	NA	3.373	NA	60
DYRK1A	miR-20a/miR-106b/miR-17-5p (includes others)	1.774	-5.076	-1.901	600855	61
EEPD1	miR-146a/miR-146b/miR-146b-5p	1.268	-4.405	NA	NA	62
EHD4	miR-379/miR-3529/miR-1193-5p	-1.272	13.1	NA	605892	63
EIF2S1	miR-20a/miR-106b/miR-17-5p (includes others)	1.774	-3.906	NA	603907	64
EIF4G2	miR-92a/miR-92b/miR-32 (includes others)	1.605	NA	-2.062	602325	65
ELF1	miR-758/miR-153*	-1.458	10.8	NA	189973	66
ELMOD1	miR-16/miR-497/miR-195 (includes others)	1.317	-4.808	NA	615456	67
EPHA4	miR-20a/miR-106b/miR-17-5p (includes others)	1.774	-10.246	NA	602188	68
EPHA7	miR-16/miR-497/miR-195 (includes others)	1.317	-5.848	NA	602190	69
ERCC4	miR-19b/miR-19a	1.95	-2.74	NA	133520	70
FAM116A	miR-16/miR-497/miR-195 (includes others)	1.317	-3.704	NA	NA	71
FAR1	miR-92a/miR-92b/miR-32 (includes others)	1.605	-10.493	-4.464	616107	72
FAT4	miR-20a/miR-106b/miR-17-5p (includes others)	1.774	-8.547	-3.69	612411	73
FKBP1A	miR-92a/miR-92b/miR-32 (includes others)	1.605	-3.236	-1.6	186945	74
FUCA1	miR-181a/miR-181b/miR-181d (includes others)	-1.285	2.288	NA	612280	75
FUNDC1	miR-92a/miR-92b/miR-32 (includes others)	1.605	-3.096	NA	300871	76
GABRA4	miR-18a/miR-18b/miR-4735-3p	2.761	-6.061	NA	137141	77
GAD1	miR-19b/miR-19a	1.95	-3.378	-2.128	605363	78
GFI1B	miR-379/miR-3529/miR-1193-5p	-1.272	NA	4.407	604383	79
GHRHR	miR-379/miR-3529/miR-1193-5p	-1.272	NA	7.238	139191	80
GLIPR1	miR-758/miR-153*	-1.458	9.461	NA	602692	81
GLS	miR-16/miR-497/miR-195 (includes others)	1.317	-5.848	NA	138280	82
GLS 2016	miR-18a/miR-18b/miR-4735-3p	2.761	-5.848	NA	138280	83
GMCL1	miR-20a/miR-106b/miR-17-5p (includes others)	1.774	-64.516	-23.923	NA	84
GNAT1	miR-379/miR-3529/miR-1193-5p	-1.272	NA	4.283	139330	85
GPCPD1 2012	miR-19b/miR-19a	1.95	-57.143	-30.488	614124	86
GPCPD1 2014	miR-20a/miR-106b/miR-17-5p (includes others)	1.774	-57.143	-30.488	614124	87
GPM6A	miR-92a/miR-92b/miR-32 (includes others)	1.605	-5.291	-2.703	601275	88
GPRASP1	miR-16/miR-497/miR-195 (includes others)	1.317	-14.881	-3.968	300417	89
GRIN1	miR-16/miR-497/miR-195 (includes others)	1.317	-6.211	NA	138249	90
GRM7	miR-92a/miR-92b/miR-32 (includes others)	1.605	-5.263	-2.315	604101	91
GTF2H1	miR-16/miR-497/miR-195 (includes others)	1.317	-16.181	NA	189972	92
GUF1	miR-18a/miR-18b/miR-4735-3p	2.761	-5	NA	617064	93
HARS	miR-19b/miR-19a	1.95	-5.814	-2.695	142810	94
HAUS3	miR-16/miR-497/miR-195 (includes others)	1.317	-2.208	NA	613430	95
HECA	miR-20a/miR-106b/miR-17-5p (includes others)	1.774	-8.264	-3.69	607977	96
Hey1	miR-181a/miR-181b/miR-181d (includes others)	-1.285	NA	11.51	602953	97
HLCS	miR-379/miR-3529/miR-1193-5p	-1.272	7.094	NA	609018	98
HMGCR	miR-92a/miR-92b/miR-32 (includes others)	1.605	-5.102	NA	142910	99
HNRNPA3	miR-365	1.33	-4.545	NA	605372	100
HNRNPD	miR-19b/miR-19a	1.95	-8.264	NA	601324	101
HNRNPU	miR-19b/miR-19a	1.95	-3.165	-2.146	602869	102
HOXA3	miR-181a/miR-181b/miR-181d (includes others)	-1.285	NA	3.129	142954	103
HP1BP3	miR-146a/miR-146b/miR-146b-5p	1.268	-4.926	NA	616072	104
HPRT1	miR-19b/miR-19a	1.95	-7.874	NA	308000	105
HS3ST3A1	miR-181a/miR-181b/miR-181d (includes others)	-1.285	9.839	9.246	604057	106
HSP90B1	miR-16/miR-497/miR-195 (includes others)	1.317	NA	-1.65	191175	107
ITGA3	miR-181a/miR-181b/miR-181d (includes others)	-1.285	NA	6.904	605025	108
IARS	miR-16/miR-497/miR-195 (includes others)	1.317	-2.088	NA	600709	109
IGF1	miR-758/miR-153*	-1.458	NA	12.86	147440	107
JKAMP	miR-19b/miR-19a	1.95	-8.772	-3.012	611176	110
JUB	miR-379/miR-3529/miR-1193-5p	-1.272	NA	2.044	609066	111
KIF3B	miR-181a/miR-181b/miR-181d (includes others)	-1.285	NA	7.823	603754	112
KCNAB1	miR-16/miR-497/miR-195 (includes others)	1.317	-3.802	-1.754	601141	113
KCNMA1	miR-146a/miR-146b/miR-146b-5p	1.268	-4.464	NA	600150	114
KIF2A	miR-16/miR-497/miR-195 (includes others)	1.317	-5.495	NA	602591	115
KRAS	miR-19b/miR-19a	1.95	-6.579	-3.367	190070	116
LIAS	miR-20a/miR-106b/miR-17-5p (includes others)	1.774	-6.803	NA	607031	117
Lin28A	miR-181a/miR-181b/miR-181d (includes others)	-1.285	NA	7.404	611043	118
LPPR1	miR-19b/miR-19a	1.95	-5.714	NA	NA	119
LPPR4	miR-92a/miR-92b/miR-32 (includes others)	1.605	-8.264	NA	607813	120
LRRN3	miR-16/miR-497/miR-195 (includes others)	1.317	-5.208	-2.688	NA	121
LRRTM2	miR-146a/miR-146b/miR-146b-5p	1.268	-4.651	NA	610868	122
MAP1LC3B	miR-20a/miR-106b/miR-17-5p (includes others)	1.774	-7.576	NA	609604	123
MAPK1	miR-19b/miR-19a	1.95	-9.434	NA	176948	124
MAPK9	miR-20a/miR-106b/miR-17-5p (includes others)	1.774	-9.524	NA	602896	125
MAPRE3	miR-16/miR-497/miR-195 (includes others)	1.317	-9.524	NA	605788	126
MARCKS	miR-181a/miR-181b/miR-181d (includes others)	-1.285	NA	12.06	177061	127
MARK1	miR-181a/miR-181b/miR-181d (includes others)	-1.285	4.203	NA	606511	128
MATN2	miR-19b/miR-19a	1.95	-7.299	-4.149	602108	129
MBD6	miR-19b/miR-19a	1.95	-2.95	NA	NA	130
MGEA5	miR-18a/miR-18b/miR-4735-3p	2.761	-21.008	NA	604039	131
MMP24	miR-20a/miR-106b/miR-17-5p (includes others)	1.774	NA	-4.255	604871	132
MTERFD2	miR-20a/miR-106b/miR-17-5p (includes others)	1.774	-5.952	NA	615393	133
MTPN	miR-92a/miR-92b/miR-32 (includes others)	1.605	-19.268	-10.56	606484	134
MYCN	miR-19b/miR-19a	1.95	-15.432	-24.51	164840	135
MYO5A	miR-758/miR-153*	-1.458	NA	5.237	160777	136
MYO5B	miR-19b/miR-19a	1.95	-3.247	-2.299	606540	137
NAMPT	miR-758/miR-153*	-1.458	4.937	NA	608764	138
NAPG	miR-16/miR-497/miR-195 (includes others)	1.317	-6.897	NA	603216	139
NAP1L2	miR-19b/miR-19a	1.95	-10.799	-2.725	300026	140
NAV2	miR-20a/miR-106b/miR-17-5p (includes others)	1.774	-5.464	-3.69	607026	141
NCOA1	miR-18a/miR-18b/miR-4735-3p	2.761	-3.322	NA	602691	142
NCOA3	miR-379/miR-3529/miR-1193-5p	-1.272	NA	3.248	601937	143
NCKAP1	miR-365	1.33	-6.803	-2.463	604891	144
NDP	miR-16/miR-497/miR-195 (includes others)	1.317	-3.745	NA	300658	145
NETO2	miR-20a/miR-106b/miR-17-5p (includes others)	1.774	-13.316	NA	607974	146
NFASC	miR-146a/miR-146b/miR-146b-5p	1.268	-12.87	NA	609145	147
NFAT5	miR-181a/miR-181b/miR-181d (includes others)	-1.285	NA	8.788	604708	148
NHEJ1	miR-379/miR-3529/miR-1193-5p	-1.272	3.999	NA	611290	149
NFYC	miR-92a/miR-92b/miR-32 (includes others)	1.605	-19.417	-9.901	605344	150
NLGN1	miR-16/miR-497/miR-195 (includes others)	1.317	-13.532	NA	600568	151
NLK	miR-92a/miR-92b/miR-32 (includes others)	1.605	-4.673	-11.261	609476	152
NMD3	miR-16/miR-497/miR-195 (includes others)	1.317	-23.419	NA	611021	153
NOTCH2	miR-181a/miR-181b/miR-181d (includes others)	-1.285	NA	7.185	600275	154
NPAS2	miR-19b/miR-19a	1.95	NA	-7.937	603347	155
NPTN	miR-19b/miR-19a	1.95	-9.259	-3.876	612820	156
NPTX1	miR-92a/miR-92b/miR-32 (includes others)	1.605	-16.779	-3.3	602367	157
NR3C1	miR-18a/miR-18b/miR-4735-3p	2.761	-15.949	-30.488	138040	158
NR4A3	miR-19b/miR-19a	1.95	-3.636	NA	600542	159
NRN1	miR-16/miR-497/miR-195 (includes others)	1.317	-4.695	NA	607409	160
NXF1	miR-20a/miR-106b/miR-17-5p (includes others)	1.774	-3.876	-2.262	602647	161
OCRL	miR-20a/miR-106b/miR-17-5p (includes others)	1.774	-6.494	NA	300535	162
PAK7	miR-16/miR-497/miR-195 (includes others)	1.317	-10.267	-3.436	608038	163
PAPD4	miR-19b/miR-19a	1.95	-10.823	NA	614121	164
PARD6B	miR-16/miR-497/miR-195 (includes others)	1.317	-10.299	NA	608975	165
PBRM1	miR-181a/miR-181b/miR-181d (includes others)	-1.285	NA	5.752	606083	166
PCDHAC2	miR-16/miR-497/miR-195 (includes others)	1.317	-4.032	NA	606321	167
PDCD6IP	miR-92a/miR-92b/miR-32 (includes others)	1.605	NA	-2.967	608074	168
PEX13	miR-16/miR-497/miR-195 (includes others)	1.317	-6.289	NA	601789	169
PFKP	miR-20a/miR-106b/miR-17-5p (includes others)	1.774	-6.024	-1.957	171840	170
PGM2L1	miR-20a/miR-106b/miR-17-5p (includes others)	1.774	-15.385	-2.732	611610	171
PGRMC2	miR-758/miR-153*	-1.458	NA	4.85	607735	172
PHF17	miR-19b/miR-19a	1.95	-14.409	-5.714	610514	173
PHOX2B	miR-181a/miR-181b/miR-181d (includes others)	-1.285	NA	8.048	603851	174
PKD1	miR-20a/miR-106b/miR-17-5p (includes others)	1.774	-9.804	-4.464	173900	175
PPAP2B	miR-181a/miR-181b/miR-181d (includes others)	-1.285	NA	6.308	607125	176
PPM1K	miR-146a/miR-146b/miR-146b-5p	1.268	-9.346	-2.801	611065	177
PRICKLE2	miR-181a/miR-181b/miR-181d (includes others)	-1.285	9.828	5.601	608501	178
PRICKLE4	miR-379/miR-3529/miR-1193-5p	-1.272	NA	9.009	611389	179
PROP1	miR-379/miR-3529/miR-1193-5p	-1.272	NA	5.344	601538	180
PSMB8	miR-758/miR-153*	-1.458	28.98	5.634	177046	181
PTK2B	miR-19b/miR-19a	1.95	-5.525	-1.873	601212	182
PTPN3	miR-16/miR-497/miR-195 (includes others)	1.317	-4.367	NA	176877	183
PTPN9	miR-181a/miR-181b/miR-181d (includes others)	-1.285	3.923	NA	600768	184
RAB9A	miR-16/miR-497/miR-195 (includes others)	1.317	-5.814	NA	300284	185
RAD23B	miR-16/miR-497/miR-195 (includes others)	1.317	-4.717	NA	600062	186
RAP1A	miR-19b/miR-19a	1.95	-5.236	NA	179520	187
RASA3	miR-758/miR-153*	-1.458	7.596	NA	605182	188
RBFOX1	miR-92a/miR-92b/miR-32 (includes others)	1.605	-8.621	NA	605104	189
REEP5	miR-146a/miR-146b/miR-146b-5p	1.268	-17.544	-5.747	125265	190
RFX2	miR-181a/miR-181b/miR-181d (includes others)	-1.285	NA	6.225	142765	191
RPS6KA5	miR-18a/miR-18b/miR-4735-3p	2.761	-7.576	NA	603607	192
RRAGA	miR-16/miR-497/miR-195 (includes others)	1.317	-6.098	NA	612194	193
RTN3	miR-16/miR-497/miR-195 (includes others)	1.317	-3.704	NA	604249	194
RTN4RL1	miR-19b/miR-19a	1.95	-17.452	-10.616	610461	195
SCAMP1	miR-92a/miR-92b/miR-32 (includes others)	1.605	-4.115	NA	606911	196
SCN1A	miR-16/miR-497/miR-195 (includes others)	1.317	-4.329	-2.874	182389	197
SCN2A	miR-20a/miR-106b/miR-17-5p (includes others)	1.774	-4.505	-1.942	182390	198
SCRT1	miR-379/miR-3529/miR-1193-5p	-1.272	2.199	NA	605858	199
SDHC	miR-16/miR-497/miR-195 (includes others)	1.317	-2.849	NA	602413	200
SEMA4G	miR-181a/miR-181b/miR-181d (includes others)	-1.285	NA	9.015	NA	201
SESTD1	miR-365	1.33	-3.058	NA	NA	202
SF3B3	miR-19b/miR-19a	1.95	-4.608	NA	605592	203
SIM2	miR-379/miR-3529/miR-1193-5p	-1.272	4.801	2.99	600892	204
SLC9A6	miR-16/miR-497/miR-195 (includes others)	1.317	-5.618	-2.882	300231	205
SLC9A8	miR-181a/miR-181b/miR-181d (includes others)	-1.285	8.672	NA	612730	206
SLC6A15	miR-146a/miR-146b/miR-146b-5p	1.268	-7.937	-2.786	607971	207
SMC5	miR-146a/miR-146b/miR-146b-5p	1.268	-4.902	NA	609386	208
SNAP25	miR-16/miR-497/miR-195 (includes others)	1.317	-6.757	NA	600322	209
SNRNP48	miR-16/miR-497/miR-195 (includes others)	1.317	-13.661	-21.692	NA	210
SNX24	miR-365	1.33	-7.874	-4.464	NA	211
SOAT1	miR-758/miR-153*	-1.458	7.548	NA	102642	212
SOS1	miR-16/miR-497/miR-195 (includes others)	1.317	-3.584	NA	182530	213
SPOCK1	miR-181a/miR-181b/miR-181d (includes others)	-1.285	NA	3.425	602264	214
SRF	miR-181a/miR-181b/miR-181d (includes others)	-1.285	NA	3.177	600589	215
SRP72	miR-16/miR-497/miR-195 (includes others)	1.317	-4.587	-1.988	602122	216
STIM2	miR-92a/miR-92b/miR-32 (includes others)	1.605	-35.461	NA	610841	217
STK4	miR-18a/miR-18b/miR-4735-3p	2.761	-7.692	-3.559	604965	218
STK39	miR-19b/miR-19a	1.95	-4.31	-2.375	607648	219
STOM	miR-758/miR-153*	-1.458	NA	7.17	133090	220
SV2B	miR-20a/miR-106b/miR-17-5p (includes others)	1.774	-8	NA	185861	221
TAF9	miR-20a/miR-106b/miR-17-5p (includes others)	1.774	-5.348	NA	600822	222
TAP2	miR-758/miR-153*	-1.458	NA	4.511	170261	223
TGFBI	miR-181a/miR-181b/miR-181d (includes others)	-1.285	NA	12.87	190180	224
TIAM1	miR-19b/miR-19a	1.95	-5.525	NA	600687	225
TIPIN	miR-16/miR-497/miR-195 (includes others)	1.317	-5.376	NA	610716	226
TMEM150C	miR-18a/miR-18b/miR-4735-3p	2.761	-4.505	NA	NA	227
TMEM209	miR-146a/miR-146b/miR-146b-5p	1.268	-4.329	NA	NA	228
TMTC1	miR-181a/miR-181b/miR-181d (includes others)	-1.285	N A	2.478	615855	229
TMCC3	miR-20a/miR-106b/miR-17-5p (includes others)	1.774	-8.621	NA	616242	230
TNFAIP1	miR-20a/miR-106b/miR-17-5p (includes others)	1.774	-10	-1.873	191161	231
TOB1	miR-92a/miR-92b/miR-32 (includes others)	1.605	-37.879	-60.241	605523	232
TP53Ill	miR-758/miR-153*	-1.458	6.4	NA	NA	233
TRIM2	miR-146a/miR-146b/miR-146b-5p	1.268	-4.545	NA	614141	234
TRIM14	miR-758/miR-153*	-1.458	NA	8.274	606556	235
TRIM33	miR-19b/miR-19a	1.95	NA	-2.786	605769	236
TRIM37	miR-146a/miR-146b/miR-146b-5p	1.268	-4.587	NA	605073	237
TRPC1	miR-16/miR-497/miR-195 (includes others)	1.317	-3.636	NA	602343	238
TYRO3	miR-758/miR-153*	-1.458	NA	2.384	600341	239
UBA3	miR-19b/miR-19a	1.95	-27.397	-9.174	603172	240
UBE2K 2010, aka HIP-2	miR-16/miR-497/miR-195 (includes others)	1.317	-3.165	-1.59	602846	241
UHRF1BP1	miR-181a/miR-181b/miR-181d (includes others)	-1.285	3.245	NA	602846	242
USP33	miR-19b/miR-19a	1.95	-55.249	-42.194	615146	243
USP47	miR-146a/miR-146b/miR-146b-5p	1.268	-15.267	NA	614460	244
VDAC1	miR-20a/miR-106b/miR-17-5p (includes others)	1.774	-6.289	NA	604492	245
VPS35	miR-19b/miR-19a	1.95	-3.236	NA	601501	246
VPS41	miR-181a/miR-181b/miR-181d (includes others)	-1.285	4.096	NA	605485	247
VRK1	miR-20a/miR-106b/miR-17-5p (includes others)	1.774	-9.174	NA	602168	248
WEE1	miR-16/miR-497/miR-195 (includes others)	1.317	-2.358	NA	193525	249
XPO4	miR-365	1.33	-4.831	-2.439	611449	250
YME1L1	miR-20a/miR-106b/miR-17-5p (includes others)	1.774	NA	-4.405	607472	251
YPEL5	miR-18a/miR-18b/miR-4735-3p	2.761	-21.692	-10.627	609726	252
YWHAH	miR-16/miR-497/miR-195 (includes others)	1.317	-4.386	NA	113508	253
ZC3H14	miR-20a/miR-106b/miR-17-5p (includes others)	1.774	-9.009	-3.096	613279	254
ZFP91	miR-19b/miR-19a	1.95	-2.801	NA	NA	255
ZFR	miR-365	1.33	-4.484	-1.647	615635	256
ZMPSTE24	miR-365	1.33	-9.524	NA	606480	257
ZNF280B	miR-181a/miR-181b/miR-181d (includes others)	-1.285	NA	7.524	NA	258
Fold Change (miRNA) = TBI vs Sham Control. Fold Change (gene) = TBI vs. Sham Control.
