# Supplementary material for: Evidence linking microRNA suppression of essential prosurvival genes with hippocampal cell death after traumatic brain injury
Source: Sci Rep. 2017 Jul 27;7:6645. doi: 10.1038/s41598-017-06341-6 (PMC5532254; doi:10.1038/s41598-017-06341-6)
Supplement: Supplementary file 5 — Table S4 [file 41598_2017_6341_MOESM5_ESM.xls]

## Sheet: Table S8
Supplementary Table 4. Surviving vs. Control
Differentially expressed genes in Surviving vs. Control (>1.5-fold, p<0.05) and their matching miRNA with opposite expression in three pathways
mRNA Probe ID	Gene Symbol	Fold Change	miRNA Probe ID	miRNA Symbol	Fold Change	Source	Confidence	Pathway
A_43_P10227	ABI1	-3.448	A_26_P00002234	miR-20a/miR-106b/miR-17-5p (includes others)	1.774	TargetScan Human	Moderate (predicted)	Ephrin Receptor Signaling
A_43_P10227	ABI1	-3.448	A_26_P00001284	miR-92a/miR-92b/miR-32 (includes others)	1.605	TargetScan Human	Moderate (predicted)	Ephrin Receptor Signaling
A_42_P627394	ADAM10	-3.663	A_26_P00001284	miR-92a/miR-92b/miR-32 (includes others)	1.605	TargetScan Human	High (predicted)	Axonal Guidance Signaling,Ephrin Receptor Signaling
A_44_P555498	ARHGEF7	6.94	A_26_P00001405	miR-181a/miR-181b/miR-181d (includes others)	-1.285	TargetScan Human	High (predicted)	Axonal Guidance Signaling
A_43_P13057	BAIAP2	1.905	A_26_P00001405	miR-181a/miR-181b/miR-181d (includes others)	-1.285	TargetScan Human	High (predicted)	Axonal Guidance Signaling
A_44_P437896	BDNF	-2.865	A_26_P00001191	miR-16/miR-497/miR-195 (includes others)	1.317	TargetScan Human,miRecords	Experimentally Observed,High (predicted)	Axonal Guidance Signaling
A_44_P437896	BDNF	-2.865	A_26_P00002592	miR-365	1.33	TargetScan Human	High (predicted)	Axonal Guidance Signaling
A_44_P449806	BMP7	3.993	A_26_P00001922	miR-758/miR-153*	-1.458	TargetScan Human	High (predicted)	Axonal Guidance Signaling
A_44_P149182	CHP	-1.931	A_26_P00001191	miR-16/miR-497/miR-195 (includes others)	1.317	TargetScan Human	Moderate (predicted)	Axonal Guidance Signaling
A_44_P149182	CHP	-1.931	A_26_P00001209	miR-19b/miR-19a	1.95	TargetScan Human	Moderate (predicted)	Axonal Guidance Signaling
A_44_P149182	CHP	-1.931	A_26_P00002592	miR-365	1.33	TargetScan Human	High (predicted)	Axonal Guidance Signaling
A_44_P149182	CHP	-1.931	A_26_P00001284	miR-92a/miR-92b/miR-32 (includes others)	1.605	TargetScan Human	Moderate (predicted)	Axonal Guidance Signaling
A_44_P1035353	CRK	-35.714	A_26_P00002234	miR-20a/miR-106b/miR-17-5p (includes others)	1.774	TargetScan Human	High (predicted)	Axonal Guidance Signaling,ERK/MAPK Signaling,Ephrin Receptor Signaling
A_44_P311647	DPYSL2	-1.57	A_26_P00002234	miR-20a/miR-106b/miR-17-5p (includes others)	1.774	TargetScan Human	High (predicted)	Axonal Guidance Signaling
A_44_P532686	EFNB1	-11.39	A_26_P00002234	miR-20a/miR-106b/miR-17-5p (includes others)	1.774	TargetScan Human	High (predicted)	Axonal Guidance Signaling,Ephrin Receptor Signaling
A_44_P700084	EIF4E	-1.672	A_26_P00001191	miR-16/miR-497/miR-195 (includes others)	1.317	TarBase,TargetScan Human	Experimentally Observed,High (predicted)	Axonal Guidance Signaling,ERK/MAPK Signaling
A_43_P11734	GNAI1	-6.803	A_26_P00002234	miR-20a/miR-106b/miR-17-5p (includes others)	1.774	TargetScan Human	Moderate (predicted)	Axonal Guidance Signaling,Ephrin Receptor Signaling
A_42_P774181	GNAT1	4.283	A_26_P00001665	miR-379/miR-3529/miR-1193-5p	-1.272	TargetScan Human	Moderate (predicted)	Axonal Guidance Signaling,Ephrin Receptor Signaling
A_44_P494112	GRB2	-1.558	A_26_P00001191	miR-16/miR-497/miR-195 (includes others)	1.317	TargetScan Human	Moderate (predicted)	Axonal Guidance Signaling,ERK/MAPK Signaling,Ephrin Receptor Signaling
A_44_P421502	IGF1	12.86	A_26_P00001922	miR-758/miR-153*	-1.458	TargetScan Human	High (predicted)	Axonal Guidance Signaling
A_43_P18218	ITGA3	6.904	A_26_P00001405	miR-181a/miR-181b/miR-181d (includes others)	-1.285	TargetScan Human	High (predicted)	Axonal Guidance Signaling,ERK/MAPK Signaling,Ephrin Receptor Signaling
A_44_P912354	KRAS	-3.367	A_26_P00001209	miR-19b/miR-19a	1.95	TargetScan Human	High (predicted)	Axonal Guidance Signaling,ERK/MAPK Signaling,Ephrin Receptor Signaling
A_44_P912354	KRAS	-3.367	A_26_P00002592	miR-365	1.33	TargetScan Human	Moderate (predicted)	Axonal Guidance Signaling,ERK/MAPK Signaling,Ephrin Receptor Signaling
A_44_P115142	MYCN	-24.51	A_26_P00001209	miR-19b/miR-19a	1.95	TargetScan Human	High (predicted)	ERK/MAPK Signaling
A_44_P115142	MYCN	-24.51	A_26_P00002234	miR-20a/miR-106b/miR-17-5p (includes others)	1.774	TargetScan Human	High (predicted)	ERK/MAPK Signaling
A_44_P431447	NFAT5	8.788	A_26_P00001405	miR-181a/miR-181b/miR-181d (includes others)	-1.285	TargetScan Human	High (predicted)	Axonal Guidance Signaling
A_44_P431447	NFAT5	8.788	A_26_P00001665	miR-379/miR-3529/miR-1193-5p	-1.272	TargetScan Human	High (predicted)	Axonal Guidance Signaling
A_43_P21423	PAK4	10.17	A_26_P00001405	miR-181a/miR-181b/miR-181d (includes others)	-1.285	TargetScan Human	High (predicted)	Axonal Guidance Signaling,ERK/MAPK Signaling,Ephrin Receptor Signaling
A_44_P671986	PAK7	-3.436	A_26_P00001191	miR-16/miR-497/miR-195 (includes others)	1.317	TargetScan Human	High (predicted)	Axonal Guidance Signaling,ERK/MAPK Signaling,Ephrin Receptor Signaling
A_44_P671986	PAK7	-3.436	A_26_P00001209	miR-19b/miR-19a	1.95	TargetScan Human	Moderate (predicted)	Axonal Guidance Signaling,ERK/MAPK Signaling,Ephrin Receptor Signaling
A_44_P671986	PAK7	-3.436	A_26_P00002234	miR-20a/miR-106b/miR-17-5p (includes others)	1.774	TargetScan Human,miRecords	Experimentally Observed,High (predicted)	Axonal Guidance Signaling,ERK/MAPK Signaling,Ephrin Receptor Signaling
A_44_P179184	PPP2R1B	5.202	A_26_P00001922	miR-758/miR-153*	-1.458	TargetScan Human	High (predicted)	ERK/MAPK Signaling
A_44_P306255	PPP2R5C	1.75	A_26_P00001665	miR-379/miR-3529/miR-1193-5p	-1.272	TargetScan Human	Moderate (predicted)	ERK/MAPK Signaling
A_44_P881262	PPP2R5E	-1.656	A_26_P00001209	miR-19b/miR-19a	1.95	TargetScan Human	High (predicted)	ERK/MAPK Signaling
A_44_P1003210	PPP3CA	-2.882	A_26_P00002234	miR-20a/miR-106b/miR-17-5p (includes others)	1.774	TargetScan Human	Moderate (predicted)	Axonal Guidance Signaling
A_44_P303533	PPP3CB	-3.401	A_26_P00001191	miR-16/miR-497/miR-195 (includes others)	1.317	TargetScan Human	Moderate (predicted)	Axonal Guidance Signaling
A_44_P524546	PRKAG2	3.209	A_26_P00001405	miR-181a/miR-181b/miR-181d (includes others)	-1.285	TargetScan Human	High (predicted)	Axonal Guidance Signaling,ERK/MAPK Signaling
A_44_P551186	PRKAR2A	-2.123	A_26_P00001191	miR-16/miR-497/miR-195 (includes others)	1.317	TargetScan Human	High (predicted)	Axonal Guidance Signaling,ERK/MAPK Signaling
A_44_P551186	PRKAR2A	-2.123	A_26_P00002592	miR-365	1.33	TargetScan Human	High (predicted)	Axonal Guidance Signaling,ERK/MAPK Signaling
A_44_P482346	PTK2B	-1.873	A_26_P00001209	miR-19b/miR-19a	1.95	TargetScan Human	High (predicted)	ERK/MAPK Signaling
A_44_P343362	RAP1B	-8.621	A_26_P00001209	miR-19b/miR-19a	1.95	TargetScan Human	High (predicted)	Axonal Guidance Signaling,ERK/MAPK Signaling,Ephrin Receptor Signaling
A_44_P343362	RAP1B	-8.621	A_26_P00001284	miR-92a/miR-92b/miR-32 (includes others)	1.605	TargetScan Human	High (predicted)	Axonal Guidance Signaling,ERK/MAPK Signaling,Ephrin Receptor Signaling
A_44_P1044760	RAPGEF4	2.615	A_26_P00001405	miR-181a/miR-181b/miR-181d (includes others)	-1.285	TargetScan Human	Moderate (predicted)	ERK/MAPK Signaling
A_44_P556808	RASA1	-6.623	A_26_P00001209	miR-19b/miR-19a	1.95	TargetScan Human	Moderate (predicted)	Axonal Guidance Signaling,Ephrin Receptor Signaling
A_44_P442802	RASSF5	-6.024	A_26_P00001191	miR-16/miR-497/miR-195 (includes others)	1.317	TargetScan Human	High (predicted)	Axonal Guidance Signaling
A_43_P13971	SDCBP	-1.513	A_26_P00002469	miR-146a/miR-146b/miR-146b-5p	1.268	TargetScan Human	Moderate (predicted)	Axonal Guidance Signaling,Ephrin Receptor Signaling
A_44_P440772	SEMA4G	9.015	A_26_P00001405	miR-181a/miR-181b/miR-181d (includes others)	-1.285	TargetScan Human	High (predicted)	Axonal Guidance Signaling
A_44_P622243	SEMA6D	-3.876	A_26_P00001191	miR-16/miR-497/miR-195 (includes others)	1.317	TargetScan Human	High (predicted)	Axonal Guidance Signaling
A_44_P622243	SEMA6D	-3.876	A_26_P00001209	miR-19b/miR-19a	1.95	TargetScan Human	High (predicted)	Axonal Guidance Signaling
A_44_P312240	SRF	3.177	A_26_P00001405	miR-181a/miR-181b/miR-181d (includes others)	-1.285	TargetScan Human	High (predicted)	ERK/MAPK Signaling
A_44_P203620	SRGAP2	5.712	A_26_P00001405	miR-181a/miR-181b/miR-181d (includes others)	-1.285	TargetScan Human	High (predicted)	Axonal Guidance Signaling
A_44_P330755	UNC5D	5.195	A_26_P00001922	miR-758/miR-153*	-1.458	TargetScan Human	High (predicted)	Axonal Guidance Signaling
