# Supplementary material for: Evidence linking microRNA suppression of essential prosurvival genes with hippocampal cell death after traumatic brain injury
Source: Sci Rep. 2017 Jul 27;7:6645. doi: 10.1038/s41598-017-06341-6 (PMC5532254; doi:10.1038/s41598-017-06341-6)
Supplement: Supplementary file 6 — Table S5 [file 41598_2017_6341_MOESM6_ESM.xls]

## Sheet: Table S7
Supplementary Table 5. Dying vs. Contol
Differentially expressed genes in Dying vs. Control (>1.5-fold, p<0.05) and their matching miRNA with opposite expression in three pathways
mRNA Probe ID	Gene Symbol	Fold Change	miRNA Probe ID	miRNA Symbol	Fold Change	Source	Confidence	Pathway
A_43_P10227	ABI1	-5.882	A_26_P00002234	miR-20a/miR-106b/miR-17-5p (includes others)	1.774	TargetScan Human	Moderate (predicted)	Ephrin Receptor Signaling
A_43_P10227	ABI1	-5.882	A_26_P00001284	miR-92a/miR-92b/miR-32 (includes others)	1.605	TargetScan Human	Moderate (predicted)	Ephrin Receptor Signaling
A_42_P627394	ADAM10	-6.494	A_26_P00001284	miR-92a/miR-92b/miR-32 (includes others)	1.605	TargetScan Human	High (predicted)	Axonal Guidance Signaling,Ephrin Receptor Signaling
A_44_P437896	BDNF	-7.752	A_26_P00001191	miR-16/miR-497/miR-195 (includes others)	1.317	TargetScan Human,miRecords	Experimentally Observed,High (predicted)	Axonal Guidance Signaling
A_44_P437896	BDNF	-7.752	A_26_P00002592	miR-365	1.33	TargetScan Human	High (predicted)	Axonal Guidance Signaling
A_44_P147558	CFL2	-6.289	A_26_P00001191	miR-16/miR-497/miR-195 (includes others)	1.317	miRecords	Experimentally Observed	Axonal Guidance Signaling,Ephrin Receptor Signaling
A_44_P147558	CFL2	-6.289	A_26_P00001209	miR-19b/miR-19a	1.95	TargetScan Human	High (predicted)	Axonal Guidance Signaling,Ephrin Receptor Signaling
A_44_P147558	CFL2	-6.289	A_26_P00002234	miR-20a/miR-106b/miR-17-5p (includes others)	1.774	TargetScan Human	High (predicted)	Axonal Guidance Signaling,Ephrin Receptor Signaling
A_44_P1035353	CRK	-22.472	A_26_P00002234	miR-20a/miR-106b/miR-17-5p (includes others)	1.774	TargetScan Human	High (predicted)	Axonal Guidance Signaling,ERK/MAPK Signaling,Ephrin Receptor Signaling
A_44_P311647	DPYSL2	-2.66	A_26_P00002234	miR-20a/miR-106b/miR-17-5p (includes others)	1.774	TargetScan Human	High (predicted)	Axonal Guidance Signaling
A_44_P700084	EIF4E	-2.882	A_26_P00001191	miR-16/miR-497/miR-195 (includes others)	1.317	TarBase,TargetScan Human	Experimentally Observed,High (predicted)	Axonal Guidance Signaling,ERK/MAPK Signaling
A_43_P12834	ELF1	10.8	A_26_P00001922	miR-758/miR-153*	-1.458	TargetScan Human	Moderate (predicted)	ERK/MAPK Signaling
A_44_P762133	EPHA4	-10.246	A_26_P00002234	miR-20a/miR-106b/miR-17-5p (includes others)	1.774	TargetScan Human	High (predicted)	Axonal Guidance Signaling,Ephrin Receptor Signaling
A_44_P254373	EPHA7	-5.848	A_26_P00001191	miR-16/miR-497/miR-195 (includes others)	1.317	TargetScan Human	High (predicted)	Axonal Guidance Signaling,Ephrin Receptor Signaling
A_44_P254373	EPHA7	-5.848	A_26_P00002234	miR-20a/miR-106b/miR-17-5p (includes others)	1.774	TargetScan Human	High (predicted)	Axonal Guidance Signaling,Ephrin Receptor Signaling
A_44_P431713	FZD7	2.246	A_26_P00001665	miR-379/miR-3529/miR-1193-5p	-1.272	TargetScan Human	Moderate (predicted)	Axonal Guidance Signaling
A_44_P431713	FZD7	2.246	A_26_P00001922	miR-758/miR-153*	-1.458	TargetScan Human	High (predicted)	Axonal Guidance Signaling
A_43_P11734	GNAI1	-4.386	A_26_P00002234	miR-20a/miR-106b/miR-17-5p (includes others)	1.774	TargetScan Human	Moderate (predicted)	Axonal Guidance Signaling,Ephrin Receptor Signaling
A_43_P10098	GNB5	-1.562	A_26_P00002234	miR-20a/miR-106b/miR-17-5p (includes others)	1.774	TargetScan Human	High (predicted)	Axonal Guidance Signaling,Ephrin Receptor Signaling
A_44_P240900	GRIN1	-6.211	A_26_P00001191	miR-16/miR-497/miR-195 (includes others)	1.317	TargetScan Human	High (predicted)	Ephrin Receptor Signaling
A_44_P912354	KRAS	-6.579	A_26_P00001209	miR-19b/miR-19a	1.95	TargetScan Human	High (predicted)	Axonal Guidance Signaling,ERK/MAPK Signaling,Ephrin Receptor Signaling
A_44_P912354	KRAS	-6.579	A_26_P00002592	miR-365	1.33	TargetScan Human	Moderate (predicted)	Axonal Guidance Signaling,ERK/MAPK Signaling,Ephrin Receptor Signaling
A_44_P386375	MAPK1	-9.434	A_26_P00001209	miR-19b/miR-19a	1.95	TargetScan Human	High (predicted)	Axonal Guidance Signaling,ERK/MAPK Signaling,Ephrin Receptor Signaling
A_44_P386375	MAPK1	-9.434	A_26_P00002234	miR-20a/miR-106b/miR-17-5p (includes others)	1.774	TargetScan Human	High (predicted)	Axonal Guidance Signaling,ERK/MAPK Signaling,Ephrin Receptor Signaling
A_44_P386375	MAPK1	-9.434	A_26_P00002592	miR-365	1.33	TargetScan Human	High (predicted)	Axonal Guidance Signaling,ERK/MAPK Signaling,Ephrin Receptor Signaling
A_44_P115142	MYCN	-15.432	A_26_P00001209	miR-19b/miR-19a	1.95	TargetScan Human	High (predicted)	ERK/MAPK Signaling
A_44_P115142	MYCN	-15.432	A_26_P00002234	miR-20a/miR-106b/miR-17-5p (includes others)	1.774	TargetScan Human	High (predicted)	ERK/MAPK Signaling
A_43_P21423	PAK4	8.076	A_26_P00001405	miR-181a/miR-181b/miR-181d (includes others)	-1.285	TargetScan Human	High (predicted)	Axonal Guidance Signaling,ERK/MAPK Signaling,Ephrin Receptor Signaling
A_44_P671986	PAK7	-10.267	A_26_P00001191	miR-16/miR-497/miR-195 (includes others)	1.317	TargetScan Human	High (predicted)	Axonal Guidance Signaling,ERK/MAPK Signaling,Ephrin Receptor Signaling
A_44_P671986	PAK7	-10.267	A_26_P00001209	miR-19b/miR-19a	1.95	TargetScan Human	Moderate (predicted)	Axonal Guidance Signaling,ERK/MAPK Signaling,Ephrin Receptor Signaling
A_44_P671986	PAK7	-10.267	A_26_P00002234	miR-20a/miR-106b/miR-17-5p (includes others)	1.774	TargetScan Human,miRecords	Experimentally Observed,High (predicted)	Axonal Guidance Signaling,ERK/MAPK Signaling,Ephrin Receptor Signaling
A_42_P581863	PFN2	-3.472	A_26_P00001209	miR-19b/miR-19a	1.95	TargetScan Human	Moderate (predicted)	Axonal Guidance Signaling
A_42_P581863	PFN2	-3.472	A_26_P00002234	miR-20a/miR-106b/miR-17-5p (includes others)	1.774	TargetScan Human	High (predicted)	Axonal Guidance Signaling
A_42_P581863	PFN2	-3.472	A_26_P00001284	miR-92a/miR-92b/miR-32 (includes others)	1.605	TargetScan Human	Moderate (predicted)	Axonal Guidance Signaling
A_44_P273989	PPP2CA	-4.274	A_26_P00002234	miR-20a/miR-106b/miR-17-5p (includes others)	1.774	TargetScan Human	High (predicted)	ERK/MAPK Signaling
A_44_P427523	PPP2R1A	-1.715	A_26_P00001191	miR-16/miR-497/miR-195 (includes others)	1.317	TargetScan Human	High (predicted)	ERK/MAPK Signaling
A_44_P304057	PPP2R2A	-17.094	A_26_P00002234	miR-20a/miR-106b/miR-17-5p (includes others)	1.774	TargetScan Human	High (predicted)	ERK/MAPK Signaling
A_44_P1003210	PPP3CA	-5.208	A_26_P00002234	miR-20a/miR-106b/miR-17-5p (includes others)	1.774	TargetScan Human	Moderate (predicted)	Axonal Guidance Signaling
A_44_P303533	PPP3CB	-5.464	A_26_P00001191	miR-16/miR-497/miR-195 (includes others)	1.317	TargetScan Human	Moderate (predicted)	Axonal Guidance Signaling
A_44_P482346	PTK2B	-5.525	A_26_P00001209	miR-19b/miR-19a	1.95	TargetScan Human	High (predicted)	ERK/MAPK Signaling
A_44_P301812	RAP1A	-5.236	A_26_P00001209	miR-19b/miR-19a	1.95	TargetScan Human	High (predicted)	Axonal Guidance Signaling,ERK/MAPK Signaling,Ephrin Receptor Signaling
A_43_P13244	RAP1B	-2.941	A_26_P00001209	miR-19b/miR-19a	1.95	TargetScan Human	High (predicted)	Axonal Guidance Signaling,ERK/MAPK Signaling,Ephrin Receptor Signaling
A_43_P13244	RAP1B	-2.941	A_26_P00001284	miR-92a/miR-92b/miR-32 (includes others)	1.605	TargetScan Human	High (predicted)	Axonal Guidance Signaling,ERK/MAPK Signaling,Ephrin Receptor Signaling
A_44_P296561	RASA1	-9.091	A_26_P00001209	miR-19b/miR-19a	1.95	TargetScan Human	Moderate (predicted)	Axonal Guidance Signaling,Ephrin Receptor Signaling
A_42_P587268	RPS6KA5	-7.576	A_26_P00001205	miR-18a/miR-18b/miR-4735-3p	2.761	TargetScan Human	Moderate (predicted)	ERK/MAPK Signaling
A_42_P587268	RPS6KA5	-7.576	A_26_P00001209	miR-19b/miR-19a	1.95	TargetScan Human	High (predicted)	ERK/MAPK Signaling
A_42_P587268	RPS6KA5	-7.576	A_26_P00002234	miR-20a/miR-106b/miR-17-5p (includes others)	1.774	TargetScan Human	High (predicted)	ERK/MAPK Signaling
A_43_P13971	SDCBP	-2.625	A_26_P00002469	miR-146a/miR-146b/miR-146b-5p	1.268	TargetScan Human	Moderate (predicted)	Axonal Guidance Signaling,Ephrin Receptor Signaling
A_43_P14954	SOS1	-3.584	A_26_P00001191	miR-16/miR-497/miR-195 (includes others)	1.317	TargetScan Human	High (predicted)	Axonal Guidance Signaling,ERK/MAPK Signaling,Ephrin Receptor Signaling
A_43_P14954	SOS1	-3.584	A_26_P00002234	miR-20a/miR-106b/miR-17-5p (includes others)	1.774	TargetScan Human	High (predicted)	Axonal Guidance Signaling,ERK/MAPK Signaling,Ephrin Receptor Signaling
A_43_P14954	SOS1	-3.584	A_26_P00002592	miR-365	1.33	TargetScan Human	Moderate (predicted)	Axonal Guidance Signaling,ERK/MAPK Signaling,Ephrin Receptor Signaling
A_44_P203620	SRGAP2	5.44	A_26_P00001405	miR-181a/miR-181b/miR-181d (includes others)	-1.285	TargetScan Human	High (predicted)	Axonal Guidance Signaling
A_44_P330035	YWHAG	9.64	A_26_P00001405	miR-181a/miR-181b/miR-181d (includes others)	-1.285	TargetScan Human	High (predicted)	ERK/MAPK Signaling
A_42_P794901	YWHAH	-4.386	A_26_P00001191	miR-16/miR-497/miR-195 (includes others)	1.317	TargetScan Human	High (predicted)	ERK/MAPK Signaling
A_42_P794901	YWHAH	-4.386	A_26_P00002592	miR-365	1.33	TargetScan Human	Moderate (predicted)	ERK/MAPK Signaling
